# Supplementary material for: Differential cold stress intensities drive unique morphological and transcriptomic changes in Zea mays root hairs
Source: BMC Genomics. 2025 Sep 22;26:805. doi: 10.1186/s12864-025-12001-1 (PMC12452017; doi:10.1186/s12864-025-12001-1)
Supplement: Supplementary file 3 — Supplementary Material 3. [file 12864_2025_12001_MOESM3_ESM.xlsx]

## Sheet: Sheet 1
Table S1: Enriched terms based on gene ontology (GO) enrichment analyses of differentially expressed genes (DEGs) responsive to mild and severe cold treatment.
ID	Classification	Description	Definition	GeneRatio	BgRatio	pvalue	p.adjust	qvalue	Count	geneID	Comparison	Regulation
GO:0016705	MF	oxidoreductase activity, acting on paired donors, with incorporation or reduction of molecular oxygen	Catalysis of an oxidation-reduction (redox) reaction in which hydrogen or electrons are transferred from each of two donors, and molecular oxygen is reduced or incorporated into a donor.	76/2952	366/30337	1.59152e-10	3.60457e-07	3.36399e-07	76	Zm00001eb079790/Zm00001eb159250/Zm00001eb150550/Zm00001eb251160/Zm00001eb334000/Zm00001eb176720/Zm00001eb417050/Zm00001eb275410/Zm00001eb205110/Zm00001eb152020/Zm00001eb326950/Zm00001eb003240/Zm00001eb225160/Zm00001eb084190/Zm00001eb404780/Zm00001eb394210/Zm00001eb394430/Zm00001eb090620/Zm00001eb100220/Zm00001eb245960/Zm00001eb358770/Zm00001eb177240/Zm00001eb224350/Zm00001eb159210/Zm00001eb085620…	Mild-Cold vs Control	All
GO:0004497	MF	monooxygenase activity	Catalysis of the incorporation of one atom from molecular oxygen into a compound and the reduction of the other atom of oxygen to water.	81/2952	409/30337	4.49979e-10	3.60457e-07	3.36399e-07	81	Zm00001eb337340/Zm00001eb159250/Zm00001eb150550/Zm00001eb251160/Zm00001eb334000/Zm00001eb176720/Zm00001eb417050/Zm00001eb275410/Zm00001eb205110/Zm00001eb152020/Zm00001eb326950/Zm00001eb003240/Zm00001eb343220/Zm00001eb225160/Zm00001eb084190/Zm00001eb404780/Zm00001eb394210/Zm00001eb394430/Zm00001eb090620/Zm00001eb100220/Zm00001eb245960/Zm00001eb358770/Zm00001eb177240/Zm00001eb224350/Zm00001eb159210…	Mild-Cold vs Control	All
GO:0030246	MF	carbohydrate binding	Binding to a carbohydrate, which includes monosaccharides, oligosaccharides and polysaccharides as well as substances derived from monosaccharides by reduction of the carbonyl group (alditols), by oxidation of one or more hydroxy groups to afford the corresponding aldehydes, ketones, or carboxylic acids, or by replacement of one or more hydroxy group(s) by a hydrogen atom. Cyclitols are generally…	70/2952	333/30337	4.75328e-10	3.60457e-07	3.36399e-07	70	Zm00001eb116650/Zm00001eb369770/Zm00001eb239040/Zm00001eb321390/Zm00001eb107240/Zm00001eb069440/Zm00001eb265280/Zm00001eb071650/Zm00001eb330900/Zm00001eb330880/Zm00001eb281100/Zm00001eb273940/Zm00001eb336120/Zm00001eb028010/Zm00001eb054960/Zm00001eb405270/Zm00001eb034410/Zm00001eb018480/Zm00001eb427270/Zm00001eb069460/Zm00001eb067890/Zm00001eb069400/Zm00001eb080360/Zm00001eb151340/Zm00001eb305320…	Mild-Cold vs Control	All
GO:0048046	CC	apoplast	The cell membranes and intracellular regions in a plant are connected through plasmodesmata, and plants may be described as having two major compartments: the living symplast and the non-living apoplast. The apoplast is external to the plasma membrane and includes cell walls, intercellular spaces and the lumen of dead structures such as xylem vessels. Water and solutes pass freely through it.	62/2952	291/30337	2.64087e-09	1.502e-06	1.40175e-06	62	Zm00001eb115390/Zm00001eb127360/Zm00001eb011940/Zm00001eb251370/Zm00001eb195100/Zm00001eb193660/Zm00001eb071650/Zm00001eb197310/Zm00001eb408140/Zm00001eb166630/Zm00001eb413180/Zm00001eb273940/Zm00001eb024960/Zm00001eb413630/Zm00001eb171650/Zm00001eb257910/Zm00001eb171660/Zm00001eb171580/Zm00001eb171610/Zm00001eb413190/Zm00001eb171520/Zm00001eb413260/Zm00001eb171590/Zm00001eb088410/Zm00001eb116230…	Mild-Cold vs Control	All
GO:0030145	MF	manganese ion binding	Binding to a manganese ion (Mn).	27/2952	84/30337	1.25668e-08	5.71789e-06	5.33626e-06	27	Zm00001eb015770/Zm00001eb413180/Zm00001eb171650/Zm00001eb171660/Zm00001eb171580/Zm00001eb171610/Zm00001eb413190/Zm00001eb171520/Zm00001eb413260/Zm00001eb171590/Zm00001eb088410/Zm00001eb413210/Zm00001eb294140/Zm00001eb061410/Zm00001eb171540/Zm00001eb171630/Zm00001eb171510/Zm00001eb171500/Zm00001eb419900/Zm00001eb171530/Zm00001eb232890/Zm00001eb169080/Zm00001eb171570/Zm00001eb171600/Zm00001eb197900…	Mild-Cold vs Control	All
GO:0004364	MF	glutathione transferase activity	Catalysis of the reaction: R-X + glutathione = H-X + R-S-glutathione. R may be an aliphatic, aromatic or heterocyclic group; X may be a sulfate, nitrile or halide group.	31/2952	113/30337	7.06714e-08	2.61622e-05	2.4416e-05	31	Zm00001eb141080/Zm00001eb397280/Zm00001eb138300/Zm00001eb012930/Zm00001eb075200/Zm00001eb002950/Zm00001eb021600/Zm00001eb419190/Zm00001eb059930/Zm00001eb152160/Zm00001eb404560/Zm00001eb315490/Zm00001eb021640/Zm00001eb021630/Zm00001eb124210/Zm00001eb012920/Zm00001eb363840/Zm00001eb021590/Zm00001eb279790/Zm00001eb256380/Zm00001eb300120/Zm00001eb156100/Zm00001eb288100/Zm00001eb012910/Zm00001eb078860…	Mild-Cold vs Control	All
GO:0048544	BP	recognition of pollen	A cell recognition process in which pollen is recognized and either accepted or rejected by cells in the stigma.	25/2952	80/30337	8.04991e-08	2.61622e-05	2.4416e-05	25	Zm00001eb116650/Zm00001eb369770/Zm00001eb239040/Zm00001eb321390/Zm00001eb069440/Zm00001eb034410/Zm00001eb069680/Zm00001eb069460/Zm00001eb069400/Zm00001eb151340/Zm00001eb034540/Zm00001eb069530/Zm00001eb365850/Zm00001eb422330/Zm00001eb069690/Zm00001eb265020/Zm00001eb034310/Zm00001eb323640/Zm00001eb352780/Zm00001eb119590/Zm00001eb151310/Zm00001eb069670/Zm00001eb323690/Zm00001eb157280/Zm00001eb422290	Mild-Cold vs Control	All
GO:0006749	BP	glutathione metabolic process	The chemical reactions and pathways involving glutathione, the tripeptide glutamylcysteinylglycine, which acts as a coenzyme for some enzymes and as an antioxidant in the protection of sulfhydryl groups in enzymes and other proteins; it has a specific role in the reduction of hydrogen peroxide (H2O2) and oxidized ascorbate, and it participates in the gamma-glutamyl cycle.	31/2952	117/30337	1.67278e-07	4.73674e-05	4.4206e-05	31	Zm00001eb417050/Zm00001eb141080/Zm00001eb397280/Zm00001eb138300/Zm00001eb012930/Zm00001eb075200/Zm00001eb002950/Zm00001eb021600/Zm00001eb419190/Zm00001eb059930/Zm00001eb152160/Zm00001eb404560/Zm00001eb315490/Zm00001eb021640/Zm00001eb021630/Zm00001eb012920/Zm00001eb363840/Zm00001eb021590/Zm00001eb256380/Zm00001eb300120/Zm00001eb156100/Zm00001eb288100/Zm00001eb012910/Zm00001eb039430/Zm00001eb022570…	Mild-Cold vs Control	All
GO:0004553	MF	hydrolase activity, hydrolyzing O-glycosyl compounds	Catalysis of the hydrolysis of any O-glycosyl bond.	57/2952	289/30337	1.87388e-07	4.73674e-05	4.4206e-05	57	Zm00001eb411680/Zm00001eb214870/Zm00001eb056390/Zm00001eb431850/Zm00001eb339760/Zm00001eb381530/Zm00001eb242610/Zm00001eb251370/Zm00001eb383310/Zm00001eb071650/Zm00001eb015710/Zm00001eb250900/Zm00001eb288150/Zm00001eb273940/Zm00001eb365690/Zm00001eb024960/Zm00001eb405270/Zm00001eb168350/Zm00001eb199060/Zm00001eb149960/Zm00001eb075730/Zm00001eb365840/Zm00001eb405700/Zm00001eb426510/Zm00001eb411380…	Mild-Cold vs Control	All
GO:0042744	BP	hydrogen peroxide catabolic process	The chemical reactions and pathways resulting in the breakdown of hydrogen peroxide (H2O2).	38/2952	169/30337	7.28868e-07	0.000165817	0.00015475	38	Zm00001eb109950/Zm00001eb329630/Zm00001eb417290/Zm00001eb071800/Zm00001eb180880/Zm00001eb281180/Zm00001eb131000/Zm00001eb076170/Zm00001eb340440/Zm00001eb417240/Zm00001eb017930/Zm00001eb128330/Zm00001eb282410/Zm00001eb199950/Zm00001eb076200/Zm00001eb017950/Zm00001eb017960/Zm00001eb282430/Zm00001eb251340/Zm00001eb417330/Zm00001eb214260/Zm00001eb330550/Zm00001eb238740/Zm00001eb140320/Zm00001eb207640…	Mild-Cold vs Control	All
GO:0045735	MF	nutrient reservoir activity	Functions in the storage of nutritious substrates.	28/2952	112/30337	2.29049e-06	0.000473715	0.000442097	28	Zm00001eb052450/Zm00001eb413180/Zm00001eb171650/Zm00001eb171660/Zm00001eb171580/Zm00001eb171610/Zm00001eb413190/Zm00001eb171520/Zm00001eb413260/Zm00001eb370460/Zm00001eb171590/Zm00001eb088410/Zm00001eb413210/Zm00001eb294140/Zm00001eb061410/Zm00001eb171540/Zm00001eb171630/Zm00001eb171510/Zm00001eb171500/Zm00001eb419900/Zm00001eb171530/Zm00001eb270230/Zm00001eb232890/Zm00001eb171570/Zm00001eb171600…	Mild-Cold vs Control	All
GO:0031408	BP	oxylipin biosynthetic process	The chemical reactions and pathways resulting in the formation of any oxylipin, any of a group of biologically active compounds formed by oxidative metabolism of polyunsaturated fatty acids.	11/2952	24/30337	5.44719e-06	0.0010327	0.000963771	11	Zm00001eb423430/Zm00001eb054040/Zm00001eb082050/Zm00001eb279210/Zm00001eb373030/Zm00001eb356160/Zm00001eb216870/Zm00001eb144960/Zm00001eb134020/Zm00001eb067710/Zm00001eb177330	Mild-Cold vs Control	All
GO:0009505	CC	plant-type cell wall	A more or less rigid stucture lying outside the cell membrane of a cell and composed of cellulose and pectin and other organic and inorganic substances.	38/2952	187/30337	9.43635e-06	0.00165136	0.00154114	38	Zm00001eb431850/Zm00001eb339760/Zm00001eb109950/Zm00001eb417290/Zm00001eb180880/Zm00001eb281180/Zm00001eb149650/Zm00001eb161870/Zm00001eb394430/Zm00001eb131000/Zm00001eb076170/Zm00001eb413630/Zm00001eb340440/Zm00001eb199060/Zm00001eb417240/Zm00001eb017930/Zm00001eb075730/Zm00001eb282410/Zm00001eb136200/Zm00001eb076200/Zm00001eb017950/Zm00001eb419010/Zm00001eb017960/Zm00001eb282430/Zm00001eb251340…	Mild-Cold vs Control	All
GO:0045493	BP	xylan catabolic process	The chemical reactions and pathways resulting in the breakdown of xylan, a polymer containing a beta-1,4-linked D-xylose backbone.	8/2952	14/30337	1.395e-05	0.00226688	0.00211558	8	Zm00001eb431850/Zm00001eb339760/Zm00001eb199060/Zm00001eb075730/Zm00001eb116230/Zm00001eb167340/Zm00001eb255140/Zm00001eb199050	Mild-Cold vs Control	All
GO:0022857	MF	transmembrane transporter activity	Enables the transfer of a substance, usually a specific substance or a group of related substances, from one side of a membrane to the other.	69/2952	425/30337	1.63634e-05	0.00248178	0.00231614	69	Zm00001eb018270/Zm00001eb373380/Zm00001eb048870/Zm00001eb107810/Zm00001eb209660/Zm00001eb081130/Zm00001eb146390/Zm00001eb047070/Zm00001eb251550/Zm00001eb053090/Zm00001eb218400/Zm00001eb228370/Zm00001eb043150/Zm00001eb069630/Zm00001eb325680/Zm00001eb018870/Zm00001eb392600/Zm00001eb311270/Zm00001eb335710/Zm00001eb152070/Zm00001eb377440/Zm00001eb313490/Zm00001eb050840/Zm00001eb251540/Zm00001eb047630…	Mild-Cold vs Control	All
GO:0009809	BP	lignin biosynthetic process	The chemical reactions and pathways resulting in the formation of lignins, a class of polymers formed by the dehydrogenetive radical polymerization of various phenylpropanoid monomers.	15/2952	46/30337	1.75281e-05	0.00249227	0.00232593	15	Zm00001eb199490/Zm00001eb172420/Zm00001eb374100/Zm00001eb041120/Zm00001eb070170/Zm00001eb168550/Zm00001eb312070/Zm00001eb006770/Zm00001eb312060/Zm00001eb220390/Zm00001eb344520/Zm00001eb374630/Zm00001eb090830/Zm00001eb026700/Zm00001eb333550	Mild-Cold vs Control	All
GO:0030247	MF	polysaccharide binding	Binding to a polysaccharide, a polymer of many (typically more than 10) monosaccharide residues linked glycosidically.	21/2952	81/30337	2.24772e-05	0.00300797	0.00280721	21	Zm00001eb030730/Zm00001eb334630/Zm00001eb360630/Zm00001eb124900/Zm00001eb334680/Zm00001eb334670/Zm00001eb116160/Zm00001eb156250/Zm00001eb124920/Zm00001eb126150/Zm00001eb334730/Zm00001eb177830/Zm00001eb068170/Zm00001eb316880/Zm00001eb294910/Zm00001eb124840/Zm00001eb124910/Zm00001eb334650/Zm00001eb334620/Zm00001eb124880/Zm00001eb077280	Mild-Cold vs Control	All
GO:0048511	BP	rhythmic process	Any process pertinent to the generation and maintenance of rhythms in the physiology of an organism.	10/2952	24/30337	4.07179e-05	0.00514629	0.00480281	10	Zm00001eb319590/Zm00001eb113780/Zm00001eb337600/Zm00001eb122110/Zm00001eb201580/Zm00001eb103490/Zm00001eb362240/Zm00001eb393000/Zm00001eb166540/Zm00001eb112080	Mild-Cold vs Control	All
GO:1990961	BP	xenobiotic detoxification by transmembrane export across the plasma membrane		14/2952	44/30337	4.53111e-05	0.00542541	0.00506329	14	Zm00001eb048870/Zm00001eb219810/Zm00001eb237100/Zm00001eb318940/Zm00001eb382100/Zm00001eb219770/Zm00001eb202870/Zm00001eb405390/Zm00001eb180080/Zm00001eb250520/Zm00001eb006660/Zm00001eb073590/Zm00001eb237110/Zm00001eb021430	Mild-Cold vs Control	All
GO:0006538	BP	glutamate catabolic process	The chemical reactions and pathways resulting in the breakdown of glutamate, the anion of 2-aminopentanedioic acid.	6/2952	9/30337	5.47165e-05	0.00592762	0.00553199	6	Zm00001eb068350/Zm00001eb060520/Zm00001eb055490/Zm00001eb373100/Zm00001eb037690/Zm00001eb081550	Mild-Cold vs Control	All
GO:0031222	BP	arabinan catabolic process	The chemical reactions and pathways resulting in the breakdown of arabinan, a polysaccharide composed of arabinose residues.	6/2952	9/30337	5.47165e-05	0.00592762	0.00553199	6	Zm00001eb431850/Zm00001eb339760/Zm00001eb199060/Zm00001eb075730/Zm00001eb255140/Zm00001eb199050	Mild-Cold vs Control	All
GO:0043621	MF	protein self-association	Binding to a domain within the same polypeptide.	24/2952	106/30337	6.73133e-05	0.00696081	0.00649622	24	Zm00001eb112330/Zm00001eb148900/Zm00001eb270270/Zm00001eb002690/Zm00001eb011930/Zm00001eb397940/Zm00001eb318070/Zm00001eb201000/Zm00001eb395370/Zm00001eb011880/Zm00001eb423300/Zm00001eb395330/Zm00001eb404050/Zm00001eb341260/Zm00001eb010530/Zm00001eb229530/Zm00001eb257130/Zm00001eb208440/Zm00001eb287680/Zm00001eb373950/Zm00001eb042100/Zm00001eb131620/Zm00001eb094610/Zm00001eb186190	Mild-Cold vs Control	All
GO:0008757	MF	S-adenosylmethionine-dependent methyltransferase activity	Catalysis of the transfer of a methyl group from S-adenosyl-L-methionine to a substrate.	17/2952	63/30337	7.68325e-05	0.00730895	0.00682112	17	Zm00001eb199490/Zm00001eb172420/Zm00001eb040570/Zm00001eb018660/Zm00001eb169520/Zm00001eb392340/Zm00001eb035790/Zm00001eb274360/Zm00001eb170300/Zm00001eb018640/Zm00001eb292850/Zm00001eb199390/Zm00001eb090230/Zm00001eb209670/Zm00001eb090830/Zm00001eb000490/Zm00001eb382910	Mild-Cold vs Control	All
GO:0018212	BP	peptidyl-tyrosine modification	The modification of peptidyl-tyrosine.	45/2952	257/30337	7.71054e-05	0.00730895	0.00682112	45	Zm00001eb371240/Zm00001eb206490/Zm00001eb153840/Zm00001eb419430/Zm00001eb107240/Zm00001eb069440/Zm00001eb209170/Zm00001eb265280/Zm00001eb078880/Zm00001eb134240/Zm00001eb378680/Zm00001eb307510/Zm00001eb069680/Zm00001eb211440/Zm00001eb069460/Zm00001eb067890/Zm00001eb318070/Zm00001eb324480/Zm00001eb147770/Zm00001eb067640/Zm00001eb380860/Zm00001eb162360/Zm00001eb319540/Zm00001eb068000/Zm00001eb399560…	Mild-Cold vs Control	All
GO:0008194	MF	UDP-glycosyltransferase activity	Catalysis of the transfer of a glycosyl group from a UDP-sugar to a small hydrophobic molecule.	39/2952	216/30337	0.000115004	0.00984273	0.00918579	39	Zm00001eb322190/Zm00001eb138250/Zm00001eb432740/Zm00001eb374230/Zm00001eb194080/Zm00001eb294040/Zm00001eb371290/Zm00001eb248140/Zm00001eb280930/Zm00001eb061920/Zm00001eb057770/Zm00001eb293450/Zm00001eb165590/Zm00001eb352710/Zm00001eb150470/Zm00001eb051070/Zm00001eb323420/Zm00001eb206400/Zm00001eb371280/Zm00001eb196630/Zm00001eb114130/Zm00001eb280920/Zm00001eb386000/Zm00001eb314670/Zm00001eb291420…	Mild-Cold vs Control	All
GO:0009694	BP	jasmonic acid metabolic process	The chemical reactions and pathways involving jasmonic acid, a fatty acid derivative with the formula (1R-(1 alpha, 2 beta(Z)))-3-oxo-2-(2-pentenyl)cyclopentaneacetic acid.	9/2952	22/30337	0.000118164	0.00984273	0.00918579	9	Zm00001eb174120/Zm00001eb142130/Zm00001eb338800/Zm00001eb363470/Zm00001eb344950/Zm00001eb326940/Zm00001eb142150/Zm00001eb155650/Zm00001eb123070	Mild-Cold vs Control	All
GO:0009044	MF	xylan 1,4-beta-xylosidase activity	Catalysis of the hydrolysis of (1->4)-beta-D-xylans so as to remove successive D-xylose residues from the non-reducing termini.	6/2952	10/30337	0.000125468	0.00984273	0.00918579	6	Zm00001eb431850/Zm00001eb339760/Zm00001eb199060/Zm00001eb075730/Zm00001eb255140/Zm00001eb199050	Mild-Cold vs Control	All
GO:0019288	BP	isopentenyl diphosphate biosynthetic process, methylerythritol 4-phosphate pathway	The chemical reactions and pathways resulting in the formation of isopentenyl diphosphate by the mevalonate-independent pathway. Isopentenyl diphosphate (IPP) is the fundamental unit in isoprenoid biosynthesis and is biosynthesized from pyruvate and glyceraldehyde 3-phosphate via intermediates, including 1-deoxy-D-xylulose 5-phosphate.	6/2952	10/30337	0.000125468	0.00984273	0.00918579	6	Zm00001eb056240/Zm00001eb246530/Zm00001eb187250/Zm00001eb187260/Zm00001eb150630/Zm00001eb126690	Mild-Cold vs Control	All
GO:0019760	BP	glucosinolate metabolic process	The chemical reactions and pathways involving glucosinolates, substituted thioglucosides found in rapeseed products and related cruciferae. They are metabolized to a variety of toxic products which are most likely the cause of hepatocytic necrosis in animals and humans.	6/2952	10/30337	0.000125468	0.00984273	0.00918579	6	Zm00001eb411680/Zm00001eb264980/Zm00001eb354890/Zm00001eb411380/Zm00001eb133800/Zm00001eb208760	Mild-Cold vs Control	All
GO:0004601	MF	peroxidase activity	Catalysis of the reaction: a donor + a peroxide = an oxidized donor + 2 H2O.	48/2952	287/30337	0.000144283	0.0109415	0.0102112	48	Zm00001eb109950/Zm00001eb417290/Zm00001eb071800/Zm00001eb180880/Zm00001eb281180/Zm00001eb188360/Zm00001eb394430/Zm00001eb131000/Zm00001eb076170/Zm00001eb340440/Zm00001eb417240/Zm00001eb017930/Zm00001eb128330/Zm00001eb282410/Zm00001eb199950/Zm00001eb076200/Zm00001eb017950/Zm00001eb418610/Zm00001eb419010/Zm00001eb017960/Zm00001eb282430/Zm00001eb251340/Zm00001eb417330/Zm00001eb214260/Zm00001eb188310…	Mild-Cold vs Control	All
GO:0042752	BP	regulation of circadian rhythm	Any process that modulates the frequency, rate or extent of a circadian rhythm. A circadian rhythm is a biological process in an organism that recurs with a regularity of approximately 24 hours.	9/2952	23/30337	0.000177397	0.0130187	0.0121498	9	Zm00001eb337600/Zm00001eb122110/Zm00001eb006310/Zm00001eb027960/Zm00001eb017930/Zm00001eb017950/Zm00001eb187260/Zm00001eb017960/Zm00001eb259370	Mild-Cold vs Control	All
GO:1900150	BP	regulation of defense response to fungus		14/2952	50/30337	0.00021137	0.0150271	0.0140241	14	Zm00001eb159570/Zm00001eb344970/Zm00001eb358420/Zm00001eb149630/Zm00001eb395190/Zm00001eb278930/Zm00001eb288360/Zm00001eb373490/Zm00001eb015970/Zm00001eb236490/Zm00001eb382900/Zm00001eb327160/Zm00001eb019860/Zm00001eb193370	Mild-Cold vs Control	All
GO:0051501	BP	diterpene phytoalexin metabolic process	The chemical reactions and pathways involving diterpene phytoalexins, a class of diterpene formed in plants in response to fungal infection, physical damage, chemical injury, or a pathogenic process; they are sometimes referred to as plant antibiotics. Diterpenes are unsaturated hydrocarbons containing 20 carbon atoms and 4 branched methyl groups and are made up of isoprenoid units.	6/2952	11/30337	0.000253225	0.0167774	0.0156576	6	Zm00001eb021200/Zm00001eb133200/Zm00001eb385070/Zm00001eb385100/Zm00001eb047160/Zm00001eb222680	Mild-Cold vs Control	All
GO:0052315	BP	phytoalexin biosynthetic process	The chemical reactions and pathways resulting in the formation of phytoalexins, any of a range of substances produced by plants as part of their defense response.	6/2952	11/30337	0.000253225	0.0167774	0.0156576	6	Zm00001eb021200/Zm00001eb133200/Zm00001eb385070/Zm00001eb385100/Zm00001eb047160/Zm00001eb222680	Mild-Cold vs Control	All
GO:0019752	BP	carboxylic acid metabolic process	The chemical reactions and pathways involving carboxylic acids, any organic acid containing one or more carboxyl (COOH) groups or anions (COO-).	9/2952	24/30337	0.000259405	0.0167774	0.0156576	9	Zm00001eb292480/Zm00001eb323090/Zm00001eb243180/Zm00001eb055490/Zm00001eb017520/Zm00001eb229440/Zm00001eb006420/Zm00001eb037690/Zm00001eb081550	Mild-Cold vs Control	All
GO:0010181	MF	FMN binding	Binding to flavin mono nucleotide. Flavin mono nucleotide (FMN) is the coenzyme or the prosthetic group of various flavoprotein oxidoreductase enzymes.	14/2952	51/30337	0.000265488	0.0167774	0.0156576	14	Zm00001eb156610/Zm00001eb360480/Zm00001eb373930/Zm00001eb070280/Zm00001eb082050/Zm00001eb279210/Zm00001eb373030/Zm00001eb352760/Zm00001eb414630/Zm00001eb095360/Zm00001eb356160/Zm00001eb394340/Zm00001eb414620/Zm00001eb177330	Mild-Cold vs Control	All
GO:0008271	MF	secondary active sulfate transmembrane transporter activity	Enables the secondary active transfer of sulfate from one side of a membrane to the other. Secondary active transport is the transfer of a solute across a membrane, up its concentration gradient. The transporter binds the solute and undergoes a series of conformational changes. Transport works equally well in either direction and is driven by a chemiosmotic source of energy. Secondary active tran…	5/2952	8/30337	0.000378322	0.0226495	0.0211378	5	Zm00001eb008170/Zm00001eb008160/Zm00001eb004550/Zm00001eb178810/Zm00001eb401100	Mild-Cold vs Control	All
GO:0010731	BP	protein glutathionylation	The protein modification process in which a glutathione molecule is added to a protein amino acid through a disulfide linkage.	5/2952	8/30337	0.000378322	0.0226495	0.0211378	5	Zm00001eb397280/Zm00001eb012930/Zm00001eb012920/Zm00001eb279790/Zm00001eb012910	Mild-Cold vs Control	All
GO:0098869	BP	cellular oxidant detoxification	Any process carried out at the cellular level that reduces or removes the toxicity superoxide radicals or hydrogen peroxide.	53/2952	340/30337	0.000409846	0.0228978	0.0213695	53	Zm00001eb065750/Zm00001eb109950/Zm00001eb417290/Zm00001eb071800/Zm00001eb180880/Zm00001eb281180/Zm00001eb188360/Zm00001eb394430/Zm00001eb131000/Zm00001eb076170/Zm00001eb340440/Zm00001eb231110/Zm00001eb417240/Zm00001eb017930/Zm00001eb128330/Zm00001eb282410/Zm00001eb076200/Zm00001eb017950/Zm00001eb418610/Zm00001eb419010/Zm00001eb017960/Zm00001eb282430/Zm00001eb251340/Zm00001eb220550/Zm00001eb417330…	Mild-Cold vs Control	All
GO:0016847	MF	1-aminocyclopropane-1-carboxylate synthase activity	Catalysis of the reaction: S-adenosyl-L-methionine(1+) = 1-aminocyclopropane-1-carboxylate + S-methyl-5'-thioadenosine + H+.	4/2952	5/30337	0.000412664	0.0228978	0.0213695	4	Zm00001eb378300/Zm00001eb121190/Zm00001eb428490/Zm00001eb073290	Mild-Cold vs Control	All
GO:0018871	BP	1-aminocyclopropane-1-carboxylate metabolic process	The chemical reactions and pathways involving 1-aminocyclopropane-1-carboxylate, the anion of 1-aminocyclopropane-1-carboxylic acid, a natural product found in plant tissues. It is a key intermediate in the biosynthesis of ethylene (ethene), a fruit-ripening hormone in plants.	4/2952	5/30337	0.000412664	0.0228978	0.0213695	4	Zm00001eb378300/Zm00001eb121190/Zm00001eb428490/Zm00001eb073290	Mild-Cold vs Control	All
GO:0051289	BP	protein homotetramerization	The formation of a protein homotetramer, a macromolecular structure consisting of four noncovalently associated identical subunits.	7/2952	16/30337	0.000424398	0.0229882	0.0214539	7	Zm00001eb306380/Zm00001eb185300/Zm00001eb077130/Zm00001eb306400/Zm00001eb096680/Zm00001eb223050/Zm00001eb186900	Mild-Cold vs Control	All
GO:0042542	BP	response to hydrogen peroxide	Any process that results in a change in state or activity of a cell or an organism (in terms of movement, secretion, enzyme production, gene expression, etc.) as a result of a hydrogen peroxide (H2O2) stimulus.	16/2952	66/30337	0.000469776	0.0248544	0.0231956	16	Zm00001eb337600/Zm00001eb112330/Zm00001eb056980/Zm00001eb163880/Zm00001eb172420/Zm00001eb011930/Zm00001eb397940/Zm00001eb152160/Zm00001eb147770/Zm00001eb395370/Zm00001eb011880/Zm00001eb423300/Zm00001eb395330/Zm00001eb257130/Zm00001eb151360/Zm00001eb145030	Mild-Cold vs Control	All
GO:0009753	BP	response to jasmonic acid	Any process that results in a change in state or activity of a cell or an organism (in terms of movement, secretion, enzyme production, gene expression, etc.) as a result of a jasmonic acid stimulus.	15/2952	60/30337	0.000492026	0.02544	0.023742	15	Zm00001eb369560/Zm00001eb054040/Zm00001eb264980/Zm00001eb107690/Zm00001eb354890/Zm00001eb368640/Zm00001eb016730/Zm00001eb214000/Zm00001eb290350/Zm00001eb144960/Zm00001eb305780/Zm00001eb228330/Zm00001eb017120/Zm00001eb206730/Zm00001eb067710	Mild-Cold vs Control	All
GO:0015293	MF	symporter activity	Enables the active transport of a solute across a membrane by a mechanism whereby two or more species are transported together in the same direction in a tightly coupled process not directly linked to a form of energy other than chemiosmotic energy.	28/2952	149/30337	0.000514435	0.0260075	0.0242717	28	Zm00001eb107640/Zm00001eb107810/Zm00001eb081130/Zm00001eb173390/Zm00001eb047070/Zm00001eb043150/Zm00001eb069630/Zm00001eb325680/Zm00001eb325500/Zm00001eb377440/Zm00001eb050840/Zm00001eb008170/Zm00001eb047630/Zm00001eb344010/Zm00001eb008160/Zm00001eb004550/Zm00001eb098100/Zm00001eb261500/Zm00001eb178810/Zm00001eb021140/Zm00001eb325650/Zm00001eb312640/Zm00001eb401100/Zm00001eb300060/Zm00001eb261510…	Mild-Cold vs Control	All
GO:0007178	BP	transmembrane receptor protein serine/threonine kinase signaling pathway	The series of molecular signals initiated by an extracellular ligand binding to a receptor on the surface of the target cell where the receptor possesses serine/threonine kinase activity, and ending with the regulation of a downstream cellular process, e.g. transcription.	21/2952	101/30337	0.00063543	0.0313301	0.029239	21	Zm00001eb107240/Zm00001eb172000/Zm00001eb281100/Zm00001eb427270/Zm00001eb305320/Zm00001eb325300/Zm00001eb237530/Zm00001eb010320/Zm00001eb217970/Zm00001eb086180/Zm00001eb381250/Zm00001eb265290/Zm00001eb086220/Zm00001eb170180/Zm00001eb281090/Zm00001eb305300/Zm00001eb349080/Zm00001eb253390/Zm00001eb381240/Zm00001eb380440/Zm00001eb157280	Mild-Cold vs Control	All
GO:0008889	MF	glycerophosphodiester phosphodiesterase activity	Catalysis of the reaction: a glycerophosphodiester + H2O = an alcohol + sn-glycerol 3-phosphate.	7/2952	17/30337	0.00066103	0.0313301	0.029239	7	Zm00001eb167910/Zm00001eb245640/Zm00001eb241920/Zm00001eb085150/Zm00001eb050070/Zm00001eb409690/Zm00001eb327550	Mild-Cold vs Control	All
GO:0019748	BP	secondary metabolic process	The chemical reactions and pathways resulting in many of the chemical changes of compounds that are not necessarily required for growth and maintenance of cells, and are often unique to a taxon. In multicellular organisms secondary metabolism is generally carried out in specific cell types, and may be useful for the organism as a whole. In unicellular organisms, secondary metabolism is often used…	7/2952	17/30337	0.00066103	0.0313301	0.029239	7	Zm00001eb098370/Zm00001eb420820/Zm00001eb365690/Zm00001eb025550/Zm00001eb225090/Zm00001eb313370/Zm00001eb138290	Mild-Cold vs Control	All
GO:0009975	MF	cyclase activity	Catalysis of a ring closure reaction.	9/2952	27/30337	0.000710293	0.0327596	0.0305731	9	Zm00001eb286550/Zm00001eb404920/Zm00001eb404910/Zm00001eb194860/Zm00001eb013920/Zm00001eb016730/Zm00001eb149310/Zm00001eb017120/Zm00001eb412960	Mild-Cold vs Control	All
GO:0046556	MF	alpha-L-arabinofuranosidase activity	Catalysis of the hydrolysis of terminal non-reducing alpha-L-arabinofuranoside residues in alpha-L-arabinosides.	8/2952	22/30337	0.000728108	0.0327596	0.0305731	8	Zm00001eb431850/Zm00001eb339760/Zm00001eb015240/Zm00001eb199060/Zm00001eb075730/Zm00001eb196100/Zm00001eb255140/Zm00001eb199050	Mild-Cold vs Control	All
GO:0004351	MF	glutamate decarboxylase activity	Catalysis of the reaction: L-glutamate = 4-aminobutanoate + CO2.	5/2952	9/30337	0.000782828	0.0327596	0.0305731	5	Zm00001eb068350/Zm00001eb055490/Zm00001eb373100/Zm00001eb037690/Zm00001eb081550	Mild-Cold vs Control	All
GO:0015116	MF	sulfate transmembrane transporter activity	Enables the transfer of sulfate ions, SO4(2-), from one side of a membrane to the other.	5/2952	9/30337	0.000782828	0.0327596	0.0305731	5	Zm00001eb008170/Zm00001eb008160/Zm00001eb004550/Zm00001eb178810/Zm00001eb401100	Mild-Cold vs Control	All
GO:1902358	BP	sulfate transmembrane transport		5/2952	9/30337	0.000782828	0.0327596	0.0305731	5	Zm00001eb008170/Zm00001eb008160/Zm00001eb004550/Zm00001eb178810/Zm00001eb401100	Mild-Cold vs Control	All
GO:0004888	MF	transmembrane signaling receptor activity	Combining with an extracellular or intracellular signal and transmitting the signal from one side of the membrane to the other to initiate a change in cell activity or state as part of signal transduction.	25/2952	131/30337	0.000790216	0.0327596	0.0305731	25	Zm00001eb419430/Zm00001eb107240/Zm00001eb209170/Zm00001eb172000/Zm00001eb281100/Zm00001eb427270/Zm00001eb305320/Zm00001eb325300/Zm00001eb237530/Zm00001eb010320/Zm00001eb086180/Zm00001eb381250/Zm00001eb265290/Zm00001eb086220/Zm00001eb404050/Zm00001eb170180/Zm00001eb281090/Zm00001eb305300/Zm00001eb349080/Zm00001eb104670/Zm00001eb412910/Zm00001eb253390/Zm00001eb381240/Zm00001eb380440/Zm00001eb186190	Mild-Cold vs Control	All
GO:1901565	BP	organonitrogen compound catabolic process		6/2952	13/30337	0.000791991	0.0327596	0.0305731	6	Zm00001eb411680/Zm00001eb060520/Zm00001eb411380/Zm00001eb046120/Zm00001eb133800/Zm00001eb426650	Mild-Cold vs Control	All
GO:0009651	BP	response to salt stress	Any process that results in a change in state or activity of a cell or an organism (in terms of movement, secretion, enzyme production, gene expression, etc.) as a result of a stimulus indicating an increase or decrease in the concentration of salt (particularly but not exclusively sodium and chloride ions) in the environment.	42/2952	262/30337	0.000877798	0.0356605	0.0332804	42	Zm00001eb411680/Zm00001eb369560/Zm00001eb063040/Zm00001eb112330/Zm00001eb366900/Zm00001eb075940/Zm00001eb313510/Zm00001eb389050/Zm00001eb373930/Zm00001eb298580/Zm00001eb011930/Zm00001eb397940/Zm00001eb381580/Zm00001eb231110/Zm00001eb392580/Zm00001eb159470/Zm00001eb199410/Zm00001eb221740/Zm00001eb147770/Zm00001eb411380/Zm00001eb395370/Zm00001eb011880/Zm00001eb267460/Zm00001eb358600/Zm00001eb434400…	Mild-Cold vs Control	All
GO:0098542	BP	defense response to other organism	Reactions triggered in response to the presence of another organism that act to protect the cell or organism from damage caused by that organism.	14/2952	57/30337	0.000905987	0.03616	0.0337466	14	Zm00001eb086840/Zm00001eb167200/Zm00001eb030170/Zm00001eb243040/Zm00001eb058050/Zm00001eb083540/Zm00001eb058100/Zm00001eb058060/Zm00001eb058070/Zm00001eb434170/Zm00001eb198910/Zm00001eb259950/Zm00001eb146920/Zm00001eb249980	Mild-Cold vs Control	All
GO:0102726	MF	DIMBOA glucoside beta-D-glucosidase activity	Catalysis of the reaction: (2R)-DIMBOA glucoside + H2O = H+ + DIMBOA + beta-D-glucose.	8/2952	23/30337	0.00102182	0.04008	0.0374049	8	Zm00001eb411680/Zm00001eb365690/Zm00001eb149960/Zm00001eb426510/Zm00001eb411380/Zm00001eb384110/Zm00001eb133800/Zm00001eb008530	Mild-Cold vs Control	All
GO:0002229	BP	defense response to oomycetes	Reactions triggered in response to the presence of oomycetes that act to protect the cell or organism.	18/2952	84/30337	0.00104231	0.0401906	0.0375081	18	Zm00001eb107240/Zm00001eb335390/Zm00001eb040260/Zm00001eb281100/Zm00001eb231110/Zm00001eb427270/Zm00001eb305320/Zm00001eb325300/Zm00001eb237530/Zm00001eb400930/Zm00001eb086180/Zm00001eb381250/Zm00001eb265290/Zm00001eb086220/Zm00001eb281090/Zm00001eb305300/Zm00001eb381240/Zm00001eb157280	Mild-Cold vs Control	All
GO:0051259	BP	protein complex oligomerization	The process of creating protein oligomers, compounds composed of a small number, usually between three and ten, of component monomers; protein oligomers may be composed of different or identical monomers. Oligomers may be formed by the polymerization of a number of monomers or the depolymerization of a large protein polymer.	10/2952	34/30337	0.0010986	0.0416554	0.0388752	10	Zm00001eb153760/Zm00001eb112330/Zm00001eb011930/Zm00001eb397940/Zm00001eb395370/Zm00001eb011880/Zm00001eb423300/Zm00001eb395330/Zm00001eb257130/Zm00001eb293600	Mild-Cold vs Control	All
GO:0005618	CC	cell wall	The rigid or semi-rigid envelope lying outside the cell membrane of plant, fungal, most prokaryotic cells and some protozoan parasites, maintaining their shape and protecting them from osmotic lysis. In plants it is made of cellulose and, often, lignin; in fungi it is composed largely of polysaccharides; in bacteria it is composed of peptidoglycan; in protozoan parasites such as Giardia species, …	66/2952	464/30337	0.00113476	0.0418713	0.0390767	66	Zm00001eb219270/Zm00001eb391450/Zm00001eb012470/Zm00001eb251370/Zm00001eb258510/Zm00001eb327190/Zm00001eb050500/Zm00001eb391400/Zm00001eb071650/Zm00001eb128450/Zm00001eb061750/Zm00001eb229460/Zm00001eb413180/Zm00001eb288150/Zm00001eb368000/Zm00001eb024960/Zm00001eb294520/Zm00001eb171650/Zm00001eb145790/Zm00001eb171660/Zm00001eb171580/Zm00001eb171610/Zm00001eb413190/Zm00001eb171520/Zm00001eb413260…	Mild-Cold vs Control	All
GO:0003953	MF	NAD+ nucleosidase activity	Catalysis of the reaction: NAD+ + H2O = nicotinamide + ADP-ribose.	4/2952	6/30337	0.00114207	0.0418713	0.0390767	4	Zm00001eb200420/Zm00001eb199520/Zm00001eb324560/Zm00001eb107150	Mild-Cold vs Control	All
GO:0009924	MF	octadecanal decarbonylase activity	Catalysis of the reaction: octadecanal = heptadecane + CO.	9/2952	29/30337	0.00126903	0.0418713	0.0390767	9	Zm00001eb313510/Zm00001eb389050/Zm00001eb279640/Zm00001eb135830/Zm00001eb372420/Zm00001eb194500/Zm00001eb292140/Zm00001eb169810/Zm00001eb335380	Mild-Cold vs Control	All
GO:0102483	MF	scopolin beta-glucosidase activity	Catalysis of the reaction: H2O + scopolin = beta-D-glucose + scopoletin.	9/2952	29/30337	0.00126903	0.0418713	0.0390767	9	Zm00001eb411680/Zm00001eb431850/Zm00001eb365690/Zm00001eb149960/Zm00001eb426510/Zm00001eb411380/Zm00001eb384110/Zm00001eb133800/Zm00001eb008530	Mild-Cold vs Control	All
GO:1990465	MF	aldehyde oxygenase (deformylating) activity		9/2952	29/30337	0.00126903	0.0418713	0.0390767	9	Zm00001eb313510/Zm00001eb389050/Zm00001eb279640/Zm00001eb135830/Zm00001eb372420/Zm00001eb194500/Zm00001eb292140/Zm00001eb169810/Zm00001eb335380	Mild-Cold vs Control	All
GO:0008272	BP	sulfate transport	The directed movement of sulfate into, out of or within a cell, or between cells, by means of some agent such as a transporter or pore.	6/2952	14/30337	0.00127218	0.0418713	0.0390767	6	Zm00001eb055280/Zm00001eb008170/Zm00001eb008160/Zm00001eb004550/Zm00001eb178810/Zm00001eb401100	Mild-Cold vs Control	All
GO:0051290	BP	protein heterotetramerization	The formation of a protein heterotetramer, a macromolecular structure consisting of four noncovalently associated subunits, of which not all are identical.	6/2952	14/30337	0.00127218	0.0418713	0.0390767	6	Zm00001eb306380/Zm00001eb185300/Zm00001eb077130/Zm00001eb306400/Zm00001eb096680/Zm00001eb186900	Mild-Cold vs Control	All
GO:0106310	MF	protein serine kinase activity	Catalysis of the reactions: ATP + protein serine = ADP + protein serine phosphate.	40/2952	251/30337	0.00128482	0.0418713	0.0390767	40	Zm00001eb358890/Zm00001eb330600/Zm00001eb433960/Zm00001eb015210/Zm00001eb116650/Zm00001eb297110/Zm00001eb353170/Zm00001eb369770/Zm00001eb239040/Zm00001eb321390/Zm00001eb287310/Zm00001eb028010/Zm00001eb286750/Zm00001eb034410/Zm00001eb069680/Zm00001eb069460/Zm00001eb272710/Zm00001eb338230/Zm00001eb151340/Zm00001eb001940/Zm00001eb034540/Zm00001eb069530/Zm00001eb052520/Zm00001eb365850/Zm00001eb403620…	Mild-Cold vs Control	All
GO:0106311		GO:0106311		40/2952	251/30337	0.00128482	0.0418713	0.0390767	40	Zm00001eb358890/Zm00001eb330600/Zm00001eb433960/Zm00001eb015210/Zm00001eb116650/Zm00001eb297110/Zm00001eb353170/Zm00001eb369770/Zm00001eb239040/Zm00001eb321390/Zm00001eb287310/Zm00001eb028010/Zm00001eb286750/Zm00001eb034410/Zm00001eb069680/Zm00001eb069460/Zm00001eb272710/Zm00001eb338230/Zm00001eb151340/Zm00001eb001940/Zm00001eb034540/Zm00001eb069530/Zm00001eb052520/Zm00001eb365850/Zm00001eb403620…	Mild-Cold vs Control	All
GO:0050662		GO:0050662		14/2952	59/30337	0.00130147	0.0418713	0.0390767	14	Zm00001eb041120/Zm00001eb388020/Zm00001eb362330/Zm00001eb234090/Zm00001eb199950/Zm00001eb038160/Zm00001eb387920/Zm00001eb359030/Zm00001eb413110/Zm00001eb316930/Zm00001eb374630/Zm00001eb431510/Zm00001eb431500/Zm00001eb333550	Mild-Cold vs Control	All
GO:0008610	BP	lipid biosynthetic process	The chemical reactions and pathways resulting in the formation of lipids, compounds soluble in an organic solvent but not, or sparingly, in an aqueous solvent.	13/2952	53/30337	0.00138355	0.0418713	0.0390767	13	Zm00001eb313510/Zm00001eb389050/Zm00001eb152410/Zm00001eb228910/Zm00001eb279640/Zm00001eb135830/Zm00001eb372420/Zm00001eb194500/Zm00001eb252000/Zm00001eb188310/Zm00001eb292140/Zm00001eb169810/Zm00001eb335380	Mild-Cold vs Control	All
GO:0046274	BP	lignin catabolic process	The chemical reactions and pathways resulting in the breakdown of lignins, a class of polymers of phenylpropanoid units.	8/2952	24/30337	0.00140303	0.0418713	0.0390767	8	Zm00001eb115390/Zm00001eb127360/Zm00001eb195100/Zm00001eb298030/Zm00001eb147860/Zm00001eb289630/Zm00001eb013810/Zm00001eb148280	Mild-Cold vs Control	All
GO:0042910	MF	xenobiotic transmembrane transporter activity	Enables the directed movement of a xenobiotic from one side of a membrane to the other. A xenobiotic is a compound foreign to the organim exposed to it. It may be synthesized by another organism (like ampicilin) or it can be a synthetic chemical.	15/2952	66/30337	0.00142138	0.0418713	0.0390767	15	Zm00001eb048870/Zm00001eb219810/Zm00001eb237100/Zm00001eb318940/Zm00001eb382100/Zm00001eb219770/Zm00001eb202870/Zm00001eb008790/Zm00001eb405390/Zm00001eb180080/Zm00001eb250520/Zm00001eb006660/Zm00001eb073590/Zm00001eb237110/Zm00001eb021430	Mild-Cold vs Control	All
GO:0019438	BP	aromatic compound biosynthetic process	The chemical reactions and pathways resulting in the formation of aromatic compounds, any substance containing an aromatic carbon ring.	12/2952	47/30337	0.00143974	0.0418713	0.0390767	12	Zm00001eb172420/Zm00001eb040570/Zm00001eb018660/Zm00001eb169520/Zm00001eb392340/Zm00001eb170300/Zm00001eb018640/Zm00001eb292850/Zm00001eb090230/Zm00001eb209670/Zm00001eb090830/Zm00001eb382910	Mild-Cold vs Control	All
GO:0004806	MF	triglyceride lipase activity	Catalysis of the reaction: triacylglycerol + H2O = diacylglycerol + a carboxylate.	5/2952	10/30337	0.00144019	0.0418713	0.0390767	5	Zm00001eb421120/Zm00001eb373350/Zm00001eb085420/Zm00001eb370460/Zm00001eb353970	Mild-Cold vs Control	All
GO:0010050	BP	vegetative phase change	Any process involved in the transition of a plant from a juvenile phase of vegetative development to an adult phase of vegetative development.	5/2952	10/30337	0.00144019	0.0418713	0.0390767	5	Zm00001eb370810/Zm00001eb157270/Zm00001eb138430/Zm00001eb292830/Zm00001eb264310	Mild-Cold vs Control	All
GO:0015301		GO:0015301		5/2952	10/30337	0.00144019	0.0418713	0.0390767	5	Zm00001eb008170/Zm00001eb008160/Zm00001eb004550/Zm00001eb178810/Zm00001eb401100	Mild-Cold vs Control	All
GO:0019509	BP	L-methionine salvage from methylthioadenosine	The generation of L-methionine (2-amino-4-(methylthio)butanoic acid) from methylthioadenosine.	5/2952	10/30337	0.00144019	0.0418713	0.0390767	5	Zm00001eb047760/Zm00001eb127150/Zm00001eb004660/Zm00001eb168430/Zm00001eb004670	Mild-Cold vs Control	All
GO:0016102	BP	diterpenoid biosynthetic process	The chemical reactions and pathways resulting in the formation of diterpenoid compounds, terpenoids with four isoprene units.	11/2952	41/30337	0.00145399	0.0418713	0.0390767	11	Zm00001eb116560/Zm00001eb087570/Zm00001eb021200/Zm00001eb133200/Zm00001eb016730/Zm00001eb167120/Zm00001eb257730/Zm00001eb047160/Zm00001eb222680/Zm00001eb017120/Zm00001eb412960	Mild-Cold vs Control	All
GO:0016758	MF	hexosyltransferase activity	Catalysis of the transfer of a hexosyl group from one compound (donor) to another (acceptor).	38/2952	237/30337	0.00149299	0.042457	0.0396232	38	Zm00001eb056390/Zm00001eb013950/Zm00001eb322190/Zm00001eb138250/Zm00001eb432740/Zm00001eb374230/Zm00001eb194080/Zm00001eb015710/Zm00001eb294040/Zm00001eb371290/Zm00001eb248140/Zm00001eb280930/Zm00001eb061920/Zm00001eb057770/Zm00001eb293450/Zm00001eb165590/Zm00001eb150470/Zm00001eb051070/Zm00001eb206400/Zm00001eb196630/Zm00001eb114130/Zm00001eb280920/Zm00001eb386000/Zm00001eb314670/Zm00001eb291420…	Mild-Cold vs Control	All
GO:0008171	MF	O-methyltransferase activity	Catalysis of the transfer of a methyl group to the oxygen atom of an acceptor molecule.	13/2952	54/30337	0.00166227	0.0466873	0.0435712	13	Zm00001eb199490/Zm00001eb172420/Zm00001eb040570/Zm00001eb018660/Zm00001eb169520/Zm00001eb392340/Zm00001eb170300/Zm00001eb018640/Zm00001eb292850/Zm00001eb090230/Zm00001eb209670/Zm00001eb090830/Zm00001eb382910	Mild-Cold vs Control	All
GO:0009611	BP	response to wounding	Any process that results in a change in state or activity of a cell or an organism (in terms of movement, secretion, enzyme production, gene expression, etc.) as a result of a stimulus indicating damage to the organism.	30/2952	176/30337	0.0017205	0.0477335	0.0445475	30	Zm00001eb084980/Zm00001eb138720/Zm00001eb369560/Zm00001eb428490/Zm00001eb075940/Zm00001eb073290/Zm00001eb163880/Zm00001eb172420/Zm00001eb223590/Zm00001eb054040/Zm00001eb267030/Zm00001eb159470/Zm00001eb019470/Zm00001eb338800/Zm00001eb428650/Zm00001eb344950/Zm00001eb358600/Zm00001eb137510/Zm00001eb214000/Zm00001eb216870/Zm00001eb155650/Zm00001eb020560/Zm00001eb144960/Zm00001eb261900/Zm00001eb240900…	Mild-Cold vs Control	All
GO:0038023	MF	signaling receptor activity	Receiving a signal and transmitting it in the cell to initiate a change in cell activity. A signal is a physical entity or change in state that is used to transfer information in order to trigger a response.	14/2952	61/30337	0.00183179	0.0502087	0.0468576	14	Zm00001eb298150/Zm00001eb298170/Zm00001eb290140/Zm00001eb072230/Zm00001eb070460/Zm00001eb264590/Zm00001eb007880/Zm00001eb225150/Zm00001eb239670/Zm00001eb410040/Zm00001eb225110/Zm00001eb257400/Zm00001eb171260/Zm00001eb313550	Mild-Cold vs Control	All
GO:0052716	MF	hydroquinone:oxygen oxidoreductase activity	Catalysis of the reaction: 4 hydroquinone + O2 = 4 benzosemiquinone + 4 H2O.	8/2952	25/30337	0.00188894	0.0509017	0.0475043	8	Zm00001eb115390/Zm00001eb127360/Zm00001eb195100/Zm00001eb298030/Zm00001eb147860/Zm00001eb289630/Zm00001eb013810/Zm00001eb148280	Mild-Cold vs Control	All
GO:0006629	BP	lipid metabolic process	The chemical reactions and pathways involving lipids, compounds soluble in an organic solvent but not, or sparingly, in an aqueous solvent. Includes fatty acids; neutral fats, other fatty-acid esters, and soaps; long-chain (fatty) alcohols and waxes; sphingoids and other long-chain bases; glycolipids, phospholipids and sphingolipids; and carotenes, polyprenols, sterols, terpenes and other isopren…	44/2952	289/30337	0.00193255	0.0509017	0.0475043	44	Zm00001eb167910/Zm00001eb245640/Zm00001eb098340/Zm00001eb103680/Zm00001eb086060/Zm00001eb176110/Zm00001eb299930/Zm00001eb065120/Zm00001eb241920/Zm00001eb031610/Zm00001eb038290/Zm00001eb137110/Zm00001eb038250/Zm00001eb332290/Zm00001eb307440/Zm00001eb330150/Zm00001eb085150/Zm00001eb417480/Zm00001eb158300/Zm00001eb373350/Zm00001eb086840/Zm00001eb218760/Zm00001eb319820/Zm00001eb370460/Zm00001eb135980…	Mild-Cold vs Control	All
GO:0046688	BP	response to copper ion	Any process that results in a change in state or activity of a cell or an organism (in terms of movement, secretion, enzyme production, gene expression, etc.) as a result of a copper ion stimulus.	6/2952	15/30337	0.00194657	0.0509017	0.0475043	6	Zm00001eb428490/Zm00001eb073290/Zm00001eb148620/Zm00001eb011930/Zm00001eb397940/Zm00001eb011880	Mild-Cold vs Control	All
GO:0052747	MF	sinapyl alcohol dehydrogenase activity	Catalysis of the reaction: sinapaldehyde + NADPH + H+ = sinapyl-alcohol + NADP+.	6/2952	15/30337	0.00194657	0.0509017	0.0475043	6	Zm00001eb374100/Zm00001eb070170/Zm00001eb312070/Zm00001eb006770/Zm00001eb312060/Zm00001eb026700	Mild-Cold vs Control	All
GO:0006979	BP	response to oxidative stress	Any process that results in a change in state or activity of a cell or an organism (in terms of movement, secretion, enzyme production, gene expression, etc.) as a result of oxidative stress, a state often resulting from exposure to high levels of reactive oxygen species, e.g. superoxide anions, hydrogen peroxide (H2O2), and hydroxyl radicals.	47/2952	314/30337	0.00197572	0.0510769	0.0476679	47	Zm00001eb065750/Zm00001eb109950/Zm00001eb352090/Zm00001eb417290/Zm00001eb071800/Zm00001eb180880/Zm00001eb281180/Zm00001eb302140/Zm00001eb131000/Zm00001eb076170/Zm00001eb340440/Zm00001eb127310/Zm00001eb417240/Zm00001eb017930/Zm00001eb128330/Zm00001eb282410/Zm00001eb076200/Zm00001eb017950/Zm00001eb017960/Zm00001eb282430/Zm00001eb251340/Zm00001eb417330/Zm00001eb214260/Zm00001eb268320/Zm00001eb404050…	Mild-Cold vs Control	All
GO:0009718	BP	anthocyanin-containing compound biosynthetic process	The chemical reactions and pathways resulting in the formation of anthocyanins, any member of a group of intensely colored soluble glycosides of anthocyanidins.	9/2952	31/30337	0.00213689	0.0546228	0.0509771	9	Zm00001eb138250/Zm00001eb374230/Zm00001eb394210/Zm00001eb206400/Zm00001eb359030/Zm00001eb280290/Zm00001eb394220/Zm00001eb047200/Zm00001eb279380	Mild-Cold vs Control	All
GO:0047372	MF	acylglycerol lipase activity	Catalysis of the reaction: H2O + acylglycerol = a fatty acid + glycerol.	10/2952	37/30337	0.00222717	0.0562979	0.0525404	10	Zm00001eb367100/Zm00001eb038290/Zm00001eb044820/Zm00001eb038250/Zm00001eb211440/Zm00001eb147770/Zm00001eb038270/Zm00001eb147490/Zm00001eb047660/Zm00001eb038280	Mild-Cold vs Control	All
GO:0042742	BP	defense response to bacterium	Reactions triggered in response to the presence of a bacterium that act to protect the cell or organism.	40/2952	259/30337	0.0023182	0.0579268	0.0540606	40	Zm00001eb139740/Zm00001eb107240/Zm00001eb055280/Zm00001eb335390/Zm00001eb040260/Zm00001eb281100/Zm00001eb400560/Zm00001eb264980/Zm00001eb231110/Zm00001eb354890/Zm00001eb427270/Zm00001eb383120/Zm00001eb288130/Zm00001eb305320/Zm00001eb325300/Zm00001eb237530/Zm00001eb086180/Zm00001eb003760/Zm00001eb323420/Zm00001eb381250/Zm00001eb248960/Zm00001eb167710/Zm00001eb022440/Zm00001eb167720/Zm00001eb265290…	Mild-Cold vs Control	All
GO:0016125	BP	sterol metabolic process	The chemical reactions and pathways involving sterols, steroids with one or more hydroxyl groups and a hydrocarbon side-chain in the molecule.	16/2952	76/30337	0.00234254	0.0579268	0.0540606	16	Zm00001eb337340/Zm00001eb176720/Zm00001eb334360/Zm00001eb313510/Zm00001eb389050/Zm00001eb135830/Zm00001eb126960/Zm00001eb214000/Zm00001eb166680/Zm00001eb218160/Zm00001eb196530/Zm00001eb170580/Zm00001eb430700/Zm00001eb335380/Zm00001eb218970/Zm00001eb397820	Mild-Cold vs Control	All
GO:0046622	BP	positive regulation of organ growth	Any process that activates or increases the frequency, rate or extent of growth of an organ of an organism.	5/2952	11/30337	0.00242932	0.058889	0.0549585	5	Zm00001eb035790/Zm00001eb329570/Zm00001eb244140/Zm00001eb365930/Zm00001eb260800	Mild-Cold vs Control	All
GO:0016040	MF	glutamate synthase (NADH) activity	Catalysis of the reaction: 2 L-glutamate + NAD+ = 2-oxoglutarate + L-glutamine + H+ + NADH.	4/2952	7/30337	0.0024591	0.058889	0.0549585	4	Zm00001eb156610/Zm00001eb360480/Zm00001eb166270/Zm00001eb279170	Mild-Cold vs Control	All
GO:0043649	BP	dicarboxylic acid catabolic process	The chemical reactions and pathways resulting in the breakdown of dicarboxylic acids, any organic acid containing two carboxyl (-COOH) groups.	4/2952	7/30337	0.0024591	0.058889	0.0549585	4	Zm00001eb060520/Zm00001eb055490/Zm00001eb037690/Zm00001eb081550	Mild-Cold vs Control	All
GO:0008061	MF	chitin binding	Binding to chitin, a linear polysaccharide consisting of beta-(1->4)-linked N-acetyl-D-glucosamine residues.	9/2952	32/30337	0.00271968	0.0644508	0.0601491	9	Zm00001eb425600/Zm00001eb250900/Zm00001eb002690/Zm00001eb318070/Zm00001eb346860/Zm00001eb022500/Zm00001eb272090/Zm00001eb167700/Zm00001eb272050	Mild-Cold vs Control	All
GO:0015145	MF	monosaccharide transmembrane transporter activity	Enables the transfer of a monosaccharide from one side of a membrane to the other.	7/2952	21/30337	0.00278951	0.0647566	0.0604345	7	Zm00001eb081130/Zm00001eb043150/Zm00001eb377440/Zm00001eb047630/Zm00001eb098100/Zm00001eb312640/Zm00001eb309780	Mild-Cold vs Control	All
GO:0015749	BP	monosaccharide transmembrane transport	The process in which a monosaccharide is transported across a lipid bilayer, from one side of a membrane to the other. Monosaccharides are the simplest carbohydrates; they are polyhydric alcohols containing either an aldehyde or a keto group and between three to ten or more carbon atoms. They form the constitutional repeating units of oligo- and polysaccharides.	7/2952	21/30337	0.00278951	0.0647566	0.0604345	7	Zm00001eb081130/Zm00001eb043150/Zm00001eb377440/Zm00001eb047630/Zm00001eb098100/Zm00001eb312640/Zm00001eb309780	Mild-Cold vs Control	All
GO:0008081	MF	phosphoric diester hydrolase activity	Catalysis of the hydrolysis of a phosphodiester to give a phosphomonoester and a free hydroxyl group.	8/2952	27/30337	0.00325109	0.0738858	0.0689544	8	Zm00001eb245640/Zm00001eb103680/Zm00001eb241920/Zm00001eb085150/Zm00001eb319820/Zm00001eb050070/Zm00001eb327550/Zm00001eb424840	Mild-Cold vs Control	All
GO:0043295	MF	glutathione binding	Binding to glutathione; a tripeptide composed of the three amino acids cysteine, glutamic acid and glycine.	8/2952	27/30337	0.00325109	0.0738858	0.0689544	8	Zm00001eb152160/Zm00001eb124210/Zm00001eb078860/Zm00001eb022570/Zm00001eb002790/Zm00001eb002800/Zm00001eb402640/Zm00001eb002780	Mild-Cold vs Control	All
GO:0009620	BP	response to fungus	Any process that results in a change in state or activity of a cell or an organism (in terms of movement, secretion, enzyme production, gene expression, etc.) as a result of a stimulus from a fungus.	13/2952	58/30337	0.0032802	0.0738858	0.0689544	13	Zm00001eb425600/Zm00001eb054040/Zm00001eb244000/Zm00001eb325340/Zm00001eb032600/Zm00001eb429870/Zm00001eb016730/Zm00001eb099980/Zm00001eb312870/Zm00001eb017120/Zm00001eb067710/Zm00001eb177330/Zm00001eb412960	Mild-Cold vs Control	All
GO:0006071	BP	glycerol metabolic process	The chemical reactions and pathways involving glycerol, 1,2,3-propanetriol, a sweet, hygroscopic, viscous liquid, widely distributed in nature as a constituent of many lipids.	6/2952	17/30337	0.00405924	0.0905371	0.0844943	6	Zm00001eb167910/Zm00001eb245640/Zm00001eb241920/Zm00001eb085150/Zm00001eb050070/Zm00001eb327550	Mild-Cold vs Control	All
GO:0009738	BP	abscisic acid-activated signaling pathway	The series of molecular signals generated by the binding of the plant hormone abscisic acid (ABA) to a receptor, and ending with modulation of a cellular process, e.g. transcription.	24/2952	140/30337	0.00436487	0.0964084	0.0899738	24	Zm00001eb012040/Zm00001eb309920/Zm00001eb225570/Zm00001eb345270/Zm00001eb367840/Zm00001eb095290/Zm00001eb148130/Zm00001eb098220/Zm00001eb290140/Zm00001eb392580/Zm00001eb159470/Zm00001eb272710/Zm00001eb072230/Zm00001eb070460/Zm00001eb273540/Zm00001eb358600/Zm00001eb434400/Zm00001eb239670/Zm00001eb410040/Zm00001eb091420/Zm00001eb171260/Zm00001eb107230/Zm00001eb324720/Zm00001eb168010	Mild-Cold vs Control	All
GO:0000731	BP	DNA synthesis involved in DNA repair	Synthesis of DNA that proceeds from the broken 3' single-strand DNA end and uses the homologous intact duplex as the template.	4/2952	8/30337	0.00453988	0.0974361	0.0909329	4	Zm00001eb427310/Zm00001eb427300/Zm00001eb075660/Zm00001eb415390	Mild-Cold vs Control	All
GO:0004014	MF	adenosylmethionine decarboxylase activity	Catalysis of the reaction: S-adenosyl-L-methionine + H+ = S-adenosylmethioninamine + CO2.	4/2952	8/30337	0.00453988	0.0974361	0.0909329	4	Zm00001eb184470/Zm00001eb313400/Zm00001eb313410/Zm00001eb313390	Mild-Cold vs Control	All
GO:0006537	BP	glutamate biosynthetic process	The chemical reactions and pathways resulting in the formation of glutamate, the anion of 2-aminopentanedioic acid.	4/2952	8/30337	0.00453988	0.0974361	0.0909329	4	Zm00001eb156610/Zm00001eb360480/Zm00001eb166270/Zm00001eb279170	Mild-Cold vs Control	All
GO:0046777	BP	protein autophosphorylation	The phosphorylation by a protein of one or more of its own amino acid residues (cis-autophosphorylation), or residues on an identical protein (trans-autophosphorylation).	15/2952	74/30337	0.0046104	0.098025	0.0914824	15	Zm00001eb038470/Zm00001eb081200/Zm00001eb180880/Zm00001eb017930/Zm00001eb017950/Zm00001eb290370/Zm00001eb070460/Zm00001eb017960/Zm00001eb196210/Zm00001eb290460/Zm00001eb171260/Zm00001eb287680/Zm00001eb430530/Zm00001eb070720/Zm00001eb109500	Mild-Cold vs Control	All
GO:0045551	MF	cinnamyl-alcohol dehydrogenase activity	Catalysis of the reaction: cinnamyl alcohol + NADP+ = cinnamaldehyde + NADPH + H+.	6/2952	18/30337	0.00559326	0.11674	0.108948	6	Zm00001eb374100/Zm00001eb070170/Zm00001eb312070/Zm00001eb006770/Zm00001eb312060/Zm00001eb026700	Mild-Cold vs Control	All
GO:0051762	BP	sesquiterpene biosynthetic process	The chemical reactions and pathways resulting in the formation of sesquiterpenes, any of a class of terpenes of the formula C15H24 or a derivative of such a terpene.	6/2952	18/30337	0.00559326	0.11674	0.108948	6	Zm00001eb286550/Zm00001eb404920/Zm00001eb404910/Zm00001eb194860/Zm00001eb013920/Zm00001eb149310	Mild-Cold vs Control	All
GO:0032922	BP	circadian regulation of gene expression	Any process that modulates the frequency, rate or extent of gene expression such that an expression pattern recurs with a regularity of approximately 24 hours.	5/2952	13/30337	0.00573304	0.118323	0.110426	5	Zm00001eb081200/Zm00001eb017930/Zm00001eb017950/Zm00001eb017960/Zm00001eb069500	Mild-Cold vs Control	All
GO:0032440	MF	2-alkenal reductase [NAD(P)+] activity	Catalysis of the reaction: n-alkanal + NAD(P)+ = alk-2-enal + NAD(P)H + H+.	21/2952	120/30337	0.00577314	0.118323	0.110426	21	Zm00001eb217010/Zm00001eb195880/Zm00001eb419430/Zm00001eb152020/Zm00001eb041870/Zm00001eb229700/Zm00001eb362650/Zm00001eb333900/Zm00001eb377440/Zm00001eb351340/Zm00001eb193920/Zm00001eb248530/Zm00001eb223800/Zm00001eb423920/Zm00001eb165510/Zm00001eb099000/Zm00001eb052440/Zm00001eb129030/Zm00001eb253390/Zm00001eb039650/Zm00001eb370130	Mild-Cold vs Control	All
GO:0005372	MF	water transmembrane transporter activity	Enables the transfer of water (H2O) from one side of a membrane to the other.	8/2952	30/30337	0.006588	0.132635	0.123782	8	Zm00001eb306380/Zm00001eb185300/Zm00001eb123230/Zm00001eb043650/Zm00001eb077130/Zm00001eb306400/Zm00001eb096680/Zm00001eb186900	Mild-Cold vs Control	All
GO:0016114	BP	terpenoid biosynthetic process	The chemical reactions and pathways resulting in the formation of terpenoids, any member of a class of compounds characterized by an isoprenoid chemical structure.	8/2952	30/30337	0.006588	0.132635	0.123782	8	Zm00001eb225160/Zm00001eb246530/Zm00001eb187250/Zm00001eb187260/Zm00001eb150630/Zm00001eb302370/Zm00001eb300490/Zm00001eb304070	Mild-Cold vs Control	All
GO:0010200	BP	response to chitin	A process that results in a change in state or activity of a cell or an organism (in terms of movement, secretion, enzyme production, gene expression, etc.) as a result of a chitin stimulus.	12/2952	56/30337	0.00678288	0.13536	0.126326	12	Zm00001eb056980/Zm00001eb128880/Zm00001eb318070/Zm00001eb148580/Zm00001eb314890/Zm00001eb164350/Zm00001eb397490/Zm00001eb428450/Zm00001eb312870/Zm00001eb012700/Zm00001eb206730/Zm00001eb191370	Mild-Cold vs Control	All
GO:0016621	MF	cinnamoyl-CoA reductase activity	Catalysis of the reaction: cinnamaldehyde + CoA + NADP+ = cinnamoyl-CoA + NADPH + H+.	6/2952	19/30337	0.0075109	0.145943	0.136202	6	Zm00001eb041120/Zm00001eb388020/Zm00001eb234090/Zm00001eb344520/Zm00001eb374630/Zm00001eb333550	Mild-Cold vs Control	All
GO:0006596	BP	polyamine biosynthetic process	The chemical reactions and pathways resulting in the formation of polyamines, any organic compound containing two or more amino groups.	4/2952	9/30337	0.00754552	0.145943	0.136202	4	Zm00001eb383120/Zm00001eb305710/Zm00001eb319850/Zm00001eb331690	Mild-Cold vs Control	All
GO:0006557		GO:0006557		3/2952	5/30337	0.00791501	0.145943	0.136202	3	Zm00001eb184470/Zm00001eb313400/Zm00001eb313390	Mild-Cold vs Control	All
GO:0009065	BP	glutamine family amino acid catabolic process	The chemical reactions and pathways resulting in the breakdown of amino acids of the glutamine family, comprising arginine, glutamate, glutamine and proline.	3/2952	5/30337	0.00791501	0.145943	0.136202	3	Zm00001eb055490/Zm00001eb037690/Zm00001eb081550	Mild-Cold vs Control	All
GO:0010438	BP	cellular response to sulfur starvation	Any process that results in a change in state or activity of a cell (in terms of movement, secretion, enzyme production, gene expression, etc.) as a result of deprivation of sulfur.	3/2952	5/30337	0.00791501	0.145943	0.136202	3	Zm00001eb231110/Zm00001eb126780/Zm00001eb005100	Mild-Cold vs Control	All
GO:0048442	BP	sepal development	The process whose specific outcome is the progression of the sepal over time, from its formation to the mature structure.	3/2952	5/30337	0.00791501	0.145943	0.136202	3	Zm00001eb225570/Zm00001eb273540/Zm00001eb236490	Mild-Cold vs Control	All
GO:0051513	BP	regulation of monopolar cell growth	Any process that modulates the frequency, rate or extent of monopolar cell growth, polarized growth from one end of a cell.	3/2952	5/30337	0.00791501	0.145943	0.136202	3	Zm00001eb326930/Zm00001eb307290/Zm00001eb108890	Mild-Cold vs Control	All
GO:0072388	BP	flavin adenine dinucleotide biosynthetic process	The chemical reactions and pathways resulting in the formation of flavin adenine dinucleotide, which acts as a coenzyme or prosthetic group of various flavoprotein oxidoreductase enzymes.	3/2952	5/30337	0.00791501	0.145943	0.136202	3	Zm00001eb061200/Zm00001eb383310/Zm00001eb127890	Mild-Cold vs Control	All
GO:0015297	MF	antiporter activity	Enables the active transport of a solute across a membrane by a mechanism whereby two or more species are transported in opposite directions in a tightly coupled process not directly linked to a form of energy other than chemiosmotic energy. The reaction is: solute A(out) + solute B(in) = solute A(in) + solute B(out).	24/2952	147/30337	0.00808328	0.145943	0.136202	24	Zm00001eb048870/Zm00001eb219810/Zm00001eb052700/Zm00001eb237100/Zm00001eb148620/Zm00001eb072230/Zm00001eb318940/Zm00001eb382100/Zm00001eb403950/Zm00001eb219770/Zm00001eb355590/Zm00001eb247710/Zm00001eb202870/Zm00001eb008790/Zm00001eb405390/Zm00001eb180080/Zm00001eb250520/Zm00001eb253160/Zm00001eb006660/Zm00001eb073590/Zm00001eb237110/Zm00001eb266330/Zm00001eb077180/Zm00001eb021430	Mild-Cold vs Control	All
GO:1901617	BP	organic hydroxy compound biosynthetic process		7/2952	25/30337	0.00816055	0.145943	0.136202	7	Zm00001eb313510/Zm00001eb389050/Zm00001eb228910/Zm00001eb135830/Zm00001eb126960/Zm00001eb409710/Zm00001eb335380	Mild-Cold vs Control	All
GO:0009696	BP	salicylic acid metabolic process	The chemical reactions and pathways involving of salicylic acid (2-hydroxybenzoic acid), a derivative of benzoic acid.	5/2952	14/30337	0.00821129	0.145943	0.136202	5	Zm00001eb174120/Zm00001eb142130/Zm00001eb363470/Zm00001eb326940/Zm00001eb142150	Mild-Cold vs Control	All
GO:0046685	BP	response to arsenic-containing substance	Any process that results in a change in state or activity of a cell or an organism (in terms of movement, secretion, enzyme production, gene expression, etc.) as a result of an arsenic stimulus from compounds containing arsenic, including arsenates, arsenites, and arsenides.	5/2952	14/30337	0.00821129	0.145943	0.136202	5	Zm00001eb011930/Zm00001eb397940/Zm00001eb043650/Zm00001eb011880/Zm00001eb046850	Mild-Cold vs Control	All
GO:0080031	MF	methyl salicylate esterase activity	Catalysis of the reaction: methyl salicylate + H2O = salicylic acid + methanol + H+.	5/2952	14/30337	0.00821129	0.145943	0.136202	5	Zm00001eb174120/Zm00001eb142130/Zm00001eb363470/Zm00001eb326940/Zm00001eb142150	Mild-Cold vs Control	All
GO:0080032	MF	methyl jasmonate esterase activity	Catalysis of the reaction: a methyl jasmonate + H2O = a jasmonic acid + methanol.	5/2952	14/30337	0.00821129	0.145943	0.136202	5	Zm00001eb174120/Zm00001eb142130/Zm00001eb363470/Zm00001eb326940/Zm00001eb142150	Mild-Cold vs Control	All
GO:0046527	MF	glucosyltransferase activity	Catalysis of the transfer of a glucosyl group to an acceptor molecule, typically another carbohydrate or a lipid.	18/2952	101/30337	0.00836963	0.147604	0.137752	18	Zm00001eb138250/Zm00001eb374230/Zm00001eb194080/Zm00001eb248140/Zm00001eb280930/Zm00001eb057770/Zm00001eb165590/Zm00001eb206400/Zm00001eb280920/Zm00001eb386000/Zm00001eb280290/Zm00001eb081210/Zm00001eb074330/Zm00001eb047200/Zm00001eb304070/Zm00001eb041700/Zm00001eb279380/Zm00001eb094890	Mild-Cold vs Control	All
GO:0006817	BP	phosphate ion transport	The directed movement of phosphate into, out of or within a cell, or between cells, by means of some agent such as a transporter or pore.	30/2952	196/30337	0.00856076	0.149813	0.139814	30	Zm00001eb107640/Zm00001eb047070/Zm00001eb053090/Zm00001eb069630/Zm00001eb392600/Zm00001eb325500/Zm00001eb311270/Zm00001eb335710/Zm00001eb323930/Zm00001eb377440/Zm00001eb050840/Zm00001eb047630/Zm00001eb313290/Zm00001eb023600/Zm00001eb133930/Zm00001eb311280/Zm00001eb098100/Zm00001eb416090/Zm00001eb385450/Zm00001eb268890/Zm00001eb258520/Zm00001eb378430/Zm00001eb021140/Zm00001eb003170/Zm00001eb078370…	Mild-Cold vs Control	All
GO:0005516	MF	calmodulin binding	Binding to calmodulin, a calcium-binding protein with many roles, both in the calcium-bound and calcium-free states.	41/2952	288/30337	0.00869036	0.15092	0.140847	41	Zm00001eb207990/Zm00001eb355420/Zm00001eb269440/Zm00001eb394250/Zm00001eb038470/Zm00001eb233610/Zm00001eb075940/Zm00001eb335390/Zm00001eb034200/Zm00001eb201210/Zm00001eb121390/Zm00001eb421120/Zm00001eb034410/Zm00001eb264170/Zm00001eb055490/Zm00001eb228910/Zm00001eb067350/Zm00001eb291630/Zm00001eb085420/Zm00001eb034540/Zm00001eb147770/Zm00001eb143060/Zm00001eb405310/Zm00001eb159530/Zm00001eb294360…	Mild-Cold vs Control	All
GO:0016702	MF	oxidoreductase activity, acting on single donors with incorporation of molecular oxygen, incorporation of two atoms of oxygen	Catalysis of an oxidation-reduction (redox) reaction in which hydrogen or electrons are transferred from one donor, and two oxygen atoms is incorporated into a donor.	11/2952	51/30337	0.0088823	0.153085	0.142868	11	Zm00001eb055170/Zm00001eb423430/Zm00001eb054040/Zm00001eb297330/Zm00001eb402840/Zm00001eb216870/Zm00001eb375850/Zm00001eb309770/Zm00001eb144960/Zm00001eb134020/Zm00001eb067710	Mild-Cold vs Control	All
GO:0071949	MF	FAD binding	Binding to the oxidized form, FAD, of flavin-adenine dinucleotide, the coenzyme or the prosthetic group of various flavoprotein oxidoreductase enzymes.	18/2952	102/30337	0.00926244	0.158436	0.147862	18	Zm00001eb081200/Zm00001eb277780/Zm00001eb076990/Zm00001eb244000/Zm00001eb302200/Zm00001eb228910/Zm00001eb384900/Zm00001eb030340/Zm00001eb238910/Zm00001eb277710/Zm00001eb060220/Zm00001eb403180/Zm00001eb385200/Zm00001eb121500/Zm00001eb300740/Zm00001eb403190/Zm00001eb205180/Zm00001eb328180	Mild-Cold vs Control	All
GO:0006633	BP	fatty acid biosynthetic process	The chemical reactions and pathways resulting in the formation of a fatty acid, any of the aliphatic monocarboxylic acids that can be liberated by hydrolysis from naturally occurring fats and oils. Fatty acids are predominantly straight-chain acids of 4 to 24 carbon atoms, which may be saturated or unsaturated; branched fatty acids and hydroxy fatty acids also occur, and very long chain acids of …	24/2952	149/30337	0.00952658	0.161739	0.150944	24	Zm00001eb317680/Zm00001eb423430/Zm00001eb006020/Zm00001eb134130/Zm00001eb054040/Zm00001eb025490/Zm00001eb082050/Zm00001eb279210/Zm00001eb373030/Zm00001eb054140/Zm00001eb214000/Zm00001eb356160/Zm00001eb216870/Zm00001eb420860/Zm00001eb026670/Zm00001eb157820/Zm00001eb144960/Zm00001eb049750/Zm00001eb018600/Zm00001eb134020/Zm00001eb222980/Zm00001eb067710/Zm00001eb177330/Zm00001eb236130	Mild-Cold vs Control	All
GO:0031640	BP	killing of cells of another organism	Any process in an organism that results in the killing of cells of another organism, including in some cases the death of the other organism. Killing here refers to the induction of death in one cell by another cell, not cell-autonomous death due to internal or other environmental conditions.	6/2952	20/30337	0.00986052	0.163894	0.152955	6	Zm00001eb325340/Zm00001eb032600/Zm00001eb346860/Zm00001eb167710/Zm00001eb167720/Zm00001eb150050	Mild-Cold vs Control	All
GO:0034440	BP	lipid oxidation	The removal of one or more electrons from a lipid, with or without the concomitant removal of a proton or protons, by reaction with an electron-accepting substance, by addition of oxygen or by removal of hydrogen.	6/2952	20/30337	0.00986052	0.163894	0.152955	6	Zm00001eb423430/Zm00001eb054040/Zm00001eb216870/Zm00001eb144960/Zm00001eb134020/Zm00001eb067710	Mild-Cold vs Control	All
GO:0008810	MF	cellulase activity	Catalysis of the endohydrolysis of (1->4)-beta-D-glucosidic linkages in cellulose, lichenin and cereal beta-D-glucans.	8/2952	32/30337	0.00994172	0.163894	0.152955	8	Zm00001eb056390/Zm00001eb367300/Zm00001eb015710/Zm00001eb215310/Zm00001eb311900/Zm00001eb371630/Zm00001eb190430/Zm00001eb338750	Mild-Cold vs Control	All
GO:0030245	BP	cellulose catabolic process	The chemical reactions and pathways resulting in the breakdown of cellulose, a linear beta1-4 glucan of molecular mass 50-400 kDa with the pyranose units in the -4C1 conformation.	8/2952	32/30337	0.00994172	0.163894	0.152955	8	Zm00001eb056390/Zm00001eb015710/Zm00001eb365690/Zm00001eb215310/Zm00001eb311900/Zm00001eb371630/Zm00001eb190430/Zm00001eb338750	Mild-Cold vs Control	All
GO:0034605	BP	cellular response to heat	Any process that results in a change in state or activity of a cell (in terms of movement, secretion, enzyme production, gene expression, etc.) as a result of a heat stimulus, a temperature stimulus above the optimal temperature for that organism.	11/2952	52/30337	0.0102983	0.168551	0.157301	11	Zm00001eb047760/Zm00001eb056980/Zm00001eb154070/Zm00001eb372660/Zm00001eb293780/Zm00001eb418610/Zm00001eb353710/Zm00001eb384070/Zm00001eb206730/Zm00001eb042100/Zm00001eb004670	Mild-Cold vs Control	All
GO:0007166	BP	cell surface receptor signaling pathway	The series of molecular signals initiated by activation of a receptor on the surface of a cell. The pathway begins with binding of an extracellular ligand to a cell surface receptor, or for receptors that signal in the absence of a ligand, by ligand-withdrawal or the activity of a constitutively active receptor. The pathway ends with regulation of a downstream cellular process, e.g. transcription.	19/2952	112/30337	0.0115947	0.186097	0.173676	19	Zm00001eb116650/Zm00001eb103700/Zm00001eb165310/Zm00001eb030730/Zm00001eb105040/Zm00001eb138420/Zm00001eb114030/Zm00001eb224170/Zm00001eb124900/Zm00001eb165320/Zm00001eb116160/Zm00001eb156250/Zm00001eb124920/Zm00001eb177830/Zm00001eb068170/Zm00001eb316880/Zm00001eb092260/Zm00001eb037690/Zm00001eb294910	Mild-Cold vs Control	All
GO:0005982	BP	starch metabolic process	The chemical reactions and pathways involving starch, the most important reserve polysaccharide in plants. It is a glucan consisting of two components, amylose and amylopectin, which are both glucose homopolymers. Starch is synthesized as a temporary storage form of carbon and can be catabolized to produce sucrose.	4/2952	10/30337	0.0116157	0.186097	0.173676	4	Zm00001eb016250/Zm00001eb016290/Zm00001eb003440/Zm00001eb174590	Mild-Cold vs Control	All
GO:0046294	BP	formaldehyde catabolic process	The chemical reactions and pathways resulting in the breakdown of formaldehyde (methanal, H2C=O), the simplest aldehyde.	4/2952	10/30337	0.0116157	0.186097	0.173676	4	Zm00001eb168550/Zm00001eb006770/Zm00001eb363240/Zm00001eb026700	Mild-Cold vs Control	All
GO:0009734	BP	auxin-activated signaling pathway	The series of molecular signals generated by the binding of the plant hormone auxin to a receptor, and ending with modulation of a downstream cellular process, e.g. transcription.	34/2952	234/30337	0.01177	0.18725	0.174752	34	Zm00001eb218860/Zm00001eb170540/Zm00001eb343460/Zm00001eb224680/Zm00001eb051060/Zm00001eb225570/Zm00001eb156910/Zm00001eb301590/Zm00001eb196240/Zm00001eb060950/Zm00001eb010910/Zm00001eb212890/Zm00001eb258220/Zm00001eb295580/Zm00001eb100300/Zm00001eb314290/Zm00001eb173390/Zm00001eb316860/Zm00001eb273540/Zm00001eb284310/Zm00001eb239550/Zm00001eb261500/Zm00001eb372180/Zm00001eb017330/Zm00001eb256660…	Mild-Cold vs Control	All
GO:0009409	BP	response to cold	Any process that results in a change in state or activity of a cell or an organism (in terms of movement, secretion, enzyme production, gene expression, etc.) as a result of a cold stimulus, a temperature stimulus below the optimal temperature for that organism.	36/2952	251/30337	0.0118699	0.187529	0.175012	36	Zm00001eb337600/Zm00001eb309920/Zm00001eb011940/Zm00001eb367840/Zm00001eb255850/Zm00001eb369560/Zm00001eb006310/Zm00001eb063040/Zm00001eb366900/Zm00001eb006020/Zm00001eb027960/Zm00001eb313510/Zm00001eb389050/Zm00001eb302140/Zm00001eb021070/Zm00001eb257910/Zm00001eb381580/Zm00001eb221740/Zm00001eb147770/Zm00001eb288360/Zm00001eb409740/Zm00001eb239670/Zm00001eb286870/Zm00001eb404050/Zm00001eb028610…	Mild-Cold vs Control	All
GO:0015276	MF	ligand-gated monoatomic ion channel activity	Enables the transmembrane transfer of an ion by a channel that opens when a specific ligand has been bound by the channel complex or one of its constituent parts.	6/2952	21/30337	0.0126889	0.198415	0.185172	6	Zm00001eb298150/Zm00001eb298170/Zm00001eb225150/Zm00001eb225110/Zm00001eb257400/Zm00001eb313550	Mild-Cold vs Control	All
GO:0009723	BP	response to ethylene	Any process that results in a change in state or activity of a cell or an organism (in terms of movement, secretion, enzyme production, gene expression, etc.) as a result of an ethylene (ethene) stimulus.	16/2952	90/30337	0.0127335	0.198415	0.185172	16	Zm00001eb369560/Zm00001eb332870/Zm00001eb094740/Zm00001eb163880/Zm00001eb172420/Zm00001eb250740/Zm00001eb294260/Zm00001eb361330/Zm00001eb236490/Zm00001eb155080/Zm00001eb416370/Zm00001eb069500/Zm00001eb145030/Zm00001eb325260/Zm00001eb206730/Zm00001eb067710	Mild-Cold vs Control	All
GO:0004713	MF	protein tyrosine kinase activity	Catalysis of the reaction: ATP + a protein tyrosine = ADP + protein tyrosine phosphate.	15/2952	83/30337	0.0134531	0.207051	0.193232	15	Zm00001eb371240/Zm00001eb206490/Zm00001eb153840/Zm00001eb216030/Zm00001eb069440/Zm00001eb209170/Zm00001eb244430/Zm00001eb078880/Zm00001eb069680/Zm00001eb069460/Zm00001eb147770/Zm00001eb022440/Zm00001eb069690/Zm00001eb069670/Zm00001eb323690	Mild-Cold vs Control	All
GO:0006955	BP	immune response	Any immune system process that functions in the calibrated response of an organism to a potential internal or invasive threat.	12/2952	61/30337	0.0134697	0.207051	0.193232	12	Zm00001eb253880/Zm00001eb363100/Zm00001eb425600/Zm00001eb054040/Zm00001eb070280/Zm00001eb325340/Zm00001eb032600/Zm00001eb216870/Zm00001eb144960/Zm00001eb150050/Zm00001eb253390/Zm00001eb412960	Mild-Cold vs Control	All
GO:0016616	MF	oxidoreductase activity, acting on the CH-OH group of donors, NAD or NADP as acceptor	Catalysis of an oxidation-reduction (redox) reaction in which a CH-OH group acts as a hydrogen or electron donor and reduces NAD+ or NADP.	21/2952	130/30337	0.0141594	0.214199	0.199903	21	Zm00001eb214560/Zm00001eb041120/Zm00001eb388020/Zm00001eb285500/Zm00001eb027920/Zm00001eb234090/Zm00001eb229440/Zm00001eb038160/Zm00001eb214000/Zm00001eb387920/Zm00001eb088840/Zm00001eb359030/Zm00001eb413110/Zm00001eb344520/Zm00001eb432330/Zm00001eb316930/Zm00001eb374630/Zm00001eb431510/Zm00001eb431500/Zm00001eb394530/Zm00001eb333550	Mild-Cold vs Control	All
GO:0004563	MF	beta-N-acetylhexosaminidase activity	Catalysis of the hydrolysis of terminal non-reducing N-acetyl-D-hexosamine residues in N-acetyl-beta-D-hexosaminides.	3/2952	6/30337	0.014688	0.214199	0.199903	3	Zm00001eb288150/Zm00001eb325340/Zm00001eb365840	Mild-Cold vs Control	All
GO:0015930	MF	glutamate synthase activity	Catalysis of the formation of L-glutamine and 2-oxoglutarate from L-glutamate, using NADH, NADPH or ferredoxin as hydrogen acceptors.	3/2952	6/30337	0.014688	0.214199	0.199903	3	Zm00001eb156610/Zm00001eb360480/Zm00001eb166270	Mild-Cold vs Control	All
GO:0016145	BP	S-glycoside catabolic process	The chemical reactions and pathways resulting in the breakdown of S-glycosides, any compound in which a glycosyl group has been substituted into a thiol group.	3/2952	6/30337	0.014688	0.214199	0.199903	3	Zm00001eb411680/Zm00001eb411380/Zm00001eb133800	Mild-Cold vs Control	All
GO:0019759	BP	glycosinolate catabolic process	The chemical reactions and pathways resulting in the breakdown of glycosinolates, substituted thioglycosides found in rapeseed products and related cruciferae.	3/2952	6/30337	0.014688	0.214199	0.199903	3	Zm00001eb411680/Zm00001eb411380/Zm00001eb133800	Mild-Cold vs Control	All
GO:0033511	BP	luteolin biosynthetic process	The chemical reactions and pathways resulting in the formation of luteolin, 2-(3,4-dihydroxyphenyl)-5,7-dihydroxy-4H-chromen-4-one.	3/2952	6/30337	0.014688	0.214199	0.199903	3	Zm00001eb394430/Zm00001eb419010/Zm00001eb238550	Mild-Cold vs Control	All
GO:0046443	BP	FAD metabolic process	The chemical reactions and pathways involving FAD, the oxidized form of flavin adenine dinucleotide.	3/2952	6/30337	0.014688	0.214199	0.199903	3	Zm00001eb061200/Zm00001eb383310/Zm00001eb127890	Mild-Cold vs Control	All
GO:0097054	BP	L-glutamate biosynthetic process	The chemical reactions and pathways resulting in the formation of L-glutamate, the L enantiomer anion of 2-aminopentanedioic acid.	3/2952	6/30337	0.014688	0.214199	0.199903	3	Zm00001eb156610/Zm00001eb360480/Zm00001eb166270	Mild-Cold vs Control	All
GO:0050136	MF	NADH dehydrogenase (quinone) activity	Catalysis of the reaction: NADH + H+ + a quinone = NAD+ + a quinol.	5/2952	16/30337	0.0151999	0.220253	0.205553	5	Zm00001eb151430/Zm00001eb369830/Zm00001eb352760/Zm00001eb095360/Zm00001eb394340	Mild-Cold vs Control	All
GO:0016405	MF	CoA-ligase activity	Catalysis of the reaction: substrate + ATP + CoASH = AMP + diphosphate + substrate-CoA.	7/2952	28/30337	0.0155372	0.22313	0.208238	7	Zm00001eb152410/Zm00001eb376490/Zm00001eb156650/Zm00001eb004210/Zm00001eb308860/Zm00001eb239750/Zm00001eb205040	Mild-Cold vs Control	All
GO:0006520	BP	amino acid metabolic process	The chemical reactions and pathways involving amino acids, carboxylic acids containing one or more amino groups.	11/2952	55/30337	0.0155946	0.22313	0.208238	11	Zm00001eb292480/Zm00001eb285500/Zm00001eb060520/Zm00001eb257910/Zm00001eb006420/Zm00001eb203230/Zm00001eb113920/Zm00001eb405410/Zm00001eb426650/Zm00001eb257230/Zm00001eb412930	Mild-Cold vs Control	All
GO:0010189	BP	vitamin E biosynthetic process	The chemical reactions and pathways resulting in the formation of vitamin E, tocopherol, which includes a series of eight structurally similar compounds. Alpha-tocopherol is the most active form in humans and is a powerful biological antioxidant.	4/2952	11/30337	0.0168651	0.239801	0.223796	4	Zm00001eb368390/Zm00001eb389370/Zm00001eb031790/Zm00001eb066790	Mild-Cold vs Control	All
GO:0006032	BP	chitin catabolic process	The chemical reactions and pathways resulting in the breakdown of chitin, a linear polysaccharide consisting of beta-(1->4)-linked N-acetyl-D-glucosamine residues.	8/2952	35/30337	0.0171377	0.242163	0.226	8	Zm00001eb425600/Zm00001eb250900/Zm00001eb346860/Zm00001eb116230/Zm00001eb022500/Zm00001eb157820/Zm00001eb272090/Zm00001eb272050	Mild-Cold vs Control	All
GO:0015267	MF	channel activity	Enables the energy-independent facilitated diffusion, mediated by passage of a solute through a transmembrane aqueous pore or channel. Stereospecificity is not exhibited but this transport may be specific for a particular molecular species or class of molecules.	10/2952	49/30337	0.018005	0.251296	0.234524	10	Zm00001eb194530/Zm00001eb306380/Zm00001eb185300/Zm00001eb015240/Zm00001eb123230/Zm00001eb043650/Zm00001eb077130/Zm00001eb306400/Zm00001eb096680/Zm00001eb186900	Mild-Cold vs Control	All
GO:0031418	MF	L-ascorbic acid binding	Binding to L-ascorbic acid, (2R)-2-[(1S)-1,2-dihydroxyethyl]-4-hydroxy-5-oxo-2,5-dihydrofuran-3-olate; L-ascorbic acid is vitamin C and has co-factor and anti-oxidant activities in many species.	10/2952	49/30337	0.018005	0.251296	0.234524	10	Zm00001eb418230/Zm00001eb404630/Zm00001eb067040/Zm00001eb116010/Zm00001eb067380/Zm00001eb418140/Zm00001eb142000/Zm00001eb116380/Zm00001eb201390/Zm00001eb091080	Mild-Cold vs Control	All
GO:0005773	CC	vacuole	A closed structure, found only in eukaryotic cells, that is completely surrounded by unit membrane and contains liquid material. Cells contain one or several vacuoles, that may have different functions from each other. Vacuoles have a diverse array of functions. They can act as a storage organelle for nutrients or waste products, as a degradative compartment, as a cost-effective way of increasing…	45/2952	337/30337	0.0184108	0.255156	0.238126	45	Zm00001eb371240/Zm00001eb153840/Zm00001eb366520/Zm00001eb417290/Zm00001eb229460/Zm00001eb273940/Zm00001eb365690/Zm00001eb131000/Zm00001eb387030/Zm00001eb217080/Zm00001eb340440/Zm00001eb332290/Zm00001eb356840/Zm00001eb417480/Zm00001eb110640/Zm00001eb133930/Zm00001eb411380/Zm00001eb370460/Zm00001eb316570/Zm00001eb344950/Zm00001eb050070/Zm00001eb284520/Zm00001eb392370/Zm00001eb077130/Zm00001eb214260…	Mild-Cold vs Control	All
GO:0008289	MF	lipid binding	Binding to a lipid.	25/2952	166/30337	0.0185059	0.255156	0.238126	25	Zm00001eb406160/Zm00001eb163910/Zm00001eb406100/Zm00001eb390180/Zm00001eb126140/Zm00001eb000440/Zm00001eb136060/Zm00001eb163880/Zm00001eb036750/Zm00001eb159470/Zm00001eb273530/Zm00001eb117000/Zm00001eb358600/Zm00001eb378890/Zm00001eb302760/Zm00001eb419490/Zm00001eb035780/Zm00001eb104670/Zm00001eb186370/Zm00001eb218730/Zm00001eb283440/Zm00001eb294870/Zm00001eb404390/Zm00001eb050660/Zm00001eb000450	Mild-Cold vs Control	All
GO:0009686	BP	gibberellin biosynthetic process	The chemical reactions and pathways resulting in the formation of gibberellin. Gibberellins are a class of highly modified terpenes that function as plant growth regulators.	5/2952	17/30337	0.0198419	0.266071	0.248313	5	Zm00001eb021200/Zm00001eb385070/Zm00001eb167120/Zm00001eb385100/Zm00001eb397820	Mild-Cold vs Control	All
GO:0012511	CC	monolayer-surrounded lipid storage body	A subcellular organelle of plant cells surrounded by 'half-unit' or a monolayer membrane instead of the more usual bilayer. The storage body has a droplet of triglyceride surrounded by a monolayer of phospholipids, interacting with the triglycerides and the hydrophilic head groups facing the cytosol, and containing major protein components called oleosins.	5/2952	17/30337	0.0198419	0.266071	0.248313	5	Zm00001eb429870/Zm00001eb370460/Zm00001eb268320/Zm00001eb009010/Zm00001eb174520	Mild-Cold vs Control	All
GO:0016878	MF	acid-thiol ligase activity	Catalysis of the joining of an acid and a thiol via a carbon-sulfur bond, with the concomitant hydrolysis of the diphosphate bond in ATP or a similar triphosphate.	5/2952	17/30337	0.0198419	0.266071	0.248313	5	Zm00001eb152410/Zm00001eb376490/Zm00001eb156650/Zm00001eb004210/Zm00001eb308860	Mild-Cold vs Control	All
GO:0009627	BP	systemic acquired resistance	The salicylic acid-mediated response to a pathogen which confers broad spectrum resistance.	6/2952	23/30337	0.0199562	0.266071	0.248313	6	Zm00001eb430560/Zm00001eb338800/Zm00001eb344950/Zm00001eb268320/Zm00001eb094610/Zm00001eb090910	Mild-Cold vs Control	All
GO:0010025	BP	wax biosynthetic process	The chemical reactions and pathways resulting in the formation of wax, which includes C16 and C18 fatty acids.	6/2952	23/30337	0.0199562	0.266071	0.248313	6	Zm00001eb313510/Zm00001eb389050/Zm00001eb259210/Zm00001eb026670/Zm00001eb138430/Zm00001eb264310	Mild-Cold vs Control	All
GO:0001067	MF	transcription regulatory region nucleic acid binding	Binding to a nucleic acid region that regulates a nucleic acid-based process. Such processes include transcription, DNA replication, and DNA repair.	40/2952	295/30337	0.0200279	0.266071	0.248313	40	Zm00001eb430130/Zm00001eb047760/Zm00001eb336270/Zm00001eb369560/Zm00001eb344810/Zm00001eb367300/Zm00001eb327140/Zm00001eb037600/Zm00001eb188950/Zm00001eb093560/Zm00001eb117820/Zm00001eb270270/Zm00001eb056980/Zm00001eb183700/Zm00001eb154070/Zm00001eb372660/Zm00001eb388270/Zm00001eb298580/Zm00001eb005020/Zm00001eb001770/Zm00001eb294180/Zm00001eb019780/Zm00001eb353710/Zm00001eb094570/Zm00001eb178550…	Mild-Cold vs Control	All
GO:0032774	BP	RNA biosynthetic process	The chemical reactions and pathways resulting in the formation of RNA, ribonucleic acid, one of the two main type of nucleic acid, consisting of a long, unbranched macromolecule formed from ribonucleotides joined in 3',5'-phosphodiester linkage. Includes polymerization of ribonucleotide monomers. Refers not only to transcription but also to e.g. viral RNA replication.	11/2952	57/30337	0.0201161	0.266071	0.248313	11	Zm00001eb010910/Zm00001eb142130/Zm00001eb363470/Zm00001eb185770/Zm00001eb394490/Zm00001eb142150/Zm00001eb215680/Zm00001eb286970/Zm00001eb031630/Zm00001eb152300/Zm00001eb378900	Mild-Cold vs Control	All
GO:0010333	MF	terpene synthase activity	Catalysis of the formation of cyclic terpenes through the cyclization of linear terpenes (e.g. isopentenyl-PP, geranyl-PP, farnesyl-PP and geranylgeranyl-PP) containing varying numbers of isoprene units.	10/2952	50/30337	0.0206008	0.270656	0.252591	10	Zm00001eb087570/Zm00001eb021200/Zm00001eb133200/Zm00001eb016730/Zm00001eb167120/Zm00001eb300490/Zm00001eb047160/Zm00001eb222680/Zm00001eb017120/Zm00001eb412960	Mild-Cold vs Control	All
GO:0006833	BP	water transport	The directed movement of water (H2O) into, out of or within a cell, or between cells, by means of some agent such as a transporter or pore.	9/2952	43/30337	0.0207007	0.270656	0.252591	9	Zm00001eb306380/Zm00001eb185300/Zm00001eb123230/Zm00001eb043650/Zm00001eb413540/Zm00001eb077130/Zm00001eb306400/Zm00001eb096680/Zm00001eb186900	Mild-Cold vs Control	All
GO:0004190	MF	aspartic-type endopeptidase activity	Catalysis of the hydrolysis of internal, alpha-peptide bonds in a polypeptide chain by a mechanism in which a water molecule bound by the side chains of aspartic residues at the active center acts as a nucleophile.	23/2952	152/30337	0.0219982	0.272767	0.254561	23	Zm00001eb343260/Zm00001eb012190/Zm00001eb345560/Zm00001eb332290/Zm00001eb408250/Zm00001eb417480/Zm00001eb228230/Zm00001eb116230/Zm00001eb316340/Zm00001eb106300/Zm00001eb136650/Zm00001eb086220/Zm00001eb189470/Zm00001eb136640/Zm00001eb253000/Zm00001eb200790/Zm00001eb281110/Zm00001eb106310/Zm00001eb278980/Zm00001eb253030/Zm00001eb381210/Zm00001eb324290/Zm00001eb252990	Mild-Cold vs Control	All
GO:0004707	MF	MAP kinase activity	Catalysis of the reaction: protein + ATP = protein phosphate + ADP. This reaction is the phosphorylation of proteins. Mitogen-activated protein kinase; a family of protein kinases that perform a crucial step in relaying signals from the plasma membrane to the nucleus. They are activated by a wide range of proliferation- or differentiation-inducing signals; activation is strong with agonists such …	7/2952	30/30337	0.0225206	0.272767	0.254561	7	Zm00001eb358890/Zm00001eb297110/Zm00001eb051240/Zm00001eb069630/Zm00001eb272710/Zm00001eb149460/Zm00001eb135250	Mild-Cold vs Control	All
GO:0004185	MF	serine-type carboxypeptidase activity	Catalysis of the hydrolysis of a single C-terminal amino acid residue from the C-terminus of a polypeptide chain by a catalytic mechanism that involves a catalytic triad consisting of a serine nucleophile that is activated by a proton relay involving an acidic residue (e.g. aspartate or glutamate) and a basic residue (usually histidine).	13/2952	73/30337	0.0229475	0.272767	0.254561	13	Zm00001eb371240/Zm00001eb153840/Zm00001eb098370/Zm00001eb420820/Zm00001eb025550/Zm00001eb110640/Zm00001eb284520/Zm00001eb392370/Zm00001eb225090/Zm00001eb419490/Zm00001eb358880/Zm00001eb138290/Zm00001eb175890	Mild-Cold vs Control	All
GO:0030001	BP	metal ion transport	The directed movement of metal ions, any metal ion with an electric charge, into, out of or within a cell, or between cells, by means of some agent such as a transporter or pore.	18/2952	112/30337	0.0230035	0.272767	0.254561	18	Zm00001eb125730/Zm00001eb018100/Zm00001eb165450/Zm00001eb400560/Zm00001eb074380/Zm00001eb403130/Zm00001eb066960/Zm00001eb076200/Zm00001eb304610/Zm00001eb142580/Zm00001eb062500/Zm00001eb394840/Zm00001eb290160/Zm00001eb231210/Zm00001eb074360/Zm00001eb052440/Zm00001eb085330/Zm00001eb044060	Mild-Cold vs Control	All
GO:0010555	BP	response to mannitol	Any process that results in a change in state or activity of a cell or an organism (in terms of movement, secretion, enzyme production, gene expression, etc.) as a result of a mannitol stimulus.	4/2952	12/30337	0.0233814	0.272767	0.254561	4	Zm00001eb016250/Zm00001eb016290/Zm00001eb145890/Zm00001eb167820	Mild-Cold vs Control	All
GO:0010581	BP	regulation of starch biosynthetic process	An process which modulate the frequency, rate or extent of starch biosynthesis, the chemical reactions and pathways resulting in the formation of starch.	4/2952	12/30337	0.0233814	0.272767	0.254561	4	Zm00001eb355240/Zm00001eb329630/Zm00001eb053230/Zm00001eb217200	Mild-Cold vs Control	All
GO:0030148	BP	sphingolipid biosynthetic process	The chemical reactions and pathways resulting in the formation of sphingolipids, any of a class of lipids containing the long-chain amine diol sphingosine or a closely related base (a sphingoid).	4/2952	12/30337	0.0233814	0.272767	0.254561	4	Zm00001eb134130/Zm00001eb188220/Zm00001eb054140/Zm00001eb251870	Mild-Cold vs Control	All
GO:2000014	BP	regulation of endosperm development		4/2952	12/30337	0.0233814	0.272767	0.254561	4	Zm00001eb355240/Zm00001eb053230/Zm00001eb217200/Zm00001eb041850	Mild-Cold vs Control	All
GO:0009607	BP	response to biotic stimulus	Any process that results in a change in state or activity of a cell or an organism (in terms of movement, secretion, enzyme production, gene expression, etc.) as a result of a biotic stimulus, a stimulus caused or produced by a living organism.	10/2952	51/30337	0.023459	0.272767	0.254561	10	Zm00001eb201210/Zm00001eb127300/Zm00001eb020340/Zm00001eb341580/Zm00001eb182440/Zm00001eb086310/Zm00001eb150050/Zm00001eb299370/Zm00001eb081900/Zm00001eb182450	Mild-Cold vs Control	All
GO:0030170	MF	pyridoxal phosphate binding	Binding to pyridoxal 5' phosphate, 3-hydroxy-5-(hydroxymethyl)-2-methyl4-pyridine carboxaldehyde 5' phosphate, the biologically active form of vitamin B6.	23/2952	153/30337	0.0235831	0.272767	0.254561	23	Zm00001eb292480/Zm00001eb378300/Zm00001eb121190/Zm00001eb428490/Zm00001eb073290/Zm00001eb057840/Zm00001eb243180/Zm00001eb257910/Zm00001eb055490/Zm00001eb216240/Zm00001eb113010/Zm00001eb356170/Zm00001eb290370/Zm00001eb010860/Zm00001eb006420/Zm00001eb037690/Zm00001eb048610/Zm00001eb203230/Zm00001eb290460/Zm00001eb113920/Zm00001eb223670/Zm00001eb018600/Zm00001eb081550	Mild-Cold vs Control	All
GO:0044248	BP	cellular catabolic process	The chemical reactions and pathways resulting in the breakdown of substances, carried out by individual cells.	8/2952	37/30337	0.0236439	0.272767	0.254561	8	Zm00001eb057840/Zm00001eb241920/Zm00001eb085150/Zm00001eb019050/Zm00001eb370460/Zm00001eb363180/Zm00001eb097160/Zm00001eb230280	Mild-Cold vs Control	All
GO:0008422	MF	beta-glucosidase activity	Catalysis of the hydrolysis of terminal, non-reducing beta-D-glucose residues with release of beta-D-glucose.	9/2952	44/30337	0.0238441	0.272767	0.254561	9	Zm00001eb411680/Zm00001eb431850/Zm00001eb365690/Zm00001eb149960/Zm00001eb426510/Zm00001eb411380/Zm00001eb384110/Zm00001eb133800/Zm00001eb008530	Mild-Cold vs Control	All
GO:0003919	MF	FMN adenylyltransferase activity	Catalysis of the reaction: ATP + FMN = diphosphate + FAD.	3/2952	7/30337	0.0238596	0.272767	0.254561	3	Zm00001eb061200/Zm00001eb383310/Zm00001eb127890	Mild-Cold vs Control	All
GO:0004809		GO:0004809		3/2952	7/30337	0.0238596	0.272767	0.254561	3	Zm00001eb132260/Zm00001eb285100/Zm00001eb298080	Mild-Cold vs Control	All
GO:0006536	BP	glutamate metabolic process	The chemical reactions and pathways involving glutamate, the anion of 2-aminopentanedioic acid.	3/2952	7/30337	0.0238596	0.272767	0.254561	3	Zm00001eb055490/Zm00001eb037690/Zm00001eb081550	Mild-Cold vs Control	All
GO:0006597	BP	spermine biosynthetic process	The chemical reactions and pathways resulting in the formation of spermine, a polybasic amine found in human sperm, in ribosomes and in some viruses and involved in nucleic acid packaging.	3/2952	7/30337	0.0238596	0.272767	0.254561	3	Zm00001eb184470/Zm00001eb313400/Zm00001eb313390	Mild-Cold vs Control	All
GO:0010942		GO:0010942		3/2952	7/30337	0.0238596	0.272767	0.254561	3	Zm00001eb230070/Zm00001eb380860/Zm00001eb090980	Mild-Cold vs Control	All
GO:0015770	BP	sucrose transport	The directed movement of sucrose into, out of or within a cell, or between cells by means of some agent such as a transporter or pore. Sucrose is the disaccharide fructofuranosyl-glucopyranoside.	3/2952	7/30337	0.0238596	0.272767	0.254561	3	Zm00001eb133930/Zm00001eb005460/Zm00001eb244930	Mild-Cold vs Control	All
GO:0016053	BP	organic acid biosynthetic process	The chemical reactions and pathways resulting in the formation of organic acids, any acidic compound containing carbon in covalent linkage.	3/2952	7/30337	0.0238596	0.272767	0.254561	3	Zm00001eb133200/Zm00001eb167120/Zm00001eb047160	Mild-Cold vs Control	All
GO:0019137	MF	thioglucosidase activity	Catalysis of the reaction: a thioglucoside + H2O = a thiol + a sugar.	3/2952	7/30337	0.0238596	0.272767	0.254561	3	Zm00001eb365690/Zm00001eb411380/Zm00001eb133800	Mild-Cold vs Control	All
GO:0019676	BP	ammonia assimilation cycle	The pathway by which ammonia is processed and incorporated into a cell. In an energy-rich (glucose-containing), nitrogen-poor environment, glutamine synthetase and glutamate synthase form an ammonia assimilatory cycle, in which ammonia is incorporated into L-glutamate to form L-glutamine, which then combines with alpha-ketoglutarate to regenerate L-glutamate. This ATP-dependent cycle is essential…	3/2952	7/30337	0.0238596	0.272767	0.254561	3	Zm00001eb166270/Zm00001eb279170/Zm00001eb101270	Mild-Cold vs Control	All
GO:0045338	BP	farnesyl diphosphate metabolic process	The chemical reactions and pathways involving farnesyl diphosphate, an intermediate in carotenoid, sesquiterpene, squalene and sterol biosynthesis, as well as a substrate in protein farnesylation.	3/2952	7/30337	0.0238596	0.272767	0.254561	3	Zm00001eb333900/Zm00001eb155590/Zm00001eb361070	Mild-Cold vs Control	All
GO:0051903	MF	S-(hydroxymethyl)glutathione dehydrogenase activity	Catalysis of the reaction: S-(hydroxymethyl)glutathione + NAD(P)+ = S-formylglutathione + NAD(P)H + H+.	3/2952	7/30337	0.0238596	0.272767	0.254561	3	Zm00001eb168550/Zm00001eb006770/Zm00001eb026700	Mild-Cold vs Control	All
GO:0102799	MF	glucosinolate glucohydrolase activity	Catalysis of the reaction: H2O + a glucosinolate = alpha-D-glucose + a thiohydroximate-O-sulfate. Glucosinolates are a subclass of thioglucosides.	3/2952	7/30337	0.0238596	0.272767	0.254561	3	Zm00001eb365690/Zm00001eb411380/Zm00001eb133800	Mild-Cold vs Control	All
GO:1900424	BP	regulation of defense response to bacterium		3/2952	7/30337	0.0238596	0.272767	0.254561	3	Zm00001eb108330/Zm00001eb326420/Zm00001eb152200	Mild-Cold vs Control	All
GO:0005880	CC	nuclear microtubule	Any microtubule in the nucleus of a cell.	6/2952	24/30337	0.0244735	0.277001	0.258513	6	Zm00001eb192500/Zm00001eb097880/Zm00001eb242900/Zm00001eb197220/Zm00001eb400630/Zm00001eb049060	Mild-Cold vs Control	All
GO:0009813	BP	flavonoid biosynthetic process	The chemical reactions and pathways resulting in the formation of flavonoids, a group of phenolic derivatives containing a flavan skeleton.	6/2952	24/30337	0.0244735	0.277001	0.258513	6	Zm00001eb245960/Zm00001eb062510/Zm00001eb351260/Zm00001eb067040/Zm00001eb067380/Zm00001eb322120	Mild-Cold vs Control	All
GO:0080030	MF	methyl indole-3-acetate esterase activity	Catalysis of the reaction: methyl indole-3-acetate + H2O = indole-3-acetate + methanol + H+.	5/2952	18/30337	0.0253221	0.285187	0.266152	5	Zm00001eb174120/Zm00001eb142130/Zm00001eb363470/Zm00001eb326940/Zm00001eb142150	Mild-Cold vs Control	All
GO:0009414	BP	response to water deprivation	Any process that results in a change in state or activity of a cell or an organism (in terms of movement, secretion, enzyme production, gene expression, etc.) as a result of a water deprivation stimulus, prolonged deprivation of water.	32/2952	231/30337	0.0264395	0.294852	0.275172	32	Zm00001eb309920/Zm00001eb016250/Zm00001eb016290/Zm00001eb345270/Zm00001eb367840/Zm00001eb369560/Zm00001eb003440/Zm00001eb081200/Zm00001eb321260/Zm00001eb055280/Zm00001eb366900/Zm00001eb081470/Zm00001eb313510/Zm00001eb389050/Zm00001eb057840/Zm00001eb298580/Zm00001eb221740/Zm00001eb077130/Zm00001eb386040/Zm00001eb239670/Zm00001eb313720/Zm00001eb404050/Zm00001eb228120/Zm00001eb229530/Zm00001eb169570…	Mild-Cold vs Control	All
GO:0046658		GO:0046658		32/2952	231/30337	0.0264395	0.294852	0.275172	32	Zm00001eb383310/Zm00001eb207570/Zm00001eb288150/Zm00001eb002690/Zm00001eb307480/Zm00001eb365840/Zm00001eb322450/Zm00001eb110050/Zm00001eb167200/Zm00001eb328440/Zm00001eb307490/Zm00001eb206580/Zm00001eb286760/Zm00001eb243040/Zm00001eb110040/Zm00001eb363180/Zm00001eb309110/Zm00001eb083540/Zm00001eb153770/Zm00001eb186300/Zm00001eb348300/Zm00001eb434170/Zm00001eb198910/Zm00001eb324900/Zm00001eb225200…	Mild-Cold vs Control	All
GO:0006807	BP	nitrogen compound metabolic process	The chemical reactions and pathways involving organic or inorganic compounds that contain nitrogen.	7/2952	31/30337	0.0267161	0.296484	0.276695	7	Zm00001eb156610/Zm00001eb360480/Zm00001eb342320/Zm00001eb302200/Zm00001eb248290/Zm00001eb399860/Zm00001eb054990	Mild-Cold vs Control	All
GO:0045492	BP	xylan biosynthetic process	The chemical reactions and pathways resulting in the formation of xylan, a polymer containing a beta-1,4-linked D-xylose backbone.	9/2952	45/30337	0.0273128	0.301634	0.281502	9	Zm00001eb112820/Zm00001eb036670/Zm00001eb145810/Zm00001eb284190/Zm00001eb253960/Zm00001eb006350/Zm00001eb411100/Zm00001eb232590/Zm00001eb013180	Mild-Cold vs Control	All
GO:0007131	BP	reciprocal meiotic recombination	The cell cycle process in which double strand breaks are formed and repaired through a single or double Holliday junction intermediate. This results in the equal exchange of genetic material between non-sister chromatids in a pair of homologous chromosomes. These reciprocal recombinant products ensure the proper segregation of homologous chromosomes during meiosis I and create genetic diversity.	6/2952	25/30337	0.0296249	0.320937	0.299516	6	Zm00001eb423930/Zm00001eb429900/Zm00001eb072330/Zm00001eb172550/Zm00001eb084850/Zm00001eb180360	Mild-Cold vs Control	All
GO:0009585	BP	red, far-red light phototransduction	The sequence of reactions within a cell required to convert absorbed photons from red or far-red light into a molecular signal; the red, far-red light range is defined as having a wavelength within the range 660-730 nm.	6/2952	25/30337	0.0296249	0.320937	0.299516	6	Zm00001eb389500/Zm00001eb338800/Zm00001eb344950/Zm00001eb216020/Zm00001eb112080/Zm00001eb317230	Mild-Cold vs Control	All
GO:0016831	MF	carboxy-lyase activity	Catalysis of the nonhydrolytic addition or removal of a carboxyl group to or from a compound.	6/2952	25/30337	0.0296249	0.320937	0.299516	6	Zm00001eb292480/Zm00001eb243180/Zm00001eb055490/Zm00001eb006420/Zm00001eb037690/Zm00001eb081550	Mild-Cold vs Control	All
GO:0022853	MF	active monoatomic ion transmembrane transporter activity	Enables the transfer of an ion from one side of a membrane to the other up the solute's concentration gradient. This is carried out by binding the solute and undergoing a series of conformational changes. Transport works equally well in either direction.	6/2952	25/30337	0.0296249	0.320937	0.299516	6	Zm00001eb107810/Zm00001eb325680/Zm00001eb148620/Zm00001eb021140/Zm00001eb325650/Zm00001eb300060	Mild-Cold vs Control	All
GO:0000103	BP	sulfate assimilation	The pathways by which inorganic sulfate is processed and incorporated into sulfated compounds.	4/2952	13/30337	0.0312251	0.327633	0.305766	4	Zm00001eb400760/Zm00001eb324080/Zm00001eb192000/Zm00001eb089390	Mild-Cold vs Control	All
GO:0033014	BP	tetrapyrrole biosynthetic process	The chemical reactions and pathways leading to the formation of tetrapyrroles, natural pigments containing four pyrrole rings joined by one-carbon units linking position 2 of one pyrrole ring to position 5 of the next.	4/2952	13/30337	0.0312251	0.327633	0.305766	4	Zm00001eb044210/Zm00001eb319280/Zm00001eb433110/Zm00001eb207370	Mild-Cold vs Control	All
GO:0003854	MF	3-beta-hydroxy-delta5-steroid dehydrogenase activity	Catalysis of the reaction: a 3-beta-hydroxy-delta(5)-steroid + NAD+ = a 3-oxo-delta(5)-steroid + NADH + H+.	5/2952	19/30337	0.0316832	0.327633	0.305766	5	Zm00001eb038160/Zm00001eb413110/Zm00001eb344520/Zm00001eb374630/Zm00001eb333550	Mild-Cold vs Control	All
GO:0004066	MF	asparagine synthase (glutamine-hydrolyzing) activity	Catalysis of the reaction: ATP + L-aspartate + L-glutamine = AMP + diphosphate + L-asparagine + L-glutamate.	5/2952	19/30337	0.0316832	0.327633	0.305766	5	Zm00001eb396990/Zm00001eb433870/Zm00001eb013430/Zm00001eb033130/Zm00001eb163240	Mild-Cold vs Control	All
GO:0005345	MF	purine nucleobase transmembrane transporter activity	Enables the transfer of purine nucleobases, one of the two classes of nitrogen-containing ring compounds found in DNA and RNA, from one side of a membrane to the other.	5/2952	19/30337	0.0316832	0.327633	0.305766	5	Zm00001eb428290/Zm00001eb112150/Zm00001eb315500/Zm00001eb401500/Zm00001eb101170	Mild-Cold vs Control	All
GO:0010310	BP	regulation of hydrogen peroxide metabolic process	Any process that modulates the frequency, rate or extent of the chemical reactions and pathways involving hydrogen peroxide.	5/2952	19/30337	0.0316832	0.327633	0.305766	5	Zm00001eb081200/Zm00001eb090980/Zm00001eb404050/Zm00001eb229530/Zm00001eb186190	Mild-Cold vs Control	All
GO:0043169	MF	cation binding	Binding to a cation, a charged atom or group of atoms with a net positive charge.	5/2952	19/30337	0.0316832	0.327633	0.305766	5	Zm00001eb309920/Zm00001eb242610/Zm00001eb098220/Zm00001eb374920/Zm00001eb168010	Mild-Cold vs Control	All
GO:0090377	BP	seed trichome initiation	The process in which the developmental fate of an epidermal cell becomes restricted such that it will develop into a seed trichome, causing a change in the orientation of cell division in the ovule epidermis at or just before anthesis.	5/2952	19/30337	0.0316832	0.327633	0.305766	5	Zm00001eb006020/Zm00001eb324270/Zm00001eb038890/Zm00001eb126780/Zm00001eb106920	Mild-Cold vs Control	All
GO:1900426	BP	positive regulation of defense response to bacterium		5/2952	19/30337	0.0316832	0.327633	0.305766	5	Zm00001eb081200/Zm00001eb335390/Zm00001eb159470/Zm00001eb090980/Zm00001eb358600	Mild-Cold vs Control	All
GO:1904823	BP	purine nucleobase transmembrane transport		5/2952	19/30337	0.0316832	0.327633	0.305766	5	Zm00001eb428290/Zm00001eb112150/Zm00001eb315500/Zm00001eb401500/Zm00001eb101170	Mild-Cold vs Control	All
GO:0006270	BP	DNA replication initiation	The process in which DNA-dependent DNA replication is started; it begins when specific sequences, known as origins of replication, are recognized and bound by the origin recognition complex, followed by DNA unwinding.	6/2952	26/30337	0.0354384	0.338874	0.316256	6	Zm00001eb367100/Zm00001eb162700/Zm00001eb290510/Zm00001eb147490/Zm00001eb271880/Zm00001eb405460	Mild-Cold vs Control	All
GO:0003841	MF	1-acylglycerol-3-phosphate O-acyltransferase activity	Catalysis of the reaction: acyl-CoA + 1-acyl-sn-glycerol-3-phosphate = CoA + 1,2-diacyl-sn-glycerol-3-phosphate.	3/2952	8/30337	0.0354514	0.338874	0.316256	3	Zm00001eb421120/Zm00001eb085420/Zm00001eb370460	Mild-Cold vs Control	All
GO:0004024	MF	alcohol dehydrogenase activity, zinc-dependent	Catalysis of the reaction: an alcohol + NAD+ = an aldehyde or ketone + NADH + H+, requiring the presence of zinc.	3/2952	8/30337	0.0354514	0.338874	0.316256	3	Zm00001eb168550/Zm00001eb006770/Zm00001eb026700	Mild-Cold vs Control	All
GO:0004311	MF	farnesyltranstransferase activity	Catalysis of the reaction: 2-trans,6-trans-farnesyl diphosphate + isopentenyl diphosphate = diphosphate + geranylgeranyl diphosphate.	3/2952	8/30337	0.0354514	0.338874	0.316256	3	Zm00001eb367770/Zm00001eb107690/Zm00001eb128180	Mild-Cold vs Control	All
GO:0004396	MF	hexokinase activity	Catalysis of the reaction: ATP + D-hexose = ADP + D-hexose 6-phosphate.	3/2952	8/30337	0.0354514	0.338874	0.316256	3	Zm00001eb121400/Zm00001eb141560/Zm00001eb283530	Mild-Cold vs Control	All
GO:0009835	BP	fruit ripening	An developmental maturation process that has as participant a fruit. Ripening causes changes in one or more characteristics of a fruit (color, aroma, flavor, texture, hardness, cell wall structure) and may make it more attractive to animals and aid in seed dispersal.	3/2952	8/30337	0.0354514	0.338874	0.316256	3	Zm00001eb418140/Zm00001eb201390/Zm00001eb091080	Mild-Cold vs Control	All
GO:0015923	MF	mannosidase activity	Catalysis of the hydrolysis of mannosyl compounds, substances containing a group derived from a cyclic form of mannose or a mannose derivative.	3/2952	8/30337	0.0354514	0.338874	0.316256	3	Zm00001eb411680/Zm00001eb411380/Zm00001eb133800	Mild-Cold vs Control	All
GO:0015925	MF	galactosidase activity	Catalysis of the hydrolysis of galactosyl compounds, substances containing a group derived from a cyclic form of galactose or a galactose derivative.	3/2952	8/30337	0.0354514	0.338874	0.316256	3	Zm00001eb411680/Zm00001eb411380/Zm00001eb133800	Mild-Cold vs Control	All
GO:0015928	MF	fucosidase activity	Catalysis of the hydrolysis of fucosyl compounds, substances containing a group derived from a cyclic form of fucose or a fucose derivative.	3/2952	8/30337	0.0354514	0.338874	0.316256	3	Zm00001eb411680/Zm00001eb411380/Zm00001eb133800	Mild-Cold vs Control	All
GO:0016162	MF	cellulose 1,4-beta-cellobiosidase activity	Catalysis of the hydrolysis of (1->4)-beta-D-glucosidic linkages in cellulose and cellotetraose, releasing cellobiose from the non-reducing ends of the chains.	3/2952	8/30337	0.0354514	0.338874	0.316256	3	Zm00001eb411680/Zm00001eb411380/Zm00001eb133800	Mild-Cold vs Control	All
GO:0016881	MF	acid-amino acid ligase activity	Catalysis of the ligation of an acid to an amino acid via a carbon-nitrogen bond, with the concomitant hydrolysis of the diphosphate bond in ATP or a similar triphosphate.	3/2952	8/30337	0.0354514	0.338874	0.316256	3	Zm00001eb108330/Zm00001eb152200/Zm00001eb338800	Mild-Cold vs Control	All
GO:0031540	BP	regulation of anthocyanin biosynthetic process	Any process that modulates the frequency, rate or extent of the chemical reactions and pathways resulting in the formation of anthocyanins.	3/2952	8/30337	0.0354514	0.338874	0.316256	3	Zm00001eb225570/Zm00001eb134240/Zm00001eb273540	Mild-Cold vs Control	All
GO:0045332	BP	phospholipid translocation	The movement of a phospholipid molecule from one leaflet of a membrane bilayer to the opposite leaflet.	3/2952	8/30337	0.0354514	0.338874	0.316256	3	Zm00001eb257400/Zm00001eb277420/Zm00001eb384580	Mild-Cold vs Control	All
GO:0048478		GO:0048478		3/2952	8/30337	0.0354514	0.338874	0.316256	3	Zm00001eb045540/Zm00001eb291600/Zm00001eb228900	Mild-Cold vs Control	All
GO:0050833	MF	pyruvate transmembrane transporter activity	Enables the transfer of pyruvate, 2-oxopropanoate, from one side of a membrane to the other.	3/2952	8/30337	0.0354514	0.338874	0.316256	3	Zm00001eb160790/Zm00001eb061490/Zm00001eb212590	Mild-Cold vs Control	All
GO:0051865	BP	protein autoubiquitination	The ubiquitination by a protein of one or more of its own amino acid residues, or residues on an identical protein. Ubiquitination occurs on the lysine residue by formation of an isopeptide crosslink.	3/2952	8/30337	0.0354514	0.338874	0.316256	3	Zm00001eb139740/Zm00001eb231290/Zm00001eb397670	Mild-Cold vs Control	All
GO:0097599	MF	xylanase activity	Catalysis of the hydrolysis of xylans, homopolysaccharides composed of xylose residues.	3/2952	8/30337	0.0354514	0.338874	0.316256	3	Zm00001eb411680/Zm00001eb411380/Zm00001eb133800	Mild-Cold vs Control	All
GO:1902882	BP	regulation of response to oxidative stress		3/2952	8/30337	0.0354514	0.338874	0.316256	3	Zm00001eb404050/Zm00001eb229530/Zm00001eb186190	Mild-Cold vs Control	All
GO:0009690	BP	cytokinin metabolic process	The chemical reactions and pathways involving cytokinins, a class of adenine-derived compounds that can function in plants as growth regulators.	5/2952	20/30337	0.0389575	0.369284	0.344637	5	Zm00001eb076990/Zm00001eb385200/Zm00001eb121500/Zm00001eb205180/Zm00001eb074330	Mild-Cold vs Control	All
GO:0010193	BP	response to ozone	Any process that results in a change in state or activity of a cell or an organism (in terms of movement, secretion, enzyme production, gene expression, etc.) as a result of a ozone stimulus.	5/2952	20/30337	0.0389575	0.369284	0.344637	5	Zm00001eb264980/Zm00001eb354890/Zm00001eb338800/Zm00001eb344950/Zm00001eb177330	Mild-Cold vs Control	All
GO:0016760	MF	cellulose synthase (UDP-forming) activity	Catalysis of the reaction: UDP-glucose + ((1,4)-beta-D-glucosyl)(n) = UDP + ((1,4)-beta-D-glucosyl)(n+1).	9/2952	48/30337	0.0398135	0.372387	0.347533	9	Zm00001eb303110/Zm00001eb095350/Zm00001eb370940/Zm00001eb323730/Zm00001eb046440/Zm00001eb206230/Zm00001eb047650/Zm00001eb313250/Zm00001eb139920	Mild-Cold vs Control	All
GO:0001653	MF	peptide receptor activity	Combining with an extracellular or intracellular peptide to initiate a change in cell activity.	4/2952	14/30337	0.0404306	0.372387	0.347533	4	Zm00001eb298390/Zm00001eb134240/Zm00001eb145890/Zm00001eb167820	Mild-Cold vs Control	All
GO:0006850	BP	mitochondrial pyruvate transmembrane transport	The process in which pyruvate is transported across a mitochondrial membrane, into or out of the mitochondrion.	4/2952	14/30337	0.0404306	0.372387	0.347533	4	Zm00001eb069020/Zm00001eb160790/Zm00001eb061490/Zm00001eb212590	Mild-Cold vs Control	All
GO:0008240	MF	tripeptidyl-peptidase activity	Catalysis of the release of an N-terminal tripeptide from a polypeptide.	4/2952	14/30337	0.0404306	0.372387	0.347533	4	Zm00001eb152020/Zm00001eb235950/Zm00001eb129030/Zm00001eb370130	Mild-Cold vs Control	All
GO:0016985	MF	mannan endo-1,4-beta-mannosidase activity	Catalysis of the random hydrolysis of (1->4)-beta-D-mannosidic linkages in mannans, galactomannans, glucomannans, and galactoglucomannans.	4/2952	14/30337	0.0404306	0.372387	0.347533	4	Zm00001eb381530/Zm00001eb249440/Zm00001eb372860/Zm00001eb153010	Mild-Cold vs Control	All
GO:0019139	MF	cytokinin dehydrogenase activity	Catalysis of the reaction: N6-dimethylallyladenine + acceptor + H2O = adenine + 3-methylbut-2-enal + reduced electron acceptor.	4/2952	14/30337	0.0404306	0.372387	0.347533	4	Zm00001eb076990/Zm00001eb385200/Zm00001eb121500/Zm00001eb205180	Mild-Cold vs Control	All
GO:0043450	BP	alkene biosynthetic process	The chemical reactions and pathways resulting in the formation of an alkene, any acyclic branched or unbranched hydrocarbon having one carbon-carbon double bond and the general formula CnH2n.	4/2952	14/30337	0.0404306	0.372387	0.347533	4	Zm00001eb256470/Zm00001eb418140/Zm00001eb201390/Zm00001eb091080	Mild-Cold vs Control	All
GO:0008299	BP	isoprenoid biosynthetic process	The chemical reactions and pathways resulting in the formation of an isoprenoid compound, isoprene (2-methylbuta-1,3-diene) or compounds containing or derived from linked isoprene (3-methyl-2-butenylene) residues.	8/2952	41/30337	0.0414741	0.37893	0.353638	8	Zm00001eb297110/Zm00001eb333900/Zm00001eb349410/Zm00001eb107690/Zm00001eb199950/Zm00001eb325560/Zm00001eb155590/Zm00001eb361070	Mild-Cold vs Control	All
GO:0016709	MF	oxidoreductase activity, acting on paired donors, with incorporation or reduction of molecular oxygen, NAD(P)H as one donor, and incorporation of one atom of oxygen	Catalysis of an oxidation-reduction (redox) reaction in which hydrogen or electrons are transferred from NADH or NADPH and one other donor, and one atom of oxygen is incorporated into one donor.	8/2952	41/30337	0.0414741	0.37893	0.353638	8	Zm00001eb071650/Zm00001eb078340/Zm00001eb078290/Zm00001eb058050/Zm00001eb165550/Zm00001eb173980/Zm00001eb058060/Zm00001eb165560	Mild-Cold vs Control	All
GO:0009063	BP	amino acid catabolic process	The chemical reactions and pathways resulting in the breakdown of amino acids, organic acids containing one or more amino substituents.	6/2952	27/30337	0.0419365	0.381622	0.356151	6	Zm00001eb247650/Zm00001eb138300/Zm00001eb055490/Zm00001eb245370/Zm00001eb037690/Zm00001eb081550	Mild-Cold vs Control	All
GO:0009845	BP	seed germination	The physiological and developmental changes that occur in a seed commencing with water uptake (imbibition) and terminating with the elongation of the embryonic axis.	12/2952	72/30337	0.0443785	0.401595	0.374791	12	Zm00001eb012040/Zm00001eb309920/Zm00001eb367840/Zm00001eb148130/Zm00001eb098220/Zm00001eb366900/Zm00001eb054040/Zm00001eb392580/Zm00001eb239670/Zm00001eb216870/Zm00001eb144960/Zm00001eb183250	Mild-Cold vs Control	All
GO:0050660	MF	flavin adenine dinucleotide binding	Binding to FAD, flavin-adenine dinucleotide, the coenzyme or the prosthetic group of various flavoprotein oxidoreductase enzymes, in either the oxidized form, FAD, or the reduced form, FADH2.	23/2952	163/30337	0.0446438	0.401595	0.374791	23	Zm00001eb156610/Zm00001eb360480/Zm00001eb073500/Zm00001eb332870/Zm00001eb277780/Zm00001eb076990/Zm00001eb413630/Zm00001eb302200/Zm00001eb045960/Zm00001eb228910/Zm00001eb384900/Zm00001eb030340/Zm00001eb238910/Zm00001eb277710/Zm00001eb385200/Zm00001eb049810/Zm00001eb121500/Zm00001eb340900/Zm00001eb205180/Zm00001eb088950/Zm00001eb328180/Zm00001eb252200/Zm00001eb203400	Mild-Cold vs Control	All
GO:0005887		GO:0005887		14/2952	88/30337	0.0446609	0.401595	0.374791	14	Zm00001eb058520/Zm00001eb034200/Zm00001eb325500/Zm00001eb008170/Zm00001eb247430/Zm00001eb187850/Zm00001eb133930/Zm00001eb008160/Zm00001eb004550/Zm00001eb178810/Zm00001eb309390/Zm00001eb005460/Zm00001eb401100/Zm00001eb244930	Mild-Cold vs Control	All
GO:1901566	BP	organonitrogen compound biosynthetic process		8/2952	42/30337	0.0470287	0.421222	0.393108	8	Zm00001eb113010/Zm00001eb279640/Zm00001eb372420/Zm00001eb194500/Zm00001eb292140/Zm00001eb426650/Zm00001eb169810/Zm00001eb257230	Mild-Cold vs Control	All
GO:0003690	MF	double-stranded DNA binding	Binding to double-stranded DNA.	30/2952	225/30337	0.0476175	0.424823	0.396469	30	Zm00001eb430130/Zm00001eb109780/Zm00001eb047760/Zm00001eb344810/Zm00001eb327140/Zm00001eb037600/Zm00001eb427820/Zm00001eb270270/Zm00001eb056980/Zm00001eb154070/Zm00001eb388270/Zm00001eb107280/Zm00001eb298580/Zm00001eb294180/Zm00001eb353710/Zm00001eb094570/Zm00001eb178550/Zm00001eb041850/Zm00001eb359470/Zm00001eb314890/Zm00001eb238420/Zm00001eb384070/Zm00001eb098330/Zm00001eb183160/Zm00001eb324600…	Mild-Cold vs Control	All
GO:0000224	MF	peptide-N4-(N-acetyl-beta-glucosaminyl)asparagine amidase activity	Catalysis of the reaction: 4-N-(N-acetyl-D-glucosaminyl)-protein + H2O = N-acetyl-beta-D-glucosaminylamine + peptide L-aspartate. This reaction is the hydrolysis of an N4-(acetyl-beta-D-glucosaminyl)asparagine residue in which the N-acetyl-D-glucosamine residue may be further glycosylated, to yield a (substituted) N-acetyl-beta-D-glucosaminylamine and the peptide containing an aspartic residue.	3/2952	9/30337	0.0494044	0.434616	0.405608	3	Zm00001eb347280/Zm00001eb090830/Zm00001eb338270	Mild-Cold vs Control	All
GO:0005102	MF	signaling receptor binding	Binding to one or more specific sites on a receptor molecule, a macromolecule that undergoes combination with a hormone, neurotransmitter, drug or intracellular messenger to initiate a change in cell function.	3/2952	9/30337	0.0494044	0.434616	0.405608	3	Zm00001eb172000/Zm00001eb086220/Zm00001eb170180	Mild-Cold vs Control	All
GO:0008295	BP	spermidine biosynthetic process	The chemical reactions and pathways resulting in the formation of spermidine, N-(3-aminopropyl)-1,4-diaminobutane.	3/2952	9/30337	0.0494044	0.434616	0.405608	3	Zm00001eb184470/Zm00001eb313400/Zm00001eb313390	Mild-Cold vs Control	All
GO:0007129	BP	homologous chromosome pairing at meiosis	The meiotic cell cycle process where side by side pairing and physical juxtaposition of homologous chromosomes is created during meiotic prophase. Homologous chromosome pairing begins when the chromosome arms begin to pair from the clustered telomeres and ends when synaptonemal complex or linear element assembly is complete.	4/2952	15/30337	0.0510077	0.434616	0.405608	4	Zm00001eb423930/Zm00001eb084850/Zm00001eb198220/Zm00001eb102420	Mild-Cold vs Control	All
GO:0009685	BP	gibberellin metabolic process	The chemical reactions and pathways involving gibberellin. Gibberellins are a class of highly modified terpenes that function as plant growth regulators.	4/2952	15/30337	0.0510077	0.434616	0.405608	4	Zm00001eb133200/Zm00001eb167120/Zm00001eb047160/Zm00001eb370660	Mild-Cold vs Control	All
GO:0009692	BP	ethylene metabolic process	The chemical reactions and pathways involving ethylene (C2-H4, ethene), a simple hydrocarbon gas that can function in plants as a growth regulator.	4/2952	15/30337	0.0510077	0.434616	0.405608	4	Zm00001eb256470/Zm00001eb418140/Zm00001eb201390/Zm00001eb091080	Mild-Cold vs Control	All
GO:0015144	MF	carbohydrate transmembrane transporter activity	Enables the transfer of carbohydrate from one side of a membrane to the other.	4/2952	15/30337	0.0510077	0.434616	0.405608	4	Zm00001eb107810/Zm00001eb325680/Zm00001eb021140/Zm00001eb325650	Mild-Cold vs Control	All
GO:0102336		GO:0102336		4/2952	15/30337	0.0510077	0.434616	0.405608	4	Zm00001eb006020/Zm00001eb134130/Zm00001eb054140/Zm00001eb026670	Mild-Cold vs Control	All
GO:0102337		GO:0102337		4/2952	15/30337	0.0510077	0.434616	0.405608	4	Zm00001eb006020/Zm00001eb134130/Zm00001eb054140/Zm00001eb026670	Mild-Cold vs Control	All
GO:0102338		GO:0102338		4/2952	15/30337	0.0510077	0.434616	0.405608	4	Zm00001eb006020/Zm00001eb134130/Zm00001eb054140/Zm00001eb026670	Mild-Cold vs Control	All
GO:0102756		GO:0102756		4/2952	15/30337	0.0510077	0.434616	0.405608	4	Zm00001eb006020/Zm00001eb134130/Zm00001eb054140/Zm00001eb026670	Mild-Cold vs Control	All
GO:2000377	BP	regulation of reactive oxygen species metabolic process		4/2952	15/30337	0.0510077	0.434616	0.405608	4	Zm00001eb338800/Zm00001eb344950/Zm00001eb234360/Zm00001eb010110	Mild-Cold vs Control	All
GO:0006342		GO:0006342		11/2952	66/30337	0.0527604	0.447873	0.41798	11	Zm00001eb188950/Zm00001eb055590/Zm00001eb241250/Zm00001eb211260/Zm00001eb397500/Zm00001eb266530/Zm00001eb088090/Zm00001eb014730/Zm00001eb063530/Zm00001eb300590/Zm00001eb302250	Mild-Cold vs Control	All
GO:0006334	BP	nucleosome assembly	The aggregation, arrangement and bonding together of a nucleosome, the beadlike structural units of eukaryotic chromatin composed of histones and DNA.	12/2952	74/30337	0.0530761	0.448667	0.418721	12	Zm00001eb321260/Zm00001eb427820/Zm00001eb312190/Zm00001eb357340/Zm00001eb041850/Zm00001eb301680/Zm00001eb313720/Zm00001eb304780/Zm00001eb123370/Zm00001eb313690/Zm00001eb378280/Zm00001eb177270	Mild-Cold vs Control	All
GO:0009532	CC	plastid stroma	The proteinaceous ground substance of plastids.	17/2952	115/30337	0.0532484	0.448667	0.418721	17	Zm00001eb411680/Zm00001eb063300/Zm00001eb376100/Zm00001eb323140/Zm00001eb264980/Zm00001eb354890/Zm00001eb187250/Zm00001eb411380/Zm00001eb133200/Zm00001eb150630/Zm00001eb319560/Zm00001eb424280/Zm00001eb133800/Zm00001eb128020/Zm00001eb412190/Zm00001eb066000/Zm00001eb329240	Mild-Cold vs Control	All
GO:0009408	BP	response to heat	Any process that results in a change in state or activity of a cell or an organism (in terms of movement, secretion, enzyme production, gene expression, etc.) as a result of a heat stimulus, a temperature stimulus above the optimal temperature for that organism.	22/2952	158/30337	0.0549618	0.45708	0.426573	22	Zm00001eb193940/Zm00001eb012470/Zm00001eb112330/Zm00001eb081470/Zm00001eb368000/Zm00001eb011930/Zm00001eb264980/Zm00001eb397940/Zm00001eb354890/Zm00001eb351340/Zm00001eb395370/Zm00001eb011880/Zm00001eb141480/Zm00001eb423300/Zm00001eb395330/Zm00001eb386040/Zm00001eb314890/Zm00001eb091420/Zm00001eb010530/Zm00001eb085840/Zm00001eb257130/Zm00001eb070100	Mild-Cold vs Control	All
GO:0003993	MF	acid phosphatase activity	Catalysis of the reaction: an orthophosphoric monoester + H2O = an alcohol + phosphate, with an acid pH optimum.	7/2952	36/30337	0.0555829	0.45708	0.426573	7	Zm00001eb283450/Zm00001eb387030/Zm00001eb105030/Zm00001eb010130/Zm00001eb029530/Zm00001eb036930/Zm00001eb270230	Mild-Cold vs Control	All
GO:0030176		GO:0030176		9/2952	51/30337	0.0557055	0.45708	0.426573	9	Zm00001eb134130/Zm00001eb055560/Zm00001eb054140/Zm00001eb403950/Zm00001eb252000/Zm00001eb285910/Zm00001eb355590/Zm00001eb188310/Zm00001eb266330	Mild-Cold vs Control	All
GO:0009911	BP	positive regulation of flower development	Any process that activates or increases the frequency, rate or extent of flower development.	5/2952	22/30337	0.056321	0.45708	0.426573	5	Zm00001eb113780/Zm00001eb201580/Zm00001eb099640/Zm00001eb196530/Zm00001eb357370	Mild-Cold vs Control	All
GO:0015250	MF	water channel activity	Transport systems of this type enable facilitated diffusion of water (by an energy-independent process) by passage through a transmembrane aqueous pore or channel without evidence for a carrier-mediated mechanism.	5/2952	22/30337	0.056321	0.45708	0.426573	5	Zm00001eb185300/Zm00001eb413540/Zm00001eb077130/Zm00001eb096680/Zm00001eb186900	Mild-Cold vs Control	All
GO:0031492	MF	nucleosomal DNA binding	Binding to the DNA portion of a nucleosome.	5/2952	22/30337	0.056321	0.45708	0.426573	5	Zm00001eb300730/Zm00001eb427820/Zm00001eb041850/Zm00001eb238420/Zm00001eb378280	Mild-Cold vs Control	All
GO:0033617	BP	mitochondrial cytochrome c oxidase assembly	The aggregation, arrangement and bonding together of a set of components to form respiratory chain complex IV (also known as cytochrome c oxidase) in the mitochondrial inner membrane.	5/2952	22/30337	0.056321	0.45708	0.426573	5	Zm00001eb218860/Zm00001eb051060/Zm00001eb422330/Zm00001eb135570/Zm00001eb422290	Mild-Cold vs Control	All
GO:0046434	BP	organophosphate catabolic process	The chemical reactions and pathways resulting in the breakdown of organophosphates, any phosphate-containing organic compound.	5/2952	22/30337	0.056321	0.45708	0.426573	5	Zm00001eb241920/Zm00001eb085150/Zm00001eb019050/Zm00001eb097160/Zm00001eb230280	Mild-Cold vs Control	All
GO:0080044	MF	quercetin 7-O-glucosyltransferase activity	Catalysis of the transfer of a glucosyl group from UDP-glucose to the 7-hydroxy group of a quercetin molecule.	5/2952	22/30337	0.056321	0.45708	0.426573	5	Zm00001eb194080/Zm00001eb165590/Zm00001eb206400/Zm00001eb081210/Zm00001eb041700	Mild-Cold vs Control	All
GO:0090158	BP	endoplasmic reticulum membrane organization	A process that is carried out at the cellular level which results in the assembly, arrangement of constituent parts, or disassembly of an endoplasmic reticulum membrane.	5/2952	22/30337	0.056321	0.45708	0.426573	5	Zm00001eb110420/Zm00001eb416660/Zm00001eb086220/Zm00001eb185980/Zm00001eb186290	Mild-Cold vs Control	All
GO:0009834	BP	plant-type secondary cell wall biogenesis	A cellular process that results in the biosynthesis of constituent macromolecules, assembly, and arrangement of constituent parts of inextensible cellulose- and pectin-containing cell walls that are formed between the plasma membrane and primary cell wall after cell expansion is complete. An example of this is found in Arabidopsis thaliana.	14/2952	91/30337	0.0566579	0.45708	0.426573	14	Zm00001eb112820/Zm00001eb036670/Zm00001eb209660/Zm00001eb228910/Zm00001eb284190/Zm00001eb123720/Zm00001eb046440/Zm00001eb253960/Zm00001eb006350/Zm00001eb411100/Zm00001eb232590/Zm00001eb013180/Zm00001eb175860/Zm00001eb039040	Mild-Cold vs Control	All
GO:0033612	MF	receptor serine/threonine kinase binding	Binding to a receptor that possesses protein serine/threonine kinase activity.	14/2952	91/30337	0.0566579	0.45708	0.426573	14	Zm00001eb419430/Zm00001eb207750/Zm00001eb134240/Zm00001eb229700/Zm00001eb288130/Zm00001eb170460/Zm00001eb345910/Zm00001eb104670/Zm00001eb277420/Zm00001eb145890/Zm00001eb167820/Zm00001eb222050/Zm00001eb384580/Zm00001eb090350	Mild-Cold vs Control	All
GO:1901362	BP	organic cyclic compound biosynthetic process		8/2952	44/30337	0.0595359	0.478602	0.446658	8	Zm00001eb313510/Zm00001eb389050/Zm00001eb228910/Zm00001eb135830/Zm00001eb409710/Zm00001eb335380/Zm00001eb218440/Zm00001eb090830	Mild-Cold vs Control	All
GO:0009751	BP	response to salicylic acid	Any process that results in a change in state or activity of a cell or an organism (in terms of movement, secretion, enzyme production, gene expression, etc.) as a result of a salicylic acid stimulus.	9/2952	52/30337	0.0617989	0.495044	0.462003	9	Zm00001eb369560/Zm00001eb163880/Zm00001eb172420/Zm00001eb107690/Zm00001eb152160/Zm00001eb312870/Zm00001eb145030/Zm00001eb206730/Zm00001eb067710	Mild-Cold vs Control	All
GO:0030244	BP	cellulose biosynthetic process	The chemical reactions and pathways resulting in the formation of cellulose, a linear beta1-4 glucan of molecular mass 50-400 kDa with the pyranose units in the -4C1 conformation.	10/2952	60/30337	0.0628937	0.49967	0.46632	10	Zm00001eb303110/Zm00001eb095350/Zm00001eb219270/Zm00001eb101560/Zm00001eb370940/Zm00001eb323730/Zm00001eb046440/Zm00001eb047650/Zm00001eb313250/Zm00001eb139920	Mild-Cold vs Control	All
GO:0051707	BP	response to other organism	Any process that results in a change in state or activity of a cell or an organism (in terms of movement, secretion, enzyme production, gene expression, etc.) as a result of a stimulus from another living organism.	4/2952	16/30337	0.0629436	0.49967	0.46632	4	Zm00001eb253880/Zm00001eb054040/Zm00001eb216870/Zm00001eb144960	Mild-Cold vs Control	All
GO:0004568	MF	chitinase activity	Catalysis of the hydrolysis of (1->4)-beta linkages of N-acetyl-D-glucosamine (GlcNAc) polymers of chitin and chitodextrins.	7/2952	37/30337	0.0630353	0.49967	0.46632	7	Zm00001eb425600/Zm00001eb325340/Zm00001eb346860/Zm00001eb022500/Zm00001eb167340/Zm00001eb272090/Zm00001eb272050	Mild-Cold vs Control	All
GO:0001678	BP	intracellular glucose homeostasis	A homeostatic process involved in the maintenance of a steady state level of glucose within a cell.	3/2952	10/30337	0.0655995	0.504815	0.471122	3	Zm00001eb121400/Zm00001eb141560/Zm00001eb283530	Mild-Cold vs Control	All
GO:0004617	MF	phosphoglycerate dehydrogenase activity	Catalysis of the reaction: 3-phosphoglycerate + NAD+ = 3-phosphohydroxypyruvate + NADH + H+.	3/2952	10/30337	0.0655995	0.504815	0.471122	3	Zm00001eb399300/Zm00001eb137510/Zm00001eb432330	Mild-Cold vs Control	All
GO:0005536	MF	glucose binding	Binding to D- or L-enantiomers of glucose.	3/2952	10/30337	0.0655995	0.504815	0.471122	3	Zm00001eb121400/Zm00001eb141560/Zm00001eb283530	Mild-Cold vs Control	All
GO:0022414	BP	reproductive process	A biological process that directly contributes to the process of producing new individuals by one or two organisms. The new individuals inherit some proportion of their genetic material from the parent or parents.	3/2952	10/30337	0.0655995	0.504815	0.471122	3	Zm00001eb064460/Zm00001eb183160/Zm00001eb405460	Mild-Cold vs Control	All
GO:0051258	BP	protein polymerization	The process of creating protein polymers, compounds composed of a large number of component monomers; polymeric proteins may be made up of different or identical monomers. Polymerization occurs by the addition of extra monomers to an existing poly- or oligomeric protein.	3/2952	10/30337	0.0655995	0.504815	0.471122	3	Zm00001eb175850/Zm00001eb064460/Zm00001eb053610	Mild-Cold vs Control	All
GO:0055062	BP	phosphate ion homeostasis	Any process involved in the maintenance of an internal steady state of phosphate ions within an organism or cell.	3/2952	10/30337	0.0655995	0.504815	0.471122	3	Zm00001eb241920/Zm00001eb387030/Zm00001eb085150	Mild-Cold vs Control	All
GO:0070402	MF	NADPH binding	Binding to the reduced form, NADPH, of nicotinamide-adenine dinucleotide phosphate, a coenzyme involved in many redox and biosynthetic reactions.	3/2952	10/30337	0.0655995	0.504815	0.471122	3	Zm00001eb126690/Zm00001eb126780/Zm00001eb398800	Mild-Cold vs Control	All
GO:0102877	MF	alpha-copaene synthase activity	Catalysis of the reaction: 2-trans,6-trans-farnesyl diphosphate = alpha-copaene + diphosphoric acid.	3/2952	10/30337	0.0655995	0.504815	0.471122	3	Zm00001eb016730/Zm00001eb017120/Zm00001eb412960	Mild-Cold vs Control	All
GO:0006665	BP	sphingolipid metabolic process	The chemical reactions and pathways involving sphingolipids, any of a class of lipids containing the long-chain amine diol sphingosine or a closely related base (a sphingoid).	6/2952	30/30337	0.0656815	0.504815	0.471122	6	Zm00001eb334360/Zm00001eb113010/Zm00001eb279640/Zm00001eb372420/Zm00001eb194500/Zm00001eb227330	Mild-Cold vs Control	All
GO:0004805	MF	trehalose-phosphatase activity	Catalysis of the reaction: trehalose 6-phosphate + H2O = trehalose + phosphate.	5/2952	23/30337	0.0664224	0.507084	0.473239	5	Zm00001eb098910/Zm00001eb105040/Zm00001eb255170/Zm00001eb327900/Zm00001eb009160	Mild-Cold vs Control	All
GO:0080043	MF	quercetin 3-O-glucosyltransferase activity	Catalysis of the transfer of a glucosyl group from UDP-glucose to the 3-hydroxy group of a quercetin molecule.	5/2952	23/30337	0.0664224	0.507084	0.473239	5	Zm00001eb194080/Zm00001eb165590/Zm00001eb206400/Zm00001eb081210/Zm00001eb041700	Mild-Cold vs Control	All
GO:0004620	MF	phospholipase activity	Catalysis of the hydrolysis of a glycerophospholipid.	9/2952	53/30337	0.0683004	0.519677	0.484992	9	Zm00001eb103680/Zm00001eb367100/Zm00001eb038290/Zm00001eb044820/Zm00001eb038250/Zm00001eb038270/Zm00001eb147490/Zm00001eb047660/Zm00001eb038280	Mild-Cold vs Control	All
GO:0046983	MF	protein dimerization activity	The formation of a protein dimer, a macromolecular structure consists of two noncovalently associated identical or nonidentical subunits.	55/2952	462/30337	0.068576	0.520034	0.485325	55	Zm00001eb139520/Zm00001eb215740/Zm00001eb243000/Zm00001eb400660/Zm00001eb284130/Zm00001eb326620/Zm00001eb170530/Zm00001eb320450/Zm00001eb334500/Zm00001eb015000/Zm00001eb252360/Zm00001eb313520/Zm00001eb092180/Zm00001eb159180/Zm00001eb172550/Zm00001eb172420/Zm00001eb298040/Zm00001eb052150/Zm00001eb323440/Zm00001eb040570/Zm00001eb018660/Zm00001eb169520/Zm00001eb392340/Zm00001eb113010/Zm00001eb339360…	Mild-Cold vs Control	All
GO:0006812	BP	monoatomic cation transport	The directed movement of a monoatomic cation, into, out of or within a cell, or between cells, by means of some agent such as a transporter or pore. Monatomic cations (also called simple cations) are positively charged ions consisting of exactly one atom.	13/2952	86/30337	0.0723369	0.539562	0.503549	13	Zm00001eb032330/Zm00001eb107810/Zm00001eb052700/Zm00001eb325680/Zm00001eb148620/Zm00001eb246750/Zm00001eb047550/Zm00001eb071370/Zm00001eb163210/Zm00001eb094310/Zm00001eb021140/Zm00001eb325650/Zm00001eb324800	Mild-Cold vs Control	All
GO:0016042	BP	lipid catabolic process	The chemical reactions and pathways resulting in the breakdown of lipids, compounds soluble in an organic solvent but not, or sparingly, in an aqueous solvent.	13/2952	86/30337	0.0723369	0.539562	0.503549	13	Zm00001eb031610/Zm00001eb038290/Zm00001eb038250/Zm00001eb307440/Zm00001eb019050/Zm00001eb218760/Zm00001eb370460/Zm00001eb135980/Zm00001eb038270/Zm00001eb394390/Zm00001eb097160/Zm00001eb038280/Zm00001eb230280	Mild-Cold vs Control	All
GO:0031145	BP	anaphase-promoting complex-dependent catabolic process	The chemical reactions and pathways resulting in the breakdown of a protein or peptide by hydrolysis of its peptide bonds, initiated by the covalent attachment of ubiquitin, with ubiquitin-protein ligation catalyzed by the anaphase-promoting complex, and mediated by the proteasome.	6/2952	31/30337	0.0750332	0.539562	0.503549	6	Zm00001eb003450/Zm00001eb222260/Zm00001eb191920/Zm00001eb258330/Zm00001eb128180/Zm00001eb128530	Mild-Cold vs Control	All
GO:0006529	BP	asparagine biosynthetic process	The chemical reactions and pathways resulting in the formation of asparagine, 2-amino-3-carbamoylpropanoic acid.	4/2952	17/30337	0.0762057	0.539562	0.503549	4	Zm00001eb396990/Zm00001eb013430/Zm00001eb033130/Zm00001eb163240	Mild-Cold vs Control	All
GO:0009637	BP	response to blue light	Any process that results in a change in state or activity of a cell or an organism (in terms of movement, secretion, enzyme production, gene expression, etc.) as a result of a blue light stimulus. Blue light is electromagnetic radiation with a wavelength of between 440 and 500nm.	4/2952	17/30337	0.0762057	0.539562	0.503549	4	Zm00001eb113780/Zm00001eb337600/Zm00001eb201580/Zm00001eb414270	Mild-Cold vs Control	All
GO:0015020	MF	glucuronosyltransferase activity	Catalysis of the reaction: UDP-glucuronate + acceptor = UDP + acceptor beta-D-glucuronoside.	4/2952	17/30337	0.0762057	0.539562	0.503549	4	Zm00001eb053580/Zm00001eb354090/Zm00001eb120610/Zm00001eb006350	Mild-Cold vs Control	All
GO:0015211	MF	purine nucleoside transmembrane transporter activity	Enables the transfer of a purine nucleoside, a purine base covalently bonded to a ribose or deoxyribose sugar, from one side of a membrane to the other.	4/2952	17/30337	0.0762057	0.539562	0.503549	4	Zm00001eb428290/Zm00001eb315500/Zm00001eb401500/Zm00001eb101170	Mild-Cold vs Control	All
GO:0015860	BP	purine nucleoside transmembrane transport	The process in which a purine nucleoside is transported across a membrane. A purine nucleoside is a purine base covalently bonded to a ribose or deoxyribose sugar.	4/2952	17/30337	0.0762057	0.539562	0.503549	4	Zm00001eb428290/Zm00001eb315500/Zm00001eb401500/Zm00001eb101170	Mild-Cold vs Control	All
GO:0048589	BP	developmental growth	The increase in size or mass of an entire organism, a part of an organism or a cell, where the increase in size or mass has the specific outcome of the progression of the organism over time from one condition to another.	4/2952	17/30337	0.0762057	0.539562	0.503549	4	Zm00001eb156610/Zm00001eb360480/Zm00001eb225570/Zm00001eb273540	Mild-Cold vs Control	All
GO:0005313	MF	L-glutamate transmembrane transporter activity	Enables the transfer of L-glutamate from one side of a membrane to the other. L-glutamate is the anion of 2-aminopentanedioic acid.	2/2952	5/30337	0.0775546	0.539562	0.503549	2	Zm00001eb050630/Zm00001eb141470	Mild-Cold vs Control	All
GO:0005364	MF	maltose:proton symporter activity	Enables the transfer of a solute or solutes from one side of a membrane to the other according to the reaction: maltose(out) + H+(out) = maltose(in) + H+(in).	2/2952	5/30337	0.0775546	0.539562	0.503549	2	Zm00001eb005460/Zm00001eb244930	Mild-Cold vs Control	All
GO:0008238	MF	exopeptidase activity	Catalysis of the hydrolysis of a peptide bond not more than three residues from the N- or C-terminus of a polypeptide chain, in a reaction that requires a free N-terminal amino group, C-terminal carboxyl group or both.	2/2952	5/30337	0.0775546	0.539562	0.503549	2	Zm00001eb388590/Zm00001eb275090	Mild-Cold vs Control	All
GO:0010192	BP	mucilage biosynthetic process	The chemical reactions and pathways resulting in the formation of mucilage, a gelatinous substance secreted by plants.	2/2952	5/30337	0.0775546	0.539562	0.503549	2	Zm00001eb069220/Zm00001eb206230	Mild-Cold vs Control	All
GO:0010330	CC	cellulose synthase complex	A large, multimeric protein complex, organized in a rosette, which catalyzes the biosynthesis of cellulose for the plant cell wall.	2/2952	5/30337	0.0775546	0.539562	0.503549	2	Zm00001eb313250/Zm00001eb091240	Mild-Cold vs Control	All
GO:0015813	BP	L-glutamate transmembrane transport	The directed movement of L-glutamate across a membrane.	2/2952	5/30337	0.0775546	0.539562	0.503549	2	Zm00001eb050630/Zm00001eb141470	Mild-Cold vs Control	All
GO:0016116	BP	carotenoid metabolic process	The chemical reactions and pathways involving carotenoids, tetraterpenoid compounds in which two units of 4 isoprenoid residues joined head-to-tail are themselves joined tail-to-tail.	2/2952	5/30337	0.0775546	0.539562	0.503549	2	Zm00001eb333900/Zm00001eb187250	Mild-Cold vs Control	All
GO:0019222	BP	regulation of metabolic process	Any process that modulates the frequency, rate or extent of the chemical reactions and pathways within a cell or an organism.	2/2952	5/30337	0.0775546	0.539562	0.503549	2	Zm00001eb430750/Zm00001eb070970	Mild-Cold vs Control	All
GO:0030187	BP	melatonin biosynthetic process	The chemical reactions and pathways resulting in the formation of melatonin (N-acetyl-5-methoxytryptamine).	2/2952	5/30337	0.0775546	0.539562	0.503549	2	Zm00001eb172420/Zm00001eb040570	Mild-Cold vs Control	All
GO:0033214	BP	siderophore-dependent iron import into cell	A process in which iron (Fe3+) is solubilized by ferric iron-specific chelators, known as siderophores, excreted by a cell; the iron-siderophore complex is then transported into the cell by specific cell surface receptors.	2/2952	5/30337	0.0775546	0.539562	0.503549	2	Zm00001eb249020/Zm00001eb075200	Mild-Cold vs Control	All
GO:0034338	MF	short-chain carboxylesterase activity	Catalysis of the reaction: a carboxylic ester + H2O = an alcohol + a carboxylic anion, where the carboxylic chain has 8 or fewer carbon atoms.	2/2952	5/30337	0.0775546	0.539562	0.503549	2	Zm00001eb211440/Zm00001eb147770	Mild-Cold vs Control	All
GO:0047874	MF	dolichyldiphosphatase activity	Catalysis of the reaction: dolichyl diphosphate + H2O = dolichyl phosphate + phosphate.	2/2952	5/30337	0.0775546	0.539562	0.503549	2	Zm00001eb252000/Zm00001eb188310	Mild-Cold vs Control	All
GO:0048528	BP	post-embryonic root development	The process whose specific outcome is the progression of the post-embryonic root over time, from its formation to the mature structure.	2/2952	5/30337	0.0775546	0.539562	0.503549	2	Zm00001eb155940/Zm00001eb325260	Mild-Cold vs Control	All
GO:0051980	MF	iron-nicotianamine transmembrane transporter activity	Enables the transfer of the iron chelate iron-nicotianamine (Fe-NA) from one side of a membrane to the other.	2/2952	5/30337	0.0775546	0.539562	0.503549	2	Zm00001eb249020/Zm00001eb075200	Mild-Cold vs Control	All
GO:0070919		GO:0070919		2/2952	5/30337	0.0775546	0.539562	0.503549	2	Zm00001eb221610/Zm00001eb162700	Mild-Cold vs Control	All
GO:0102145	MF	(3R)-(E)-nerolidol synthase activity	Catalysis of the reaction: 2-trans,6-trans-farnesyl diphosphate + H2O = (3R,6E)-nerolidol + diphosphoric acid.	2/2952	5/30337	0.0775546	0.539562	0.503549	2	Zm00001eb016730/Zm00001eb017120	Mild-Cold vs Control	All
GO:0102148	MF	N-acetyl-beta-D-galactosaminidase activity	Catalysis of the reaction: H2O + an N-acetyl-beta-D-galactosalaminyl-[glycan] = N-acetyl-beta-D-galactosamine + a glycan.	2/2952	5/30337	0.0775546	0.539562	0.503549	2	Zm00001eb288150/Zm00001eb365840	Mild-Cold vs Control	All
GO:0102990	MF	5-n-alk(en)ylresorcinol O-methyltransferase activity	Catalysis of the reaction: 5-(pentadeca-8,11,14-trien-1-yl)resorcinol + S-adenosyl-L-methionine = H+ + 5-(pentadeca-8,11,14-trien-1-yl)resorcinol monomethyl ether + S-adenosyl-L-homocysteine.	2/2952	5/30337	0.0775546	0.539562	0.503549	2	Zm00001eb018660/Zm00001eb018640	Mild-Cold vs Control	All
GO:0008643	BP	carbohydrate transport	The directed movement of carbohydrate into, out of or within a cell, or between cells, by means of some agent such as a transporter or pore. Carbohydrates are a group of organic compounds based of the general formula Cx(H2O)y.	20/2952	147/30337	0.0782958	0.543057	0.506812	20	Zm00001eb107640/Zm00001eb107810/Zm00001eb069630/Zm00001eb325680/Zm00001eb392600/Zm00001eb325500/Zm00001eb050840/Zm00001eb403950/Zm00001eb355590/Zm00001eb247710/Zm00001eb244810/Zm00001eb288410/Zm00001eb253160/Zm00001eb021140/Zm00001eb325650/Zm00001eb266330/Zm00001eb118870/Zm00001eb042520/Zm00001eb077180/Zm00001eb285730	Mild-Cold vs Control	All
GO:0000162	BP	tryptophan biosynthetic process	The chemical reactions and pathways resulting in the formation of tryptophan, the chiral amino acid 2-amino-3-(1H-indol-3-yl)propanoic acid; tryptophan is synthesized from chorismate via anthranilate.	7/2952	39/30337	0.0796747	0.549272	0.512612	7	Zm00001eb416990/Zm00001eb322190/Zm00001eb211260/Zm00001eb060880/Zm00001eb325300/Zm00001eb281090/Zm00001eb063530	Mild-Cold vs Control	All
GO:0016762	MF	xyloglucan:xyloglucosyl transferase activity	Catalysis of the cleavage of a beta-(1->4) bond in the backbone of a xyloglucan and transfers the xyloglucanyl segment on to O-4 of the non-reducing terminal glucose residue of an acceptor, which can be a xyloglucan or an oligosaccharide of xyloglucan.	7/2952	39/30337	0.0796747	0.549272	0.512612	7	Zm00001eb251370/Zm00001eb071650/Zm00001eb024960/Zm00001eb202360/Zm00001eb414390/Zm00001eb000660/Zm00001eb064750	Mild-Cold vs Control	All
GO:0032991	CC	protein-containing complex	A stable assembly of two or more macromolecules, i.e. proteins, nucleic acids, carbohydrates or lipids, in which at least one component is a protein and the constituent parts function together.	18/2952	130/30337	0.0800265	0.5499	0.513198	18	Zm00001eb064770/Zm00001eb188950/Zm00001eb306380/Zm00001eb141080/Zm00001eb185300/Zm00001eb059930/Zm00001eb152160/Zm00001eb418610/Zm00001eb077130/Zm00001eb306400/Zm00001eb256380/Zm00001eb228900/Zm00001eb300120/Zm00001eb319280/Zm00001eb058550/Zm00001eb096680/Zm00001eb186900/Zm00001eb373950	Mild-Cold vs Control	All
GO:0016788	MF	hydrolase activity, acting on ester bonds	Catalysis of the hydrolysis of any ester bond.	25/2952	192/30337	0.0816906	0.5499	0.513198	25	Zm00001eb298390/Zm00001eb417050/Zm00001eb153170/Zm00001eb299930/Zm00001eb065120/Zm00001eb228370/Zm00001eb249020/Zm00001eb307440/Zm00001eb075200/Zm00001eb119850/Zm00001eb158300/Zm00001eb429330/Zm00001eb131130/Zm00001eb073330/Zm00001eb338630/Zm00001eb376570/Zm00001eb254100/Zm00001eb226690/Zm00001eb064750/Zm00001eb271090/Zm00001eb383330/Zm00001eb215780/Zm00001eb223550/Zm00001eb140620/Zm00001eb376530	Mild-Cold vs Control	All
GO:0051225	BP	spindle assembly	The aggregation, arrangement and bonding together of a set of components to form the spindle, the array of microtubules and associated molecules that serves to move duplicated chromosomes apart.	8/2952	47/30337	0.0818836	0.5499	0.513198	8	Zm00001eb192500/Zm00001eb107280/Zm00001eb035790/Zm00001eb069600/Zm00001eb242900/Zm00001eb197220/Zm00001eb400630/Zm00001eb049060	Mild-Cold vs Control	All
GO:0009725	BP	response to hormone	Any process that results in a change in state or activity of a cell or an organism (in terms of movement, secretion, enzyme production, gene expression, etc.) as a result of a hormone stimulus.	9/2952	55/30337	0.0825403	0.5499	0.513198	9	Zm00001eb170540/Zm00001eb224680/Zm00001eb225570/Zm00001eb264590/Zm00001eb007880/Zm00001eb273540/Zm00001eb370810/Zm00001eb157270/Zm00001eb292830	Mild-Cold vs Control	All
GO:0070588	BP	calcium ion transmembrane transport	A process in which a calcium ion is transported from one side of a membrane to the other by means of some agent such as a transporter or pore.	9/2952	55/30337	0.0825403	0.5499	0.513198	9	Zm00001eb355420/Zm00001eb233610/Zm00001eb036320/Zm00001eb034200/Zm00001eb338890/Zm00001eb055560/Zm00001eb291630/Zm00001eb149760/Zm00001eb019340	Mild-Cold vs Control	All
GO:0000254	MF	C-4 methylsterol oxidase activity	Catalysis of the reaction: 4,4-dimethyl-5alpha-cholest-7-en-3beta-ol + 6 Fe(II)-[cytochrome b5] + 5 H(+) + 3 O2 = 4alpha-carboxy-4beta-methyl-5alpha-cholest-7-ene-3beta-ol + 6 Fe(III)-[cytochrome b5] + 4 H2O.	3/2952	11/30337	0.0838749	0.5499	0.513198	3	Zm00001eb313510/Zm00001eb389050/Zm00001eb135830	Mild-Cold vs Control	All
GO:0002182	BP	cytoplasmic translational elongation	The successive addition of amino acid residues to a nascent polypeptide chain during protein biosynthesis in the cytoplasm.	3/2952	11/30337	0.0838749	0.5499	0.513198	3	Zm00001eb304470/Zm00001eb066820/Zm00001eb222680	Mild-Cold vs Control	All
GO:0003688	MF	DNA replication origin binding	Binding to a DNA replication origin, a unique DNA sequence of a replicon at which DNA replication is initiated and proceeds bidirectionally or unidirectionally.	3/2952	11/30337	0.0838749	0.5499	0.513198	3	Zm00001eb367100/Zm00001eb147490/Zm00001eb405460	Mild-Cold vs Control	All
GO:0004831	MF	tyrosine-tRNA ligase activity	Catalysis of the reaction: L-tyrosine + ATP + tRNA(Tyr) = L-tyrosyl-tRNA(Tyr) + AMP + diphosphate + 2 H+.	3/2952	11/30337	0.0838749	0.5499	0.513198	3	Zm00001eb172860/Zm00001eb371630/Zm00001eb190430	Mild-Cold vs Control	All
GO:0005464	MF	UDP-xylose transmembrane transporter activity	Enables the transfer of UDP-xylose from one side of a membrane to the other. UDP-xylose is a substance composed of xylose in glycosidic linkage with uridine diphosphate.	3/2952	11/30337	0.0838749	0.5499	0.513198	3	Zm00001eb247710/Zm00001eb253160/Zm00001eb077180	Mild-Cold vs Control	All
GO:0010309	MF	acireductone dioxygenase [iron(II)-requiring] activity	Catalysis of the reaction: 1,2-dihydroxy-5-(methylthio)pent-1-en-3-one + O2 = 4-methylthio-2-oxobutanoate + formate + H+.	3/2952	11/30337	0.0838749	0.5499	0.513198	3	Zm00001eb047760/Zm00001eb004660/Zm00001eb004670	Mild-Cold vs Control	All
GO:0015790	BP	UDP-xylose transmembrane transport	The directed movement of UDP-xylose into, out of or within a cell, or between cells, by means of some agent such as a transporter or pore. UDP-xylose is a substance composed of xylose in glycosidic linkage with uridine diphosphate.	3/2952	11/30337	0.0838749	0.5499	0.513198	3	Zm00001eb247710/Zm00001eb253160/Zm00001eb077180	Mild-Cold vs Control	All
GO:0022607	BP	cellular component assembly	The aggregation, arrangement and bonding together of a cellular component.	3/2952	11/30337	0.0838749	0.5499	0.513198	3	Zm00001eb172550/Zm00001eb180360/Zm00001eb372860	Mild-Cold vs Control	All
GO:0031304		GO:0031304		3/2952	11/30337	0.0838749	0.5499	0.513198	3	Zm00001eb311280/Zm00001eb422330/Zm00001eb422290	Mild-Cold vs Control	All
GO:0035442	BP	dipeptide transmembrane transport	The directed movement of a dipeptide across a membrane by means of some agent such as a transporter or pore. A dipeptide is a combination of two amino acids linked together by a peptide (-CO-NH-) bond.	3/2952	11/30337	0.0838749	0.5499	0.513198	3	Zm00001eb146390/Zm00001eb003170/Zm00001eb046170	Mild-Cold vs Control	All
GO:0090501		GO:0090501		3/2952	11/30337	0.0838749	0.5499	0.513198	3	Zm00001eb167710/Zm00001eb167720/Zm00001eb167700	Mild-Cold vs Control	All
GO:0097306	BP	cellular response to alcohol	Any process that results in a change in state or activity of a cell (in terms of movement, secretion, enzyme production, gene expression, etc.) as a result of an alcohol stimulus.	3/2952	11/30337	0.0838749	0.5499	0.513198	3	Zm00001eb366900/Zm00001eb368640/Zm00001eb290350	Mild-Cold vs Control	All
GO:0004032	MF	alditol:NADP+ 1-oxidoreductase activity	Catalysis of the reaction: an alditol + NADP+ = an aldose + NADPH + H+.	6/2952	32/30337	0.0850994	0.553146	0.516227	6	Zm00001eb071800/Zm00001eb419890/Zm00001eb330150/Zm00001eb147990/Zm00001eb423470/Zm00001eb244930	Mild-Cold vs Control	All
GO:0010427	MF	abscisic acid binding	Binding to abscisic acid, a plant hormone that regulates aspects of plant growth.	6/2952	32/30337	0.0850994	0.553146	0.516227	6	Zm00001eb290140/Zm00001eb072230/Zm00001eb070460/Zm00001eb239670/Zm00001eb410040/Zm00001eb171260	Mild-Cold vs Control	All
GO:0044260		GO:0044260		6/2952	32/30337	0.0850994	0.553146	0.516227	6	Zm00001eb243830/Zm00001eb057840/Zm00001eb132260/Zm00001eb411380/Zm00001eb363180/Zm00001eb215320	Mild-Cold vs Control	All
GO:0055035	CC	plastid thylakoid membrane	The lipid bilayer membrane of any thylakoid within a plastid.	12/2952	80/30337	0.0857983	0.5561	0.518984	12	Zm00001eb176730/Zm00001eb083600/Zm00001eb138680/Zm00001eb298270/Zm00001eb423920/Zm00001eb424280/Zm00001eb021390/Zm00001eb218390/Zm00001eb228020/Zm00001eb169190/Zm00001eb039430/Zm00001eb199520	Mild-Cold vs Control	All
GO:0006869	BP	lipid transport	The directed movement of lipids into, out of or within a cell, or between cells, by means of some agent such as a transporter or pore. Lipids are compounds soluble in an organic solvent but not, or sparingly, in an aqueous solvent.	14/2952	97/30337	0.0868016	0.561005	0.523561	14	Zm00001eb406160/Zm00001eb163910/Zm00001eb406100/Zm00001eb163880/Zm00001eb036750/Zm00001eb273530/Zm00001eb117000/Zm00001eb302760/Zm00001eb186370/Zm00001eb283440/Zm00001eb294870/Zm00001eb094610/Zm00001eb404390/Zm00001eb090910	Mild-Cold vs Control	All
GO:0046686	BP	response to cadmium ion	Any process that results in a change in state or activity of a cell or an organism (in terms of movement, secretion, enzyme production, gene expression, etc.) as a result of a cadmium (Cd) ion stimulus.	22/2952	167/30337	0.0885929	0.567149	0.529295	22	Zm00001eb012470/Zm00001eb230070/Zm00001eb368000/Zm00001eb011930/Zm00001eb264980/Zm00001eb257910/Zm00001eb397940/Zm00001eb055490/Zm00001eb354890/Zm00001eb351340/Zm00001eb011880/Zm00001eb400930/Zm00001eb126690/Zm00001eb126780/Zm00001eb037690/Zm00001eb228120/Zm00001eb208760/Zm00001eb169570/Zm00001eb188340/Zm00001eb363240/Zm00001eb033580/Zm00001eb301440	Mild-Cold vs Control	All
GO:0071421	BP	manganese ion transmembrane transport	A process in which a manganese ion is transported from one side of a membrane to the other by means of some agent such as a transporter or pore.	7/2952	40/30337	0.0888601	0.567149	0.529295	7	Zm00001eb036320/Zm00001eb417290/Zm00001eb338890/Zm00001eb400560/Zm00001eb304610/Zm00001eb231210/Zm00001eb248740	Mild-Cold vs Control	All
GO:0005509	MF	calcium ion binding	Binding to a calcium ion (Ca2+).	53/2952	452/30337	0.0891041	0.567149	0.529295	53	Zm00001eb202890/Zm00001eb151430/Zm00001eb369830/Zm00001eb224230/Zm00001eb394250/Zm00001eb034740/Zm00001eb078110/Zm00001eb138680/Zm00001eb028550/Zm00001eb151350/Zm00001eb298270/Zm00001eb273940/Zm00001eb331210/Zm00001eb311730/Zm00001eb388550/Zm00001eb142170/Zm00001eb235060/Zm00001eb010730/Zm00001eb019050/Zm00001eb150470/Zm00001eb005280/Zm00001eb116160/Zm00001eb285040/Zm00001eb137510/Zm00001eb068170…	Mild-Cold vs Control	All
GO:0009695	BP	jasmonic acid biosynthetic process	The chemical reactions and pathways resulting in the formation of jasmonic acid, a fatty acid derivative.	5/2952	25/30337	0.0894207	0.567149	0.529295	5	Zm00001eb279210/Zm00001eb373030/Zm00001eb004210/Zm00001eb214000/Zm00001eb177330	Mild-Cold vs Control	All
GO:0016584		GO:0016584		5/2952	25/30337	0.0894207	0.567149	0.529295	5	Zm00001eb427820/Zm00001eb041850/Zm00001eb301680/Zm00001eb238420/Zm00001eb378280	Mild-Cold vs Control	All
GO:0007623	BP	circadian rhythm	Any biological process in an organism that recurs with a regularity of approximately 24 hours.	8/2952	48/30337	0.0902976	0.567149	0.529295	8	Zm00001eb113780/Zm00001eb332560/Zm00001eb018850/Zm00001eb201580/Zm00001eb341790/Zm00001eb343260/Zm00001eb301720/Zm00001eb414270	Mild-Cold vs Control	All
GO:0009654	CC	photosystem II oxygen evolving complex	A complex, composed of a cluster of manganese, calcium and chloride ions bound to extrinsic proteins, that catalyzes the splitting of water to O2 and 4 H+. In cyanobacteria there are five extrinsic proteins in OEC (PsbO, PsbP-like, PsbQ-like, PsbU and PsbV), while in plants there are only three (PsbO, PsbP and PsbQ).	8/2952	48/30337	0.0902976	0.567149	0.529295	8	Zm00001eb034740/Zm00001eb138680/Zm00001eb028550/Zm00001eb298270/Zm00001eb142170/Zm00001eb150470/Zm00001eb077060/Zm00001eb299760	Mild-Cold vs Control	All
GO:0010119	BP	regulation of stomatal movement	Any process that modulates the frequency, rate or extent of stomatal movement.	8/2952	48/30337	0.0902976	0.567149	0.529295	8	Zm00001eb309920/Zm00001eb367840/Zm00001eb417620/Zm00001eb338800/Zm00001eb344950/Zm00001eb061490/Zm00001eb017810/Zm00001eb212590	Mild-Cold vs Control	All
GO:0010431	BP	seed maturation	A process in seed development that occurs after embryogenesis by which a quiescent state is established in a seed. Seed maturation is characterized by storage compound accumulation, acquisition of desiccation tolerance, growth arrest and the entry into a dormancy period of variable length that is broken upon germination.	4/2952	18/30337	0.0907438	0.567149	0.529295	4	Zm00001eb016250/Zm00001eb016290/Zm00001eb070100/Zm00001eb301440	Mild-Cold vs Control	All
GO:0015706	BP	nitrate transmembrane transport	The directed movement of nitrate into, out of or within a cell, or between cells, by means of some agent such as a transporter or pore.	4/2952	18/30337	0.0907438	0.567149	0.529295	4	Zm00001eb023600/Zm00001eb416090/Zm00001eb363240/Zm00001eb209670	Mild-Cold vs Control	All
GO:0019318	BP	hexose metabolic process	The chemical reactions and pathways involving a hexose, any monosaccharide with a chain of six carbon atoms in the molecule.	4/2952	18/30337	0.0907438	0.567149	0.529295	4	Zm00001eb121400/Zm00001eb141560/Zm00001eb018480/Zm00001eb283530	Mild-Cold vs Control	All
GO:0031348	BP	negative regulation of defense response	Any process that stops, prevents, or reduces the frequency, rate or extent of a defense response.	4/2952	18/30337	0.0907438	0.567149	0.529295	4	Zm00001eb288130/Zm00001eb338800/Zm00001eb344950/Zm00001eb090980	Mild-Cold vs Control	All
GO:0005507	MF	copper ion binding	Binding to a copper (Cu) ion.	17/2952	124/30337	0.0933037	0.581551	0.542736	17	Zm00001eb115390/Zm00001eb127360/Zm00001eb195100/Zm00001eb074380/Zm00001eb381580/Zm00001eb298030/Zm00001eb147860/Zm00001eb384970/Zm00001eb291060/Zm00001eb322470/Zm00001eb074360/Zm00001eb125630/Zm00001eb042100/Zm00001eb289630/Zm00001eb013810/Zm00001eb298980/Zm00001eb148280	Mild-Cold vs Control	All
GO:0009705	CC	plant-type vacuole membrane	The lipid bilayer surrounding a vacuole that retains the same shape regardless of cell cycle phase. The membrane separates its contents from the cytoplasm of the cell. An example of this component is found in Arabidopsis thaliana.	11/2952	73/30337	0.0947127	0.58872	0.549427	11	Zm00001eb110420/Zm00001eb209660/Zm00001eb069630/Zm00001eb133930/Zm00001eb386410/Zm00001eb309390/Zm00001eb209670/Zm00001eb019340/Zm00001eb175860/Zm00001eb382650/Zm00001eb039040	Mild-Cold vs Control	All
GO:0006694	BP	steroid biosynthetic process	The chemical reactions and pathways resulting in the formation of steroids, compounds with a 1,2,cyclopentanoperhydrophenanthrene nucleus; includes de novo formation and steroid interconversion by modification.	6/2952	33/30337	0.0958699	0.592674	0.553117	6	Zm00001eb126960/Zm00001eb038160/Zm00001eb413110/Zm00001eb344520/Zm00001eb374630/Zm00001eb333550	Mild-Cold vs Control	All
GO:0045910	BP	negative regulation of DNA recombination	Any process that stops, prevents, or reduces the frequency, rate or extent of DNA recombination.	6/2952	33/30337	0.0958699	0.592674	0.553117	6	Zm00001eb427820/Zm00001eb086840/Zm00001eb041850/Zm00001eb301680/Zm00001eb238420/Zm00001eb378280	Mild-Cold vs Control	All
GO:0080167	BP	response to karrikin	Any process that results in a change in state or activity of a cell or an organism (in terms of movement, secretion, enzyme production, gene expression, etc.) as a result of a karrikin stimulus. Karrikins are signaling molecules in smoke from burning vegetation that trigger seed germination for many angiosperms (flowering plants).	9/2952	57/30337	0.098434	0.60475	0.564387	9	Zm00001eb337600/Zm00001eb374230/Zm00001eb006020/Zm00001eb161870/Zm00001eb187850/Zm00001eb064840/Zm00001eb067040/Zm00001eb000900/Zm00001eb125630	Mild-Cold vs Control	All
GO:0004715	MF	non-membrane spanning protein tyrosine kinase activity	Catalysis of the reaction: ATP + protein L-tyrosine = ADP + protein L-tyrosine phosphate by a non-membrane spanning protein.	5/2952	26/30337	0.102274	0.60475	0.564387	5	Zm00001eb206490/Zm00001eb265280/Zm00001eb378680/Zm00001eb318070/Zm00001eb319540	Mild-Cold vs Control	All
GO:0010315	BP	auxin export across the plasma membrane	The directed movement of auxins from inside of a cell, across the plasma membrane and into the extracellular region.	5/2952	26/30337	0.102274	0.60475	0.564387	5	Zm00001eb196240/Zm00001eb209660/Zm00001eb372180/Zm00001eb175860/Zm00001eb039040	Mild-Cold vs Control	All
GO:0008725	MF	DNA-3-methyladenine glycosylase activity	Catalysis of the reaction: DNA containing 3-methyladenine + H2O = DNA with abasic site + 3-methyladenine. This reaction is the hydrolysis of DNA by cleavage of the N-C1' glycosidic bond between the damaged DNA 3-methyladenine and the deoxyribose sugar to remove the 3-methyladenine, leaving an abasic site.	3/2952	12/30337	0.104039	0.60475	0.564387	3	Zm00001eb369520/Zm00001eb150740/Zm00001eb033650	Mild-Cold vs Control	All
GO:0008753	MF	NADPH dehydrogenase (quinone) activity	Catalysis of the reaction: NADPH + H+ + a quinone = NADP+ + a quinol.	3/2952	12/30337	0.104039	0.60475	0.564387	3	Zm00001eb352760/Zm00001eb095360/Zm00001eb394340	Mild-Cold vs Control	All
GO:0010179	MF	IAA-Ala conjugate hydrolase activity	Catalysis of the reaction: indole-3-acetyl-alanine + H2O = indole-3-acetate + L-alanine.	3/2952	12/30337	0.104039	0.60475	0.564387	3	Zm00001eb304520/Zm00001eb373380/Zm00001eb211100	Mild-Cold vs Control	All
GO:0016121	BP	carotene catabolic process	The chemical reactions and pathways resulting in the breakdown of carotenes, hydrocarbon carotenoids.	3/2952	12/30337	0.104039	0.60475	0.564387	3	Zm00001eb402840/Zm00001eb375850/Zm00001eb309770	Mild-Cold vs Control	All
GO:0031012	CC	extracellular matrix	A structure lying external to one or more cells, which provides structural support, biochemical or biomechanical cues for cells or tissues.	3/2952	12/30337	0.104039	0.60475	0.564387	3	Zm00001eb371880/Zm00001eb294140/Zm00001eb232890	Mild-Cold vs Control	All
GO:0035196	BP	miRNA processing	A process leading to the generation of a functional miRNA. Includes the cleavage of stem-loop RNA precursors into microRNAs (miRNAs). miRNAs are a class of small RNAs that primarily silence genes by blocking the translation of mRNA transcripts into protein, or by increasing the degradation of non-protein-coding RNA transcripts.	3/2952	12/30337	0.104039	0.60475	0.564387	3	Zm00001eb221610/Zm00001eb236490/Zm00001eb207940	Mild-Cold vs Control	All
GO:0051156	BP	glucose 6-phosphate metabolic process	The chemical reactions and pathways involving glucose 6-phosphate, a monophosphorylated derivative of glucose with the phosphate group attached to C-6.	3/2952	12/30337	0.104039	0.60475	0.564387	3	Zm00001eb121400/Zm00001eb141560/Zm00001eb283530	Mild-Cold vs Control	All
GO:1901000	BP	regulation of response to salt stress		3/2952	12/30337	0.104039	0.60475	0.564387	3	Zm00001eb404050/Zm00001eb229530/Zm00001eb186190	Mild-Cold vs Control	All
GO:2000652	BP	regulation of secondary cell wall biogenesis		3/2952	12/30337	0.104039	0.60475	0.564387	3	Zm00001eb081200/Zm00001eb134240/Zm00001eb416400	Mild-Cold vs Control	All
GO:0000727	BP	double-strand break repair via break-induced replication	The error-free repair of a double-strand break in DNA in which the centromere-proximal end of a broken chromosome searches for a homologous region in an intact chromosome. DNA synthesis initiates from the 3' end of the invading DNA strand, using the intact chromosome as the template, and progresses to the end of the chromosome.	4/2952	19/30337	0.106493	0.60475	0.564387	4	Zm00001eb162700/Zm00001eb108600/Zm00001eb290510/Zm00001eb405460	Mild-Cold vs Control	All
GO:0008353	MF	RNA polymerase II CTD heptapeptide repeat kinase activity	Catalysis of the reaction: ATP + RNA polymerase II large subunit CTD heptapeptide repeat (consensus YSPTSPS) = ADP + H+ + phosphorylated RNA polymerase II.	4/2952	19/30337	0.106493	0.60475	0.564387	4	Zm00001eb287310/Zm00001eb208520/Zm00001eb025690/Zm00001eb168070	Mild-Cold vs Control	All
GO:0009395	BP	phospholipid catabolic process	The chemical reactions and pathways resulting in the breakdown of phospholipids, any lipid containing phosphoric acid as a mono- or diester.	4/2952	19/30337	0.106493	0.60475	0.564387	4	Zm00001eb019050/Zm00001eb064750/Zm00001eb097160/Zm00001eb140620	Mild-Cold vs Control	All
GO:0008324	MF	monoatomic cation transmembrane transporter activity	Enables the transfer of cation from one side of a membrane to the other.	6/2952	34/30337	0.10733	0.60475	0.564387	6	Zm00001eb032330/Zm00001eb052700/Zm00001eb148620/Zm00001eb047550/Zm00001eb071370/Zm00001eb019340	Mild-Cold vs Control	All
GO:0009635	BP	response to herbicide	Any process that results in a change in state or activity of a cell or an organism (in terms of movement, secretion, enzyme production, gene expression, etc.) as a result of a herbicide stimulus. Herbicides are chemicals used to kill or control the growth of plants.	8/2952	50/30337	0.108558	0.60475	0.564387	8	Zm00001eb141080/Zm00001eb264980/Zm00001eb354890/Zm00001eb059930/Zm00001eb152160/Zm00001eb256380/Zm00001eb300120/Zm00001eb090830	Mild-Cold vs Control	All
GO:0000272	BP	polysaccharide catabolic process	The chemical reactions and pathways resulting in the breakdown of a polysaccharide, a polymer of many (typically more than 10) monosaccharide residues linked glycosidically.	7/2952	42/30337	0.108934	0.60475	0.564387	7	Zm00001eb003440/Zm00001eb425600/Zm00001eb394740/Zm00001eb346860/Zm00001eb022500/Zm00001eb272090/Zm00001eb272050	Mild-Cold vs Control	All
GO:0004427	MF	inorganic diphosphate phosphatase activity	Catalysis of the reaction: diphosphate + H2O = H+ + 2 phosphate.	7/2952	42/30337	0.108934	0.60475	0.564387	7	Zm00001eb161360/Zm00001eb061920/Zm00001eb206510/Zm00001eb387010/Zm00001eb188340/Zm00001eb099750/Zm00001eb099760	Mild-Cold vs Control	All
GO:0005985	BP	sucrose metabolic process	The chemical reactions and pathways involving sucrose, the disaccharide fructofuranosyl-glucopyranoside.	7/2952	42/30337	0.108934	0.60475	0.564387	7	Zm00001eb016250/Zm00001eb016290/Zm00001eb011940/Zm00001eb133930/Zm00001eb392880/Zm00001eb005460/Zm00001eb244930	Mild-Cold vs Control	All
GO:0010268	BP	brassinosteroid homeostasis	Any process involved in the maintenance of an internal steady state of brassinosteroids within an organism or cell.	7/2952	42/30337	0.108934	0.60475	0.564387	7	Zm00001eb337340/Zm00001eb218160/Zm00001eb196530/Zm00001eb430700/Zm00001eb218970/Zm00001eb122680/Zm00001eb397820	Mild-Cold vs Control	All
GO:0002215	BP	defense response to nematode	A response to protect an organism from a directly detected or perceived external threat from a nematode or nematodes, which results in restriction of damage to the organism attacked or prevention/recovery from the infection caused by the attack.	2/2952	6/30337	0.108988	0.60475	0.564387	2	Zm00001eb054040/Zm00001eb216870	Mild-Cold vs Control	All
GO:0002953	MF	5'-deoxynucleotidase activity	Catalysis of the reaction:a 2'-deoxyribonucleoside 5'-monophosphate + H20=a 2'-deoxyribonucleoside + phosphate.	2/2952	6/30337	0.108988	0.60475	0.564387	2	Zm00001eb282410/Zm00001eb282430	Mild-Cold vs Control	All
GO:0003844	MF	1,4-alpha-glucan branching enzyme activity	Catalysis of the transfer of a segment of a (1->4)-alpha-D-glucan chain to a primary hydroxyl group in a similar glucan chain.	2/2952	6/30337	0.108988	0.60475	0.564387	2	Zm00001eb242610/Zm00001eb410170	Mild-Cold vs Control	All
GO:0006591	BP	ornithine metabolic process	The chemical reactions and pathways involving ornithine, an amino acid only rarely found in proteins, but which is important in living organisms as an intermediate in the reactions of the urea cycle and in arginine biosynthesis.	2/2952	6/30337	0.108988	0.60475	0.564387	2	Zm00001eb319850/Zm00001eb331690	Mild-Cold vs Control	All
GO:0006656	BP	phosphatidylcholine biosynthetic process	The chemical reactions and pathways resulting in the formation of phosphatidylcholines, any of a class of glycerophospholipids in which the phosphatidyl group is esterified to the hydroxyl group of choline.	2/2952	6/30337	0.108988	0.60475	0.564387	2	Zm00001eb155940/Zm00001eb294690	Mild-Cold vs Control	All
GO:0008202	BP	steroid metabolic process	The chemical reactions and pathways involving steroids, compounds with a 1,2,cyclopentanoperhydrophenanthrene nucleus.	2/2952	6/30337	0.108988	0.60475	0.564387	2	Zm00001eb228910/Zm00001eb020560	Mild-Cold vs Control	All
GO:0010021	BP	amylopectin biosynthetic process	The chemical reactions and pathways resulting in the formation of amylopectin, the (1->4) linked alpha glucose units with alpha-(1->6) linkages.	2/2952	6/30337	0.108988	0.60475	0.564387	2	Zm00001eb376100/Zm00001eb174590	Mild-Cold vs Control	All
GO:0010906	BP	regulation of glucose metabolic process	Any process that modulates the rate, frequency or extent of glucose metabolism. Glucose metabolic processes are the chemical reactions and pathways involving glucose, the aldohexose gluco-hexose.	2/2952	6/30337	0.108988	0.60475	0.564387	2	Zm00001eb306000/Zm00001eb018000	Mild-Cold vs Control	All
GO:0015189	MF	L-lysine transmembrane transporter activity	Enables the transfer of L-lysine from one side of a membrane to the other. L-lysine is 2,6-diaminohexanoic acid.	2/2952	6/30337	0.108988	0.60475	0.564387	2	Zm00001eb050630/Zm00001eb141470	Mild-Cold vs Control	All
GO:0015768	BP	maltose transport	The directed movement of maltose into, out of or within a cell, or between cells, by means of some agent such as a transporter or pore. Maltose is the disaccharide 4-O-alpha-D-glucopyranosyl-D-glucopyranose, an intermediate in the catabolism of glycogen and starch.	2/2952	6/30337	0.108988	0.60475	0.564387	2	Zm00001eb005460/Zm00001eb244930	Mild-Cold vs Control	All
GO:0016174	MF	NAD(P)H oxidase H2O2-forming activity	Catalysis of the reaction: NAD(P)H + H+ + O2 = NAD(P)+ + hydrogen peroxide.	2/2952	6/30337	0.108988	0.60475	0.564387	2	Zm00001eb341260/Zm00001eb131620	Mild-Cold vs Control	All
GO:0016454	MF	C-palmitoyltransferase activity	Catalysis of the transfer of a palmitoyl group to a carbon atom on the acceptor molecule.	2/2952	6/30337	0.108988	0.60475	0.564387	2	Zm00001eb113010/Zm00001eb010860	Mild-Cold vs Control	All
GO:0032468	BP	Golgi calcium ion homeostasis	Any process involved in the maintenance of an internal steady state of calcium ions within the Golgi apparatus of a cell or between the Golgi and its surroundings.	2/2952	6/30337	0.108988	0.60475	0.564387	2	Zm00001eb036320/Zm00001eb338890	Mild-Cold vs Control	All
GO:0032472	BP	Golgi calcium ion transport	The directed movement of calcium ions (Ca2+) into, out of or within the Golgi apparatus.	2/2952	6/30337	0.108988	0.60475	0.564387	2	Zm00001eb036320/Zm00001eb338890	Mild-Cold vs Control	All
GO:0033907	MF	beta-D-fucosidase activity	Catalysis of the hydrolysis of terminal non-reducing beta-D-fucose residues in beta-D-fucosides.	2/2952	6/30337	0.108988	0.60475	0.564387	2	Zm00001eb426510/Zm00001eb008530	Mild-Cold vs Control	All
GO:0043547	BP	positive regulation of GTPase activity	Any process that activates or increases the activity of a GTPase.	2/2952	6/30337	0.108988	0.60475	0.564387	2	Zm00001eb159470/Zm00001eb358600	Mild-Cold vs Control	All
GO:0051091	BP	positive regulation of DNA-binding transcription factor activity	Any process that activates or increases the frequency, rate or extent of activity of a transcription factor, any factor involved in the initiation or regulation of transcription.	2/2952	6/30337	0.108988	0.60475	0.564387	2	Zm00001eb395660/Zm00001eb158090	Mild-Cold vs Control	All
GO:0071218	BP	cellular response to misfolded protein	Any process that results in a change in state or activity of a cell (in terms of movement, secretion, enzyme production, gene expression, etc.) as a result of a misfolded protein stimulus.	2/2952	6/30337	0.108988	0.60475	0.564387	2	Zm00001eb267460/Zm00001eb260730	Mild-Cold vs Control	All
GO:0102752	MF	1,4-alpha-glucan branching enzyme activity (using a glucosylated glycogenin as primer for glycogen synthesis)	Catalysis of the reaction: a glucosylated glycogenin = a glycogen.	2/2952	6/30337	0.108988	0.60475	0.564387	2	Zm00001eb242610/Zm00001eb410170	Mild-Cold vs Control	All
GO:0140358	MF	P-type transmembrane transporter activity		2/2952	6/30337	0.108988	0.60475	0.564387	2	Zm00001eb074380/Zm00001eb074360	Mild-Cold vs Control	All
GO:1903401	BP	L-lysine transmembrane transport		2/2952	6/30337	0.108988	0.60475	0.564387	2	Zm00001eb050630/Zm00001eb141470	Mild-Cold vs Control	All
GO:0031936		GO:0031936		5/2952	27/30337	0.115987	0.642019	0.599168	5	Zm00001eb427820/Zm00001eb041850/Zm00001eb301680/Zm00001eb238420/Zm00001eb378280	Mild-Cold vs Control	All
GO:1902584	BP	positive regulation of response to water deprivation		8/2952	51/30337	0.118391	0.653734	0.610102	8	Zm00001eb369060/Zm00001eb288360/Zm00001eb149810/Zm00001eb028610/Zm00001eb370810/Zm00001eb157270/Zm00001eb402580/Zm00001eb292830	Mild-Cold vs Control	All
GO:0006073		GO:0006073		6/2952	35/30337	0.119459	0.654867	0.611159	6	Zm00001eb251370/Zm00001eb071650/Zm00001eb024960/Zm00001eb414390/Zm00001eb000660/Zm00001eb064750	Mild-Cold vs Control	All
GO:0009615	BP	response to virus	Any process that results in a change in state or activity of a cell or an organism (in terms of movement, secretion, enzyme production, gene expression, etc.) as a result of a stimulus from a virus.	6/2952	35/30337	0.119459	0.654867	0.611159	6	Zm00001eb012470/Zm00001eb368000/Zm00001eb351340/Zm00001eb253390/Zm00001eb138430/Zm00001eb264310	Mild-Cold vs Control	All
GO:0016132	BP	brassinosteroid biosynthetic process	The chemical reactions and pathways resulting in the formation of brassinosteroids, any of a group of steroid derivatives that occur at very low concentrations in plant tissues and may have hormone-like effects.	6/2952	35/30337	0.119459	0.654867	0.611159	6	Zm00001eb337340/Zm00001eb218160/Zm00001eb196530/Zm00001eb430700/Zm00001eb218970/Zm00001eb397820	Mild-Cold vs Control	All
GO:0001676	BP	long-chain fatty acid metabolic process	The chemical reactions and pathways involving a long-chain fatty acid. A long-chain fatty acid has an aliphatic tail containing 13 to 22 carbons.	4/2952	20/30337	0.123377	0.669125	0.624465	4	Zm00001eb196590/Zm00001eb376490/Zm00001eb156650/Zm00001eb259210	Mild-Cold vs Control	All
GO:0000287	MF	magnesium ion binding	Binding to a magnesium (Mg) ion.	26/2952	211/30337	0.125055	0.669125	0.624465	26	Zm00001eb128890/Zm00001eb383980/Zm00001eb216260/Zm00001eb127150/Zm00001eb241920/Zm00001eb061920/Zm00001eb085150/Zm00001eb087570/Zm00001eb336190/Zm00001eb021200/Zm00001eb133200/Zm00001eb286430/Zm00001eb016730/Zm00001eb167120/Zm00001eb388190/Zm00001eb196210/Zm00001eb188340/Zm00001eb412190/Zm00001eb240900/Zm00001eb339000/Zm00001eb047160/Zm00001eb017120/Zm00001eb351150/Zm00001eb301440/Zm00001eb412960…	Mild-Cold vs Control	All
GO:0009938	BP	negative regulation of gibberellic acid mediated signaling pathway	Any process that stops, prevents, or reduces the frequency, rate or extent of gibberellic acid mediated signaling activity.	3/2952	13/30337	0.125884	0.669125	0.624465	3	Zm00001eb368640/Zm00001eb290350/Zm00001eb206730	Mild-Cold vs Control	All
GO:0031359		GO:0031359		3/2952	13/30337	0.125884	0.669125	0.624465	3	Zm00001eb014550/Zm00001eb387270/Zm00001eb064650	Mild-Cold vs Control	All
GO:0042937	MF	tripeptide transmembrane transporter activity	Enables the transfer of a tripeptide, a compound containing three amino acids linked together by peptide bonds, from one side of a membrane to the other.	3/2952	13/30337	0.125884	0.669125	0.624465	3	Zm00001eb146390/Zm00001eb003170/Zm00001eb046170	Mild-Cold vs Control	All
GO:0042939	BP	tripeptide transport	The directed movement of a tripeptide, a compound containing three amino acids linked together by peptide bonds, into, out of or within a cell, or between cells, by means of some agent such as a transporter or pore.	3/2952	13/30337	0.125884	0.669125	0.624465	3	Zm00001eb146390/Zm00001eb003170/Zm00001eb046170	Mild-Cold vs Control	All
GO:0043733	MF	DNA-3-methylbase glycosylase activity	Catalysis of the reaction: DNA containing 3-methylbase + H2O = DNA with abasic site + 3-methylbase. This reaction is the hydrolysis of DNA by cleavage of the N-C1' glycosidic bond between the damaged DNA 3-methylpurine or 3-methylpyrimidine base and the deoxyribose sugar to remove the methylated base, leaving an apurinic or apyrimidinic site.	3/2952	13/30337	0.125884	0.669125	0.624465	3	Zm00001eb369520/Zm00001eb150740/Zm00001eb033650	Mild-Cold vs Control	All
GO:0048441	BP	petal development	The process whose specific outcome is the progression of the petal over time, from its formation to the mature structure.	3/2952	13/30337	0.125884	0.669125	0.624465	3	Zm00001eb225570/Zm00001eb273540/Zm00001eb236490	Mild-Cold vs Control	All
GO:0051538	MF	3 iron, 4 sulfur cluster binding	Binding to a 3 iron, 4 sulfur (3Fe-4S) cluster; this cluster consists of three iron atoms, with the inorganic sulfur atoms found between the irons and acting as bridging ligands. It is essentially a 4Fe-4S cluster with one iron missing.	3/2952	13/30337	0.125884	0.669125	0.624465	3	Zm00001eb156610/Zm00001eb360480/Zm00001eb166270	Mild-Cold vs Control	All
GO:0060401		GO:0060401		3/2952	13/30337	0.125884	0.669125	0.624465	3	Zm00001eb078110/Zm00001eb311280/Zm00001eb149760	Mild-Cold vs Control	All
GO:0080022	BP	primary root development	The process whose specific outcome is the progression of the primary root over time, from its formation to the mature structure. The primary root develops directly from the embryonic radicle.	3/2952	13/30337	0.125884	0.669125	0.624465	3	Zm00001eb071650/Zm00001eb319770/Zm00001eb189220	Mild-Cold vs Control	All
GO:0102567		GO:0102567		3/2952	13/30337	0.125884	0.669125	0.624465	3	Zm00001eb421120/Zm00001eb085420/Zm00001eb370460	Mild-Cold vs Control	All
GO:0102568		GO:0102568		3/2952	13/30337	0.125884	0.669125	0.624465	3	Zm00001eb421120/Zm00001eb085420/Zm00001eb370460	Mild-Cold vs Control	All
GO:0016671	MF	oxidoreductase activity, acting on a sulfur group of donors, disulfide as acceptor	Catalysis of an oxidation-reduction (redox) reaction in which a sulfur-containing group acts as a hydrogen or electron donor and reduces disulfide.	5/2952	28/30337	0.130519	0.690538	0.644449	5	Zm00001eb329630/Zm00001eb302140/Zm00001eb248520/Zm00001eb351910/Zm00001eb347280	Mild-Cold vs Control	All
GO:0080163	BP	regulation of protein serine/threonine phosphatase activity	Any process that modulates the frequency, rate or extent of protein serine/threonine phosphatase activity: catalysis of the reaction: protein serine/threonine phosphate + H2O = protein serine/threonine + phosphate.	5/2952	28/30337	0.130519	0.690538	0.644449	5	Zm00001eb290140/Zm00001eb072230/Zm00001eb070460/Zm00001eb410040/Zm00001eb171260	Mild-Cold vs Control	All
GO:0010252		GO:0010252		6/2952	36/30337	0.132235	0.693847	0.647537	6	Zm00001eb079790/Zm00001eb108330/Zm00001eb196240/Zm00001eb326420/Zm00001eb152200/Zm00001eb372180	Mild-Cold vs Control	All
GO:0009873	BP	ethylene-activated signaling pathway	The series of molecular signals generated by the reception of ethylene (ethene, C2H4) by a receptor and ending with modulation of a cellular process, e.g. transcription.	17/2952	131/30337	0.134992	0.693847	0.647537	17	Zm00001eb355240/Zm00001eb125330/Zm00001eb193670/Zm00001eb289170/Zm00001eb037040/Zm00001eb006200/Zm00001eb030240/Zm00001eb074900/Zm00001eb429870/Zm00001eb318060/Zm00001eb041070/Zm00001eb307550/Zm00001eb006180/Zm00001eb099980/Zm00001eb305780/Zm00001eb313350/Zm00001eb193550	Mild-Cold vs Control	All
GO:0004864	MF	protein phosphatase inhibitor activity	Binds to and stops, prevents or reduces the activity of a protein phosphatase.	8/2952	53/30337	0.139414	0.693847	0.647537	8	Zm00001eb290140/Zm00001eb072230/Zm00001eb070460/Zm00001eb331360/Zm00001eb239670/Zm00001eb410040/Zm00001eb171260/Zm00001eb246440	Mild-Cold vs Control	All
GO:0016413	MF	O-acetyltransferase activity	Catalysis of the transfer of an acetyl group to an oxygen atom on the acceptor molecule.	10/2952	70/30337	0.13972	0.693847	0.647537	10	Zm00001eb193280/Zm00001eb404880/Zm00001eb329480/Zm00001eb047660/Zm00001eb163990/Zm00001eb062390/Zm00001eb279870/Zm00001eb195030/Zm00001eb013440/Zm00001eb382910	Mild-Cold vs Control	All
GO:0006383	BP	transcription by RNA polymerase III	The synthesis of RNA from a DNA template by RNA polymerase III, originating at an RNAP III promoter.	4/2952	21/30337	0.141309	0.693847	0.647537	4	Zm00001eb145210/Zm00001eb120610/Zm00001eb001470/Zm00001eb122950	Mild-Cold vs Control	All
GO:0061817	BP	endoplasmic reticulum-plasma membrane tethering	The attachment of an endoplasmic reticulum membrane to the plasma membrane via molecular tethers.	4/2952	21/30337	0.141309	0.693847	0.647537	4	Zm00001eb416660/Zm00001eb086220/Zm00001eb185980/Zm00001eb186290	Mild-Cold vs Control	All
GO:0098660	BP	inorganic ion transmembrane transport	The process in which an inorganic ion is transported across a membrane.	4/2952	21/30337	0.141309	0.693847	0.647537	4	Zm00001eb074380/Zm00001eb148620/Zm00001eb071370/Zm00001eb074360	Mild-Cold vs Control	All
GO:0000048	MF	peptidyltransferase activity	Catalysis of the reaction: peptidyl-tRNA(1) + aminoacyl-tRNA(2) = tRNA(1) + peptidylaminoacyl-tRNA(2). This reaction is catalyzed by a ribozyme.	2/2952	7/30337	0.143039	0.693847	0.647537	2	Zm00001eb020170/Zm00001eb393180	Mild-Cold vs Control	All
GO:0000281	BP	mitotic cytokinesis	A cell cycle process that results in the division of the cytoplasm of a cell after mitosis, resulting in the separation of the original cell into two daughter cells.	2/2952	7/30337	0.143039	0.693847	0.647537	2	Zm00001eb046440/Zm00001eb313250	Mild-Cold vs Control	All
GO:0004340	MF	glucokinase activity	Catalysis of the reaction: ATP + D-glucose = ADP + D-glucose-6-phosphate.	2/2952	7/30337	0.143039	0.693847	0.647537	2	Zm00001eb121400/Zm00001eb141560	Mild-Cold vs Control	All
GO:0004737	MF	pyruvate decarboxylase activity	Catalysis of the reaction: a 2-oxo acid = an aldehyde + CO2.	2/2952	7/30337	0.143039	0.693847	0.647537	2	Zm00001eb336190/Zm00001eb192000	Mild-Cold vs Control	All
GO:0005881	CC	cytoplasmic microtubule	Any microtubule in the cytoplasm of a cell.	2/2952	7/30337	0.143039	0.693847	0.647537	2	Zm00001eb363590/Zm00001eb107280	Mild-Cold vs Control	All
GO:0009045	MF	xylose isomerase activity	Catalysis of the reaction: D-xylose = D-xylulose.	2/2952	7/30337	0.143039	0.693847	0.647537	2	Zm00001eb111020/Zm00001eb068170	Mild-Cold vs Control	All
GO:0009051	BP	pentose-phosphate shunt, oxidative branch	The branch of the pentose-phosphate shunt which involves the oxidation of glucose 6-P and produces ribulose 5-P, reduced NADP+ and carbon dioxide (CO2).	2/2952	7/30337	0.143039	0.693847	0.647537	2	Zm00001eb040260/Zm00001eb169570	Mild-Cold vs Control	All
GO:0009636	BP	response to toxic substance	Any process that results in a change in state or activity of a cell or an organism (in terms of movement, secretion, enzyme production, gene expression, etc.) as a result of a toxic stimulus.	2/2952	7/30337	0.143039	0.693847	0.647537	2	Zm00001eb002790/Zm00001eb002800	Mild-Cold vs Control	All
GO:0009649	BP	entrainment of circadian clock	The synchronization of a circadian rhythm to environmental time cues such as light.	2/2952	7/30337	0.143039	0.693847	0.647537	2	Zm00001eb393000/Zm00001eb166540	Mild-Cold vs Control	All
GO:0009700	BP	indole phytoalexin biosynthetic process	The chemical reactions and pathways resulting in the formation of indole phytoalexins, any indole compound produced by plants as part of their defense response.	2/2952	7/30337	0.143039	0.693847	0.647537	2	Zm00001eb264980/Zm00001eb354890	Mild-Cold vs Control	All
GO:0010005	CC	cortical microtubule, transverse to long axis	Arrays of microtubules underlying and connected to the plasma membrane, in the cortical cytosol, oriented mainly with their axes transverse to the long axis of the cell (and root in plants). In plants it influences the direction of cellulose microfibril deposition.	2/2952	7/30337	0.143039	0.693847	0.647537	2	Zm00001eb166450/Zm00001eb208520	Mild-Cold vs Control	All
GO:0015689	BP	molybdate ion transport	The directed movement of molybdate (MoO4 2-) ions into, out of or within a cell, or between cells, by means of some agent such as a transporter or pore. Molybdate is the bivalent anion derived from molybdic acid.	2/2952	7/30337	0.143039	0.693847	0.647537	2	Zm00001eb000970/Zm00001eb404020	Mild-Cold vs Control	All
GO:0016101	BP	diterpenoid metabolic process	The chemical reactions and pathways involving diterpenoid compounds, terpenoids with four isoprene units.	2/2952	7/30337	0.143039	0.693847	0.647537	2	Zm00001eb167130/Zm00001eb167060	Mild-Cold vs Control	All
GO:0016639	MF	oxidoreductase activity, acting on the CH-NH2 group of donors, NAD or NADP as acceptor	Catalysis of an oxidation-reduction (redox) reaction in which a CH-NH2 group acts as a hydrogen or electron donor and reduces NAD+ or NADP.	2/2952	7/30337	0.143039	0.693847	0.647537	2	Zm00001eb166270/Zm00001eb060520	Mild-Cold vs Control	All
GO:0016668	MF	oxidoreductase activity, acting on a sulfur group of donors, NAD(P) as acceptor	Catalysis of an oxidation-reduction (redox) reaction in which a sulfur-containing group acts as a hydrogen or electron donor and reduces NAD or NADP.	2/2952	7/30337	0.143039	0.693847	0.647537	2	Zm00001eb340900/Zm00001eb042600	Mild-Cold vs Control	All
GO:0019158	MF	mannokinase activity	Catalysis of the reaction: ATP + D-mannose = ADP + D-mannose 6-phosphate.	2/2952	7/30337	0.143039	0.693847	0.647537	2	Zm00001eb121400/Zm00001eb141560	Mild-Cold vs Control	All
GO:0019290	BP	siderophore biosynthetic process	The chemical reactions and pathways resulting in the formation of siderophores, low molecular weight Fe(III)-chelating substances made by aerobic or facultatively anaerobic bacteria, especially when growing under iron deficient conditions. The complexes of Fe(3+)-siderophores have very high stability constants and are taken up by specific transport systems by microorganisms; the subsequent releas…	2/2952	7/30337	0.143039	0.693847	0.647537	2	Zm00001eb419890/Zm00001eb330010	Mild-Cold vs Control	All
GO:0019441	BP	tryptophan catabolic process to kynurenine	The chemical reactions and pathways resulting in the breakdown of tryptophan into other compounds, including kynurenine.	2/2952	7/30337	0.143039	0.693847	0.647537	2	Zm00001eb221740/Zm00001eb367110	Mild-Cold vs Control	All
GO:0030845	BP	phospholipase C-inhibiting G protein-coupled receptor signaling pathway	A G protein-coupled receptor signaling pathway which proceeds with inhibition of phospholipase C (PLC) activity and a subsequent decrease in the levels of cellular inositol trisphosphate (IP3) and diacylglycerol (DAG).	2/2952	7/30337	0.143039	0.693847	0.647537	2	Zm00001eb153760/Zm00001eb293600	Mild-Cold vs Control	All
GO:0032979	BP	protein insertion into mitochondrial inner membrane from matrix	The process in which a protein is incorporated into the mitochondrial inner membrane from the matrix side. This includes membrane insertion of newly synthesized mitochondrially-encoded proteins, and insertion of nuclear-encoded proteins after their import into the mitochondrial matrix.	2/2952	7/30337	0.143039	0.693847	0.647537	2	Zm00001eb422330/Zm00001eb422290	Mild-Cold vs Control	All
GO:0036374	MF	glutathione hydrolase activity	Catalysis of the reaction: glutathione + H2O = L-cysteinylglycine + L-glutamate.	2/2952	7/30337	0.143039	0.693847	0.647537	2	Zm00001eb020170/Zm00001eb393180	Mild-Cold vs Control	All
GO:0043434	BP	response to peptide hormone	Any process that results in a change in state or activity of a cell or an organism (in terms of movement, secretion, enzyme production, gene expression, etc.) as a result of a peptide hormone stimulus. A peptide hormone is any of a class of peptides that are secreted into the blood stream and have endocrine functions in living animals.	2/2952	7/30337	0.143039	0.693847	0.647537	2	Zm00001eb243500/Zm00001eb234360	Mild-Cold vs Control	All
GO:0043650	BP	dicarboxylic acid biosynthetic process	The chemical reactions and pathways resulting in the formation of dicarboxylic acids, any organic acid containing two carboxyl (-COOH) groups.	2/2952	7/30337	0.143039	0.693847	0.647537	2	Zm00001eb234080/Zm00001eb398800	Mild-Cold vs Control	All
GO:0048768	BP	root hair cell tip growth	Localized growth of a plant root hair tip by extension of the cell wall.	2/2952	7/30337	0.143039	0.693847	0.647537	2	Zm00001eb216030/Zm00001eb244430	Mild-Cold vs Control	All
GO:0051026	BP	chiasma assembly	The cell cycle process in which a connection between chromatids assembles, indicating where an exchange of homologous segments has taken place by the crossing-over of non-sister chromatids.	2/2952	7/30337	0.143039	0.693847	0.647537	2	Zm00001eb184840/Zm00001eb172550	Mild-Cold vs Control	All
GO:0070064	MF	proline-rich region binding	Binding to a proline-rich region, i.e. a region that contains a high proportion of proline residues, in a protein.	2/2952	7/30337	0.143039	0.693847	0.647537	2	Zm00001eb153760/Zm00001eb293600	Mild-Cold vs Control	All
GO:0071007	CC	U2-type catalytic step 2 spliceosome	A spliceosomal complex that contains the U2, U5 and U6 snRNPs bound to a splicing intermediate in which the first catalytic cleavage of the 5' splice site has occurred. The precise subunit composition differs significantly from that of the catalytic step 1, or activated, spliceosome, and includes many proteins in addition to those found in the U2, U5 and U6 snRNPs.	2/2952	7/30337	0.143039	0.693847	0.647537	2	Zm00001eb285500/Zm00001eb217360	Mild-Cold vs Control	All
GO:0080061	MF	indole-3-acetonitrile nitrilase activity	Catalysis of the reaction: indole-3-acetonitrile + 2 H2O = indole-3-acetic acid + NH3.	2/2952	7/30337	0.143039	0.693847	0.647537	2	Zm00001eb248290/Zm00001eb103060	Mild-Cold vs Control	All
GO:0090558	BP	plant epidermis development	The process whose specific outcome is the progression of the plant epidermis over time, from its formation to the mature structure.	2/2952	7/30337	0.143039	0.693847	0.647537	2	Zm00001eb258820/Zm00001eb226820	Mild-Cold vs Control	All
GO:1901336	BP	lactone biosynthetic process		2/2952	7/30337	0.143039	0.693847	0.647537	2	Zm00001eb142000/Zm00001eb114700	Mild-Cold vs Control	All
GO:1901600	BP	strigolactone metabolic process		2/2952	7/30337	0.143039	0.693847	0.647537	2	Zm00001eb142000/Zm00001eb114700	Mild-Cold vs Control	All
GO:2000067	BP	regulation of root morphogenesis		2/2952	7/30337	0.143039	0.693847	0.647537	2	Zm00001eb175850/Zm00001eb053610	Mild-Cold vs Control	All
GO:0000978	MF	RNA polymerase II cis-regulatory region sequence-specific DNA binding	Binding to a specific upstream regulatory DNA sequence (transcription factor recognition sequence or binding site) located in cis relative to the transcription start site (i.e., on the same strand of DNA) of a gene transcribed by RNA polymerase II.	27/2952	224/30337	0.144121	0.695027	0.648638	27	Zm00001eb243000/Zm00001eb400660/Zm00001eb047760/Zm00001eb275490/Zm00001eb334500/Zm00001eb252360/Zm00001eb037600/Zm00001eb326950/Zm00001eb117820/Zm00001eb056980/Zm00001eb163580/Zm00001eb005020/Zm00001eb237460/Zm00001eb001770/Zm00001eb019780/Zm00001eb193920/Zm00001eb127860/Zm00001eb124900/Zm00001eb156250/Zm00001eb108930/Zm00001eb165510/Zm00001eb294910/Zm00001eb119270/Zm00001eb006680/Zm00001eb101190…	Mild-Cold vs Control	All
GO:0000165	BP	MAPK cascade	An intracellular protein kinase cascade containing at least a MAP kinase (MAPK). It starts with the activation of a MAP3K, and the consecutive activation of a MPK2K and a MAPK. The cascade can also contain an additional tier: the upstream MAP4K. The kinases in each tier phosphorylate and activate the kinase in the downstream tier to transmit a signal within a cell.	12/2952	88/30337	0.145405	0.695027	0.648638	12	Zm00001eb358890/Zm00001eb434220/Zm00001eb297110/Zm00001eb051240/Zm00001eb229700/Zm00001eb069630/Zm00001eb272710/Zm00001eb149460/Zm00001eb162360/Zm00001eb403680/Zm00001eb135250/Zm00001eb099000	Mild-Cold vs Control	All
GO:0006400	BP	tRNA modification	The covalent alteration of one or more nucleotides within a tRNA molecule to produce a tRNA molecule with a sequence that differs from that coded genetically.	6/2952	37/30337	0.145628	0.695027	0.648638	6	Zm00001eb243830/Zm00001eb132260/Zm00001eb160060/Zm00001eb313370/Zm00001eb250300/Zm00001eb033550	Mild-Cold vs Control	All
GO:0016602	CC	CCAAT-binding factor complex	A heteromeric transcription factor complex that binds to the CCAAT-box upstream of promoters; functions as both an activator and a repressor, depending on its interacting cofactors. Typically trimeric consisting of NFYA, NFYB and NFYC subunits. In Saccharomyces, it activates the transcription of genes in response to growth in a nonfermentable carbon source and consists of four known subunits: HAP…	6/2952	37/30337	0.145628	0.695027	0.648638	6	Zm00001eb327140/Zm00001eb019780/Zm00001eb124900/Zm00001eb156250/Zm00001eb108930/Zm00001eb294910	Mild-Cold vs Control	All
GO:0009057	BP	macromolecule catabolic process	The chemical reactions and pathways resulting in the breakdown of a macromolecule, any molecule of high relative molecular mass, the structure of which essentially comprises the multiple repetition of units derived, actually or conceptually, from molecules of low relative molecular mass.	5/2952	29/30337	0.145826	0.695027	0.648638	5	Zm00001eb214870/Zm00001eb057840/Zm00001eb426510/Zm00001eb411380/Zm00001eb363180	Mild-Cold vs Control	All
GO:0030261	BP	chromosome condensation	The progressive compaction of dispersed interphase chromatin into threadlike chromosomes prior to mitotic or meiotic nuclear division, or during apoptosis, in eukaryotic cells.	5/2952	29/30337	0.145826	0.695027	0.648638	5	Zm00001eb427820/Zm00001eb041850/Zm00001eb301680/Zm00001eb238420/Zm00001eb378280	Mild-Cold vs Control	All
GO:0002213	BP	defense response to insect	A response to protect an organism from a directly detected or perceived external threat from an insect or insects to that organism.	3/2952	14/30337	0.149189	0.695027	0.648638	3	Zm00001eb264980/Zm00001eb354890/Zm00001eb090980	Mild-Cold vs Control	All
GO:0006515	BP	protein quality control for misfolded or incompletely synthesized proteins	The chemical reactions and pathways resulting in the breakdown of misfolded or attenuated proteins.	3/2952	14/30337	0.149189	0.695027	0.648638	3	Zm00001eb267460/Zm00001eb260730/Zm00001eb090830	Mild-Cold vs Control	All
GO:0008515	MF	sucrose transmembrane transporter activity	Enables the transfer of sucrose from one side of a membrane to the other. Sucrose is the disaccharide O-beta-D-fructofuranosyl-(2->1)-alpha-D-glucopyranoside, a sweet-tasting, non-reducing sugar isolated industrially from sugar beet or sugar cane.	3/2952	14/30337	0.149189	0.695027	0.648638	3	Zm00001eb133930/Zm00001eb005460/Zm00001eb244930	Mild-Cold vs Control	All
GO:0008540	CC	proteasome regulatory particle, base subcomplex	The subcomplex of the proteasome regulatory particle that directly associates with the proteasome core complex.	3/2952	14/30337	0.149189	0.695027	0.648638	3	Zm00001eb026350/Zm00001eb307480/Zm00001eb307490	Mild-Cold vs Control	All
GO:0010608	BP	post-transcriptional regulation of gene expression	Any process that modulates the frequency, rate or extent of gene expression after the production of an RNA transcript.	3/2952	14/30337	0.149189	0.695027	0.648638	3	Zm00001eb006950/Zm00001eb193970/Zm00001eb255430	Mild-Cold vs Control	All
GO:0015112	MF	nitrate transmembrane transporter activity	Enables the transfer of nitrate ions (NO3-) from one side of a membrane to the other.	3/2952	14/30337	0.149189	0.695027	0.648638	3	Zm00001eb023600/Zm00001eb363240/Zm00001eb209670	Mild-Cold vs Control	All
GO:0016717	MF	oxidoreductase activity, acting on paired donors, with oxidation of a pair of donors resulting in the reduction of molecular oxygen to two molecules of water	Catalysis of an oxidation-reduction (redox) reaction in which hydrogen or electrons are transferred from each of two donors, and molecular oxygen is reduced to two molecules of water.	3/2952	14/30337	0.149189	0.695027	0.648638	3	Zm00001eb409700/Zm00001eb409690/Zm00001eb335380	Mild-Cold vs Control	All
GO:0035821	BP	modulation of process of another organism	The process in which an organism effects a change in the structure or processes of another organism.	3/2952	14/30337	0.149189	0.695027	0.648638	3	Zm00001eb326540/Zm00001eb091960/Zm00001eb092600	Mild-Cold vs Control	All
GO:0045132	BP	meiotic chromosome segregation	The process in which genetic material, in the form of chromosomes, is organized into specific structures and then physically separated and apportioned to two or more sets during M phase of the meiotic cell cycle.	3/2952	14/30337	0.149189	0.695027	0.648638	3	Zm00001eb064460/Zm00001eb172550/Zm00001eb084850	Mild-Cold vs Control	All
GO:0055046	BP	microgametogenesis	The process whose specific outcome is the progression of the pollen grain over time, from its formation as the microspore to the mature structure.	3/2952	14/30337	0.149189	0.695027	0.648638	3	Zm00001eb055170/Zm00001eb116620/Zm00001eb198220	Mild-Cold vs Control	All
GO:0071916	MF	dipeptide transmembrane transporter activity	Enables the transfer of a dipeptide from one side of a membrane to the other. A dipeptide is a combination of two amino acids linked together by a peptide (-CO-NH-) bond.	3/2952	14/30337	0.149189	0.695027	0.648638	3	Zm00001eb146390/Zm00001eb003170/Zm00001eb046170	Mild-Cold vs Control	All
GO:0080027	BP	response to herbivore	Any process that results in a change in state or activity of a cell or an organism (in terms of movement, secretion, enzyme production, gene expression, etc.) as a result of a stimulus from a herbivore.	3/2952	14/30337	0.149189	0.695027	0.648638	3	Zm00001eb369560/Zm00001eb107690/Zm00001eb300490	Mild-Cold vs Control	All
GO:0090729	MF	toxin activity	Interacting selectively with one or more biological molecules in another (target) organism, initiating pathogenesis (leading to an abnormal, generally detrimental state) in the target organism. The activity should refer to an evolved function of the active gene product, i.e. one that was selected for. Examples include the activity of botulinum toxin, and snake venom.	3/2952	14/30337	0.149189	0.695027	0.648638	3	Zm00001eb326540/Zm00001eb091960/Zm00001eb092600	Mild-Cold vs Control	All
GO:0016311	BP	dephosphorylation	The process of removing one or more phosphoric (ester or anhydride) residues from a molecule.	27/2952	225/30337	0.149393	0.695027	0.648638	27	Zm00001eb161360/Zm00001eb257510/Zm00001eb011940/Zm00001eb127150/Zm00001eb157460/Zm00001eb098910/Zm00001eb283450/Zm00001eb387030/Zm00001eb282410/Zm00001eb105040/Zm00001eb196320/Zm00001eb105030/Zm00001eb354480/Zm00001eb010130/Zm00001eb029530/Zm00001eb282430/Zm00001eb255170/Zm00001eb327900/Zm00001eb333590/Zm00001eb036930/Zm00001eb009160/Zm00001eb361620/Zm00001eb270230/Zm00001eb169080/Zm00001eb095500…	Mild-Cold vs Control	All
GO:0006541	BP	glutamine metabolic process	The chemical reactions and pathways involving glutamine, 2-amino-4-carbamoylbutanoic acid.	8/2952	54/30337	0.150579	0.699119	0.652457	8	Zm00001eb156610/Zm00001eb360480/Zm00001eb055170/Zm00001eb150740/Zm00001eb166270/Zm00001eb396990/Zm00001eb013430/Zm00001eb163240	Mild-Cold vs Control	All
GO:0019005	CC	SCF ubiquitin ligase complex	A ubiquitin ligase complex in which a cullin from the Cul1 subfamily and a RING domain protein form the catalytic core; substrate specificity is conferred by a Skp1 adaptor and an F-box protein. SCF complexes are involved in targeting proteins for degradation by the proteasome. The best characterized complexes are those from yeast and mammals (with core subunits named Cdc53/Cul1, Rbx1/Hrt1/Roc1).	13/2952	98/30337	0.155316	0.719191	0.671189	13	Zm00001eb113780/Zm00001eb201580/Zm00001eb135530/Zm00001eb078100/Zm00001eb288390/Zm00001eb375600/Zm00001eb193970/Zm00001eb255430/Zm00001eb114030/Zm00001eb237210/Zm00001eb185570/Zm00001eb183250/Zm00001eb414270	Mild-Cold vs Control	All
GO:0046873	MF	metal ion transmembrane transporter activity	Enables the transfer of metal ions from one side of a membrane to the other.	7/2952	46/30337	0.155535	0.719191	0.671189	7	Zm00001eb036320/Zm00001eb400560/Zm00001eb076200/Zm00001eb304610/Zm00001eb290160/Zm00001eb231210/Zm00001eb052440	Mild-Cold vs Control	All
GO:0042802	MF	identical protein binding	Binding to an identical protein or proteins.	16/2952	125/30337	0.156068	0.72019	0.672122	16	Zm00001eb255210/Zm00001eb047760/Zm00001eb345060/Zm00001eb329630/Zm00001eb081200/Zm00001eb121190/Zm00001eb056980/Zm00001eb021070/Zm00001eb288130/Zm00001eb046120/Zm00001eb005100/Zm00001eb253390/Zm00001eb004670/Zm00001eb322120/Zm00001eb120190/Zm00001eb191370	Mild-Cold vs Control	All
GO:0009617	BP	response to bacterium	Any process that results in a change in state or activity of a cell or an organism (in terms of movement, secretion, enzyme production, gene expression, etc.) as a result of a stimulus from a bacterium.	10/2952	72/30337	0.159253	0.723105	0.674842	10	Zm00001eb363100/Zm00001eb153940/Zm00001eb012470/Zm00001eb237750/Zm00001eb368000/Zm00001eb059560/Zm00001eb246530/Zm00001eb281500/Zm00001eb351340/Zm00001eb312870	Mild-Cold vs Control	All
GO:0035672	BP	oligopeptide transmembrane transport	The process in which an oligopeptide is transported across a membrane. Oligopeptides are molecules that contain a small number (2 to 20) of amino-acid residues connected by peptide linkages.	6/2952	38/30337	0.159608	0.723105	0.674842	6	Zm00001eb076900/Zm00001eb249020/Zm00001eb075200/Zm00001eb187850/Zm00001eb248060/Zm00001eb185390	Mild-Cold vs Control	All
GO:0008285	BP	negative regulation of cell population proliferation	Any process that stops, prevents or reduces the rate or extent of cell proliferation.	4/2952	22/30337	0.160196	0.723105	0.674842	4	Zm00001eb183220/Zm00001eb282970/Zm00001eb347040/Zm00001eb062810	Mild-Cold vs Control	All
GO:0010167	BP	response to nitrate	Any process that results in a change in state or activity of a cell or an organism (in terms of movement, secretion, enzyme production, gene expression, etc.) as a result of a nitrate stimulus.	4/2952	22/30337	0.160196	0.723105	0.674842	4	Zm00001eb193660/Zm00001eb023600/Zm00001eb416090/Zm00001eb386410	Mild-Cold vs Control	All
GO:0016719	MF	9,9'-di-cis-zeta-carotene desaturase activity	Catalysis of the reaction: 9,9'-di-cis-zeta-carotene + 2 a quinone = 7,7',9,9'-tetra-cis-lycopene + 2 a quinol.	4/2952	22/30337	0.160196	0.723105	0.674842	4	Zm00001eb153170/Zm00001eb299930/Zm00001eb065120/Zm00001eb254100	Mild-Cold vs Control	All
GO:0031491	MF	nucleosome binding	Binding to a nucleosome, a complex comprised of DNA wound around a multisubunit core and associated proteins, which forms the primary packing unit of DNA into higher order structures.	4/2952	22/30337	0.160196	0.723105	0.674842	4	Zm00001eb088090/Zm00001eb301680/Zm00001eb121570/Zm00001eb378280	Mild-Cold vs Control	All
GO:0043604	BP	amide biosynthetic process	The chemical reactions and pathways resulting in the formation of an amide, any derivative of an oxoacid in which an acidic hydroxy group has been replaced by an amino or substituted amino group.	4/2952	22/30337	0.160196	0.723105	0.674842	4	Zm00001eb396990/Zm00001eb113010/Zm00001eb013430/Zm00001eb163240	Mild-Cold vs Control	All
GO:0048831	BP	regulation of shoot system development	Any process that modulates the frequency, rate or extent of shoot development.	4/2952	22/30337	0.160196	0.723105	0.674842	4	Zm00001eb055280/Zm00001eb134240/Zm00001eb145890/Zm00001eb167820	Mild-Cold vs Control	All
GO:0052886	MF	9,9'-dicis-carotene:quinone oxidoreductase activity	Catalysis of the reaction: 9,9'-di-cis-zeta-carotene + a quinone = 7,9,9'-tri-cis-neurosporene + a quinol.	4/2952	22/30337	0.160196	0.723105	0.674842	4	Zm00001eb153170/Zm00001eb299930/Zm00001eb065120/Zm00001eb254100	Mild-Cold vs Control	All
GO:0052887	MF	7,9,9'-tricis-neurosporene:quinone oxidoreductase activity	Catalysis of the reaction: 7,9,9'-tri-cis-neurosporene + a quinone = 7,9,7',9'-tetra-cis-lycopene + a quinol.	4/2952	22/30337	0.160196	0.723105	0.674842	4	Zm00001eb153170/Zm00001eb299930/Zm00001eb065120/Zm00001eb254100	Mild-Cold vs Control	All
GO:0140326	MF	ATPase-coupled intramembrane lipid transporter activity		4/2952	22/30337	0.160196	0.723105	0.674842	4	Zm00001eb383980/Zm00001eb257400/Zm00001eb277420/Zm00001eb384580	Mild-Cold vs Control	All
GO:0000122	BP	negative regulation of transcription by RNA polymerase II	Any process that stops, prevents, or reduces the frequency, rate or extent of transcription mediated by RNA polymerase II.	5/2952	30/30337	0.161854	0.727705	0.679135	5	Zm00001eb138590/Zm00001eb142460/Zm00001eb135880/Zm00001eb088090/Zm00001eb005570	Mild-Cold vs Control	All
GO:0043572	BP	plastid fission	The creation of two or more plastids by division of one plastid. A plastid is any member of a family of organelles found in the cytoplasm of plants and some protists, which are membrane-bounded and contain DNA.	5/2952	30/30337	0.161854	0.727705	0.679135	5	Zm00001eb037930/Zm00001eb005830/Zm00001eb208440/Zm00001eb268640/Zm00001eb348280	Mild-Cold vs Control	All
GO:0051213	MF	dioxygenase activity	Catalysis of an oxidation-reduction (redox) reaction in which both atoms of oxygen from one molecule of O2 are incorporated into the (reduced) product(s) of the reaction. The two atoms of oxygen may be distributed between two different products.	12/2952	91/30337	0.172283	0.729394	0.680711	12	Zm00001eb079790/Zm00001eb224940/Zm00001eb418230/Zm00001eb032820/Zm00001eb268320/Zm00001eb116010/Zm00001eb179030/Zm00001eb039280/Zm00001eb116380/Zm00001eb201390/Zm00001eb033580/Zm00001eb021090	Mild-Cold vs Control	All
GO:0004089	MF	carbonate dehydratase activity	Catalysis of the reaction: hydrogencarbonate + H+ = CO2 + H2O.	3/2952	15/30337	0.173734	0.729394	0.680711	3	Zm00001eb158800/Zm00001eb176620/Zm00001eb037950	Mild-Cold vs Control	All
GO:0004714	MF	transmembrane receptor protein tyrosine kinase activity	Combining with a signal and transmitting the signal from one side of the membrane to the other to initiate a change in cell activity by catalysis of the reaction: ATP + a protein-L-tyrosine = ADP + a protein-L-tyrosine phosphate.	3/2952	15/30337	0.173734	0.729394	0.680711	3	Zm00001eb067890/Zm00001eb068000/Zm00001eb169410	Mild-Cold vs Control	All
GO:0009266	BP	response to temperature stimulus	Any process that results in a change in state or activity of a cell or an organism (in terms of movement, secretion, enzyme production, gene expression, etc.) as a result of a temperature stimulus.	3/2952	15/30337	0.173734	0.729394	0.680711	3	Zm00001eb057840/Zm00001eb267460/Zm00001eb260730	Mild-Cold vs Control	All
GO:0009543	CC	chloroplast thylakoid lumen	The cavity enclosed within the chloroplast thylakoid membrane. An example of this component is found in Arabidopsis thaliana.	3/2952	15/30337	0.173734	0.729394	0.680711	3	Zm00001eb071800/Zm00001eb028550/Zm00001eb248670	Mild-Cold vs Control	All
GO:0010154	BP	fruit development	The process whose specific outcome is the progression of the fruit over time, from its formation to the mature structure. The fruit is a reproductive body of a seed plant.	3/2952	15/30337	0.173734	0.729394	0.680711	3	Zm00001eb225570/Zm00001eb003760/Zm00001eb273540	Mild-Cold vs Control	All
GO:0010629	BP	negative regulation of gene expression	Any process that decreases the frequency, rate or extent of gene expression. Gene expression is the process in which a gene's coding sequence is converted into a mature gene product (protein or RNA).	3/2952	15/30337	0.173734	0.729394	0.680711	3	Zm00001eb064950/Zm00001eb193970/Zm00001eb255430	Mild-Cold vs Control	All
GO:0015996	BP	chlorophyll catabolic process	The chemical reactions and pathways resulting in the breakdown of chlorophyll, any compound of magnesium complexed in a porphyrin (tetrapyrrole) ring and which functions as a photosynthetic pigment, into less complex products.	3/2952	15/30337	0.173734	0.729394	0.680711	3	Zm00001eb003760/Zm00001eb319560/Zm00001eb218390	Mild-Cold vs Control	All
GO:0016104	BP	triterpenoid biosynthetic process	The chemical reactions and pathways resulting in the formation of triterpenoid compounds, terpenoids with six isoprene units.	3/2952	15/30337	0.173734	0.729394	0.680711	3	Zm00001eb219710/Zm00001eb200570/Zm00001eb227150	Mild-Cold vs Control	All
GO:0016743	MF	carboxyl- or carbamoyltransferase activity	Catalysis of the transfer of a carboxyl- or carbamoyl group from one compound (donor) to another (acceptor).	3/2952	15/30337	0.173734	0.729394	0.680711	3	Zm00001eb285500/Zm00001eb257230/Zm00001eb412930	Mild-Cold vs Control	All
GO:0042300	MF	beta-amyrin synthase activity	Catalysis of the reaction: (S)-2,3-epoxysqualene = beta-amyrin. This reaction is the cyclization and rearrangement of (S)-2,3-epoxysqualene (2,3-oxidosqualene) into beta-amyrin.	3/2952	15/30337	0.173734	0.729394	0.680711	3	Zm00001eb219710/Zm00001eb200570/Zm00001eb227150	Mild-Cold vs Control	All
GO:0046470	BP	phosphatidylcholine metabolic process	The chemical reactions and pathways involving phosphatidylcholines, any of a class of glycerophospholipids in which the phosphatidyl group is esterified to the hydroxyl group of choline. They are important constituents of cell membranes.	3/2952	15/30337	0.173734	0.729394	0.680711	3	Zm00001eb019050/Zm00001eb097160/Zm00001eb230280	Mild-Cold vs Control	All
GO:0070509	BP	calcium ion import	The directed movement of calcium ions into a cell or organelle.	3/2952	15/30337	0.173734	0.729394	0.680711	3	Zm00001eb078110/Zm00001eb311280/Zm00001eb149760	Mild-Cold vs Control	All
GO:0004867	MF	serine-type endopeptidase inhibitor activity	Binds to and stops, prevents or reduces the activity of a serine-type endopeptidase.	8/2952	56/30337	0.17414	0.729394	0.680711	8	Zm00001eb138720/Zm00001eb267030/Zm00001eb038250/Zm00001eb127310/Zm00001eb325340/Zm00001eb419390/Zm00001eb038270/Zm00001eb335210	Mild-Cold vs Control	All
GO:0004565	MF	beta-galactosidase activity	Catalysis of the hydrolysis of terminal, non-reducing beta-D-galactose residues in beta-D-galactosides.	6/2952	39/30337	0.174142	0.729394	0.680711	6	Zm00001eb426510/Zm00001eb011050/Zm00001eb008530/Zm00001eb331960/Zm00001eb385210/Zm00001eb115290	Mild-Cold vs Control	All
GO:0009698	BP	phenylpropanoid metabolic process	The chemical reactions and pathways involving aromatic derivatives of trans-cinnamic acid.	6/2952	39/30337	0.174142	0.729394	0.680711	6	Zm00001eb002700/Zm00001eb152410/Zm00001eb376490/Zm00001eb156650/Zm00001eb004210/Zm00001eb061470	Mild-Cold vs Control	All
GO:0030234	MF	enzyme regulator activity	Binds to and modulates the activity of an enzyme.	5/2952	31/30337	0.178551	0.729394	0.680711	5	Zm00001eb137510/Zm00001eb056900/Zm00001eb161480/Zm00001eb303740/Zm00001eb100840	Mild-Cold vs Control	All
GO:0000228	CC	nuclear chromosome	A chromosome that encodes the nuclear genome and is found in the nucleus of a eukaryotic cell during the cell cycle phases when the nucleus is intact.	2/2952	8/30337	0.178902	0.729394	0.680711	2	Zm00001eb172550/Zm00001eb102420	Mild-Cold vs Control	All
GO:0006542	BP	glutamine biosynthetic process	The chemical reactions and pathways resulting in the formation of glutamine, 2-amino-4-carbamoylbutanoic acid.	2/2952	8/30337	0.178902	0.729394	0.680711	2	Zm00001eb399860/Zm00001eb054990	Mild-Cold vs Control	All
GO:0006734	BP	NADH metabolic process	The chemical reactions and pathways involving reduced nicotinamide adenine dinucleotide (NADH), a coenzyme present in most living cells and derived from the B vitamin nicotinic acid.	2/2952	8/30337	0.178902	0.729394	0.680711	2	Zm00001eb377430/Zm00001eb168810	Mild-Cold vs Control	All
GO:0009090	BP	homoserine biosynthetic process	The chemical reactions and pathways resulting in the formation of homoserine, alpha-amino-gamma-hydroxybutyric acid.	2/2952	8/30337	0.178902	0.729394	0.680711	2	Zm00001eb094670/Zm00001eb405410	Mild-Cold vs Control	All
GO:0009916	MF	alternative oxidase activity	Catalysis of the oxidation of ubiquinol by diverting electrons from the standard electron transfer chain, transferring them from ubiquinol to oxygen and generating water as the product.	2/2952	8/30337	0.178902	0.729394	0.680711	2	Zm00001eb066920/Zm00001eb041700	Mild-Cold vs Control	All
GO:0010117	BP	photoprotection	Protection mechanism used by plants and cyanobacteria under conditions of excess energy absorption as a consequence of the light reactions of photosynthesis.	2/2952	8/30337	0.178902	0.729394	0.680711	2	Zm00001eb081200/Zm00001eb070100	Mild-Cold vs Control	All
GO:0010230	BP	alternative respiration	Alternative respiration pathway consumes oxygen, oxidizes NADH to NAD+ and generates water. During electron flow, proton motive force is diminished resulting in fewer molecules of ATP compared to cytochrome pathway. The pathway is found in plants, algae and some protozoa.	2/2952	8/30337	0.178902	0.729394	0.680711	2	Zm00001eb066920/Zm00001eb041700	Mild-Cold vs Control	All
GO:0015098	MF	molybdate ion transmembrane transporter activity	Enables the transfer of molybdate (MoO4 2-) ions from one side of a membrane to the other. Molybdate is the bivalent anion derived from molybdic acid.	2/2952	8/30337	0.178902	0.729394	0.680711	2	Zm00001eb000970/Zm00001eb404020	Mild-Cold vs Control	All
GO:0015105	MF	arsenite transmembrane transporter activity	Enables the transfer of arsenite from one side of a membrane to the other.	2/2952	8/30337	0.178902	0.729394	0.680711	2	Zm00001eb043650/Zm00001eb191060	Mild-Cold vs Control	All
GO:0015562	MF	efflux transmembrane transporter activity	Enables the transfer of a specific substance or related group of substances from the inside of the cell to the outside of the cell across a membrane.	2/2952	8/30337	0.178902	0.729394	0.680711	2	Zm00001eb075940/Zm00001eb091420	Mild-Cold vs Control	All
GO:0015700	BP	arsenite transport	The directed movement of arsenite into, out of or within a cell, or between cells, by means of some agent such as a transporter or pore.	2/2952	8/30337	0.178902	0.729394	0.680711	2	Zm00001eb043650/Zm00001eb191060	Mild-Cold vs Control	All
GO:0016556	BP	mRNA modification	The covalent alteration of one or more nucleotides within an mRNA molecule to produce an mRNA molecule with a sequence that differs from that coded genetically.	2/2952	8/30337	0.178902	0.729394	0.680711	2	Zm00001eb116480/Zm00001eb333520	Mild-Cold vs Control	All
GO:0030705	BP	cytoskeleton-dependent intracellular transport	The directed movement of substances along cytoskeletal fibers such as microfilaments or microtubules within a cell.	2/2952	8/30337	0.178902	0.729394	0.680711	2	Zm00001eb377830/Zm00001eb127940	Mild-Cold vs Control	All
GO:0031262	CC	Ndc80 complex	An essential outer kinetochore complex involved in the attachment of microtubule ends to the chromosomes during mitosis.	2/2952	8/30337	0.178902	0.729394	0.680711	2	Zm00001eb040130/Zm00001eb064460	Mild-Cold vs Control	All
GO:0031464	CC	Cul4A-RING E3 ubiquitin ligase complex	A ubiquitin ligase complex in which a cullin from the Cul4A subfamily and a RING domain protein form the catalytic core; substrate specificity is conferred by an adaptor protein.	2/2952	8/30337	0.178902	0.729394	0.680711	2	Zm00001eb055880/Zm00001eb151220	Mild-Cold vs Control	All
GO:0034515	CC	proteasome storage granule	An aggregation of proteasome core protease (CP) and regulatory particle (RP) complexes that localizes in the cytoplasm as dot-like structures when cells are in a quiescent state.	2/2952	8/30337	0.178902	0.729394	0.680711	2	Zm00001eb307480/Zm00001eb307490	Mild-Cold vs Control	All
GO:0035235	BP	ionotropic glutamate receptor signaling pathway	The series of molecular signals initiated by glutamate binding to a glutamate receptor on the surface of the target cell, followed by the movement of ions through a channel in the receptor complex, and ending with the regulation of a downstream cellular process, e.g. transcription.	2/2952	8/30337	0.178902	0.729394	0.680711	2	Zm00001eb225110/Zm00001eb313550	Mild-Cold vs Control	All
GO:0035336	BP	long-chain fatty-acyl-CoA metabolic process	The chemical reactions and pathways involving long-chain fatty-acyl-CoAs, any derivative of coenzyme A in which the sulfhydryl group is in a thioester linkage with a long-chain fatty-acyl group. A long-chain fatty acid has an aliphatic tail containing 13 to 22 carbons.	2/2952	8/30337	0.178902	0.729394	0.680711	2	Zm00001eb176110/Zm00001eb083140	Mild-Cold vs Control	All
GO:0042753	BP	positive regulation of circadian rhythm	Any process that activates or increases the frequency, rate or extent of a circadian rhythm behavior.	2/2952	8/30337	0.178902	0.729394	0.680711	2	Zm00001eb393000/Zm00001eb166540	Mild-Cold vs Control	All
GO:0043068	BP	positive regulation of programmed cell death	Any process that activates or increases the frequency, rate or extent of programmed cell death, cell death resulting from activation of endogenous cellular processes.	2/2952	8/30337	0.178902	0.729394	0.680711	2	Zm00001eb324560/Zm00001eb107150	Mild-Cold vs Control	All
GO:0046394	BP	carboxylic acid biosynthetic process	The chemical reactions and pathways resulting in the formation of carboxylic acids, any organic acid containing one or more carboxyl (-COOH) groups.	2/2952	8/30337	0.178902	0.729394	0.680711	2	Zm00001eb426650/Zm00001eb257230	Mild-Cold vs Control	All
GO:0046656	BP	folic acid biosynthetic process	The chemical reactions and pathways resulting in the formation of folic acid, pteroylglutamic acid.	2/2952	8/30337	0.178902	0.729394	0.680711	2	Zm00001eb319990/Zm00001eb039830	Mild-Cold vs Control	All
GO:0047769	MF	arogenate dehydratase activity	Catalysis of the reaction: L-arogenate = L-phenylalanine + H2O + CO2.	2/2952	8/30337	0.178902	0.729394	0.680711	2	Zm00001eb322540/Zm00001eb397170	Mild-Cold vs Control	All
GO:0048759	BP	xylem vessel member cell differentiation	The process in which a relatively unspecialized cell acquires specialized features of a vessel member cell. A vessel member cell is one of the components of a vessel in the xylem. It is a dead cell with the wall between adjacent members being variously perforated and the walls that persist variously thickened.	2/2952	8/30337	0.178902	0.729394	0.680711	2	Zm00001eb037300/Zm00001eb005190	Mild-Cold vs Control	All
GO:0051754	BP	meiotic sister chromatid cohesion, centromeric	The cell cycle process in which centromeres of sister chromatids are joined during meiosis.	2/2952	8/30337	0.178902	0.729394	0.680711	2	Zm00001eb370810/Zm00001eb292830	Mild-Cold vs Control	All
GO:0051783	BP	regulation of nuclear division	Any process that modulates the frequency, rate or extent of nuclear division, the partitioning of the nucleus and its genetic information.	2/2952	8/30337	0.178902	0.729394	0.680711	2	Zm00001eb208520/Zm00001eb198220	Mild-Cold vs Control	All
GO:0070084		GO:0070084		2/2952	8/30337	0.178902	0.729394	0.680711	2	Zm00001eb043930/Zm00001eb171060	Mild-Cold vs Control	All
GO:0071249	BP	cellular response to nitrate	Any process that results in a change in state or activity of a cell (in terms of movement, secretion, enzyme production, gene expression, etc.) as a result of a nitrate stimulus.	2/2952	8/30337	0.178902	0.729394	0.680711	2	Zm00001eb363240/Zm00001eb209670	Mild-Cold vs Control	All
GO:0071395	BP	cellular response to jasmonic acid stimulus	Any process that results in a change in state or activity of a cell (in terms of movement, secretion, enzyme production, gene expression, etc.) as a result of a jasmonic acid stimulus.	2/2952	8/30337	0.178902	0.729394	0.680711	2	Zm00001eb167130/Zm00001eb167060	Mild-Cold vs Control	All
GO:0080019	MF	alcohol-forming very long-chain fatty acyl-CoA reductase activity	Catalysis of the reaction: a very long-chain fatty acyl-CoA + NADPH + H+ = a very long-chain primary alcohol + NADP+ + CoA. A very long-chain fatty acid has an aliphatic tail containing more than 22 carbons.	2/2952	8/30337	0.178902	0.729394	0.680711	2	Zm00001eb176110/Zm00001eb083140	Mild-Cold vs Control	All
GO:0090708	BP	specification of plant organ axis polarity	The process in which the polarity of a plant organ axis is specified.	2/2952	8/30337	0.178902	0.729394	0.680711	2	Zm00001eb175850/Zm00001eb053610	Mild-Cold vs Control	All
GO:0098562	CC	cytoplasmic side of membrane	The side of a membrane that faces the cytoplasm.	2/2952	8/30337	0.178902	0.729394	0.680711	2	Zm00001eb175850/Zm00001eb053610	Mild-Cold vs Control	All
GO:0140546	BP	defense response to symbiont		2/2952	8/30337	0.178902	0.729394	0.680711	2	Zm00001eb138430/Zm00001eb264310	Mild-Cold vs Control	All
GO:1902969	BP	mitotic DNA replication		2/2952	8/30337	0.178902	0.729394	0.680711	2	Zm00001eb162700/Zm00001eb290510	Mild-Cold vs Control	All
GO:2000142	BP	regulation of DNA-templated transcription initiation		2/2952	8/30337	0.178902	0.729394	0.680711	2	Zm00001eb297590/Zm00001eb236490	Mild-Cold vs Control	All
GO:0000302	BP	response to reactive oxygen species	Any process that results in a change in state or activity of a cell or an organism (in terms of movement, secretion, enzyme production, gene expression, etc.) as a result of a reactive oxygen species stimulus. Reactive oxygen species include singlet oxygen, superoxide, and oxygen free radicals.	4/2952	23/30337	0.179937	0.730995	0.682206	4	Zm00001eb071800/Zm00001eb199950/Zm00001eb128020/Zm00001eb325260	Mild-Cold vs Control	All
GO:0009086	BP	methionine biosynthetic process	The chemical reactions and pathways resulting in the formation of methionine (2-amino-4-(methylthio)butanoic acid), a sulfur-containing, essential amino acid found in peptide linkage in proteins.	4/2952	23/30337	0.179937	0.730995	0.682206	4	Zm00001eb151780/Zm00001eb004660/Zm00001eb048610/Zm00001eb405410	Mild-Cold vs Control	All
GO:0071555	BP	cell wall organization	A process that results in the assembly, arrangement of constituent parts, or disassembly of the cell wall, the rigid or semi-rigid envelope lying outside the cell membrane of plant, fungal and most prokaryotic cells, maintaining their shape and protecting them from osmotic lysis.	40/2952	355/30337	0.184584	0.748538	0.698578	40	Zm00001eb303110/Zm00001eb095350/Zm00001eb069220/Zm00001eb400380/Zm00001eb064770/Zm00001eb219270/Zm00001eb255840/Zm00001eb056390/Zm00001eb391450/Zm00001eb251370/Zm00001eb036670/Zm00001eb050500/Zm00001eb391400/Zm00001eb071650/Zm00001eb072710/Zm00001eb015710/Zm00001eb024960/Zm00001eb362330/Zm00001eb305660/Zm00001eb323730/Zm00001eb414390/Zm00001eb123720/Zm00001eb046440/Zm00001eb206230/Zm00001eb228580…	Mild-Cold vs Control	All
GO:0009058	BP	biosynthetic process	The chemical reactions and pathways resulting in the formation of substances; typically the energy-requiring part of metabolism in which simpler substances are transformed into more complex ones.	18/2952	148/30337	0.1916	0.775603	0.723837	18	Zm00001eb414050/Zm00001eb366520/Zm00001eb268530/Zm00001eb378300/Zm00001eb121190/Zm00001eb428490/Zm00001eb066410/Zm00001eb073290/Zm00001eb257910/Zm00001eb113010/Zm00001eb356170/Zm00001eb404490/Zm00001eb010860/Zm00001eb128180/Zm00001eb203230/Zm00001eb113920/Zm00001eb223670/Zm00001eb073610	Mild-Cold vs Control	All
GO:0003747	MF	translation release factor activity	Involved in catalyzing the release of a nascent polypeptide chain from a ribosome.	5/2952	32/30337	0.195857	0.790025	0.737295	5	Zm00001eb345060/Zm00001eb345050/Zm00001eb286770/Zm00001eb285170/Zm00001eb257380	Mild-Cold vs Control	All
GO:0005680	CC	anaphase-promoting complex	A ubiquitin ligase complex that degrades mitotic cyclins and anaphase inhibitory protein, thereby triggering sister chromatid separation and exit from mitosis. Substrate recognition by APC occurs through degradation signals, the most common of which is termed the Dbox degradation motif, originally discovered in cyclin B.	5/2952	32/30337	0.195857	0.790025	0.737295	5	Zm00001eb003450/Zm00001eb222260/Zm00001eb191920/Zm00001eb258330/Zm00001eb128180	Mild-Cold vs Control	All
GO:0050832	BP	defense response to fungus	Reactions triggered in response to the presence of a fungus that act to protect the cell or organism.	22/2952	186/30337	0.196512	0.791263	0.738452	22	Zm00001eb054040/Zm00001eb264980/Zm00001eb047570/Zm00001eb354890/Zm00001eb346860/Zm00001eb116230/Zm00001eb214000/Zm00001eb363180/Zm00001eb167710/Zm00001eb022440/Zm00001eb167720/Zm00001eb216870/Zm00001eb268320/Zm00001eb022500/Zm00001eb093210/Zm00001eb167340/Zm00001eb069500/Zm00001eb167700/Zm00001eb206730/Zm00001eb168010/Zm00001eb421950/Zm00001eb272050	Mild-Cold vs Control	All
GO:0000250	MF	lanosterol synthase activity	Catalysis of the reaction: (S)-2,3-epoxysqualene = lanosterol. This is a cyclization reaction that forms the sterol nucleus.	3/2952	16/30337	0.199301	0.791638	0.738802	3	Zm00001eb219710/Zm00001eb200570/Zm00001eb227150	Mild-Cold vs Control	All
GO:0008219	BP	cell death	Any biological process that results in permanent cessation of all vital functions of a cell. A cell should be considered dead when any one of the following molecular or morphological criteria is met: (1) the cell has lost the integrity of its plasma membrane; (2) the cell, including its nucleus, has undergone complete fragmentation into discrete bodies (frequently referred to as apoptotic bodies)…	3/2952	16/30337	0.199301	0.791638	0.738802	3	Zm00001eb003760/Zm00001eb227330/Zm00001eb268320	Mild-Cold vs Control	All
GO:0046855		GO:0046855		3/2952	16/30337	0.199301	0.791638	0.738802	3	Zm00001eb324080/Zm00001eb317410/Zm00001eb192000	Mild-Cold vs Control	All
GO:0047134	MF	protein-disulfide reductase (NAD(P)) activity	Catalysis of the reaction: protein-dithiol + NAD(P)+ = protein-disulfide + NAD(P)H + H+.	3/2952	16/30337	0.199301	0.791638	0.738802	3	Zm00001eb369590/Zm00001eb430590/Zm00001eb042600	Mild-Cold vs Control	All
GO:0071396	BP	cellular response to lipid	Any process that results in a change in state or activity of a cell (in terms of movement, secretion, enzyme production, gene expression, etc.) as a result of a lipid stimulus.	3/2952	16/30337	0.199301	0.791638	0.738802	3	Zm00001eb366900/Zm00001eb368640/Zm00001eb290350	Mild-Cold vs Control	All
GO:0099503	CC	secretory vesicle	A cytoplasmic, membrane bound vesicle that is capable of fusing to the plasma membrane to release its contents into the extracellular space.	3/2952	16/30337	0.199301	0.791638	0.738802	3	Zm00001eb417290/Zm00001eb169570/Zm00001eb094610	Mild-Cold vs Control	All
GO:0016791	MF	phosphatase activity	Catalysis of the hydrolysis of phosphoric monoesters, releasing inorganic phosphate.	13/2952	103/30337	0.200348	0.791638	0.738802	13	Zm00001eb161360/Zm00001eb195880/Zm00001eb255130/Zm00001eb294020/Zm00001eb196320/Zm00001eb399140/Zm00001eb354480/Zm00001eb333590/Zm00001eb361620/Zm00001eb095500/Zm00001eb199570/Zm00001eb317410/Zm00001eb010110	Mild-Cold vs Control	All
GO:0005375	MF	copper ion transmembrane transporter activity	Enables the transfer of copper (Cu) ions from one side of a membrane to the other.	4/2952	24/30337	0.200432	0.791638	0.738802	4	Zm00001eb100190/Zm00001eb074380/Zm00001eb201000/Zm00001eb074360	Mild-Cold vs Control	All
GO:0006796	BP	phosphate-containing compound metabolic process	The chemical reactions and pathways involving the phosphate group, the anion or salt of any phosphoric acid.	4/2952	24/30337	0.200432	0.791638	0.738802	4	Zm00001eb241920/Zm00001eb061920/Zm00001eb085150/Zm00001eb188340	Mild-Cold vs Control	All
GO:0032436	BP	positive regulation of proteasomal ubiquitin-dependent protein catabolic process	Any process that activates or increases the frequency, rate or extent of the breakdown of a protein or peptide by hydrolysis of its peptide bonds, initiated by the covalent attachment of ubiquitin, and mediated by the proteasome.	4/2952	24/30337	0.200432	0.791638	0.738802	4	Zm00001eb327760/Zm00001eb251320/Zm00001eb317230/Zm00001eb312940	Mild-Cold vs Control	All
GO:0070290	MF	N-acylphosphatidylethanolamine-specific phospholipase D activity	Catalysis of the release of N-acylethanolamine from N-acyl-phosphatidylethanolamine (NAPE) to generate N-acylethanolamine (NAE).	4/2952	24/30337	0.200432	0.791638	0.738802	4	Zm00001eb380960/Zm00001eb019050/Zm00001eb097160/Zm00001eb230280	Mild-Cold vs Control	All
GO:0008375	MF	acetylglucosaminyltransferase activity	Catalysis of the transfer of an N-acetylglucosaminyl residue from UDP-N-acetyl-glucosamine to a sugar.	9/2952	67/30337	0.201201	0.793298	0.74035	9	Zm00001eb413130/Zm00001eb053580/Zm00001eb064460/Zm00001eb395350/Zm00001eb354090/Zm00001eb134140/Zm00001eb204130/Zm00001eb120610/Zm00001eb300280	Mild-Cold vs Control	All
GO:0009833	BP	plant-type primary cell wall biogenesis	A cellular process that results in the biosynthesis of constituent macromolecules, assembly, and arrangement of constituent parts of cellulose and pectin-containing cell walls that form adjacent to the middle lamella following cell division and during cell expansion. An example of this is found in Arabidopsis thaliana.	6/2952	41/30337	0.204719	0.798659	0.745353	6	Zm00001eb303110/Zm00001eb095350/Zm00001eb323730/Zm00001eb046440/Zm00001eb047650/Zm00001eb139920	Mild-Cold vs Control	All
GO:0035673	MF	oligopeptide transmembrane transporter activity	Enables the transfer of oligopeptides from one side of a membrane to the other. Oligopeptides are molecules that contain a small number (2 to 20) of amino-acid residues connected by peptide linkages.	6/2952	41/30337	0.204719	0.798659	0.745353	6	Zm00001eb076900/Zm00001eb249020/Zm00001eb075200/Zm00001eb187850/Zm00001eb248060/Zm00001eb185390	Mild-Cold vs Control	All
GO:0016747	MF	acyltransferase activity, transferring groups other than amino-acyl groups	Catalysis of the transfer of an acyl group, other than amino-acyl, from one compound (donor) to another (acceptor).	26/2952	225/30337	0.204778	0.798659	0.745353	26	Zm00001eb400380/Zm00001eb116560/Zm00001eb006020/Zm00001eb098370/Zm00001eb420820/Zm00001eb025550/Zm00001eb404800/Zm00001eb108660/Zm00001eb404790/Zm00001eb006430/Zm00001eb038890/Zm00001eb225090/Zm00001eb313370/Zm00001eb216870/Zm00001eb257730/Zm00001eb270810/Zm00001eb026670/Zm00001eb167070/Zm00001eb138290/Zm00001eb275550/Zm00001eb018600/Zm00001eb071250/Zm00001eb285170/Zm00001eb222980/Zm00001eb322120…	Mild-Cold vs Control	All
GO:0007017	BP	microtubule-based process	Any cellular process that depends upon or alters the microtubule cytoskeleton, that part of the cytoskeleton comprising microtubules and their associated proteins.	8/2952	59/30337	0.212282	0.798659	0.745353	8	Zm00001eb064460/Zm00001eb080560/Zm00001eb399990/Zm00001eb288850/Zm00001eb332520/Zm00001eb188200/Zm00001eb000490/Zm00001eb329240	Mild-Cold vs Control	All
GO:0040008	BP	regulation of growth	Any process that modulates the frequency, rate or extent of the growth of all or part of an organism so that it occurs at its proper speed, either globally or in a specific part of the organism's development.	10/2952	77/30337	0.213402	0.798659	0.745353	10	Zm00001eb010910/Zm00001eb314060/Zm00001eb288360/Zm00001eb048540/Zm00001eb116230/Zm00001eb344950/Zm00001eb327900/Zm00001eb285170/Zm00001eb122680/Zm00001eb325550	Mild-Cold vs Control	All
GO:0005938	CC	cell cortex	The region of a cell that lies just beneath the plasma membrane and often, but not always, contains a network of actin filaments and associated proteins.	5/2952	33/30337	0.213711	0.798659	0.745353	5	Zm00001eb153760/Zm00001eb334360/Zm00001eb353070/Zm00001eb013890/Zm00001eb293600	Mild-Cold vs Control	All
GO:0006261	BP	DNA-templated DNA replication	A DNA replication process that uses parental DNA as a template for the DNA-dependent DNA polymerases that synthesize the new strands.	5/2952	33/30337	0.213711	0.798659	0.745353	5	Zm00001eb427310/Zm00001eb108600/Zm00001eb427300/Zm00001eb075660/Zm00001eb188350	Mild-Cold vs Control	All
GO:0034968		GO:0034968		5/2952	33/30337	0.213711	0.798659	0.745353	5	Zm00001eb303540/Zm00001eb050100/Zm00001eb048280/Zm00001eb097830/Zm00001eb363830	Mild-Cold vs Control	All
GO:0042579	CC	microbody	Cytoplasmic organelles, spherical or oval in shape, that are bounded by a single membrane and contain oxidative enzymes, especially those utilizing hydrogen peroxide (H2O2).	15/2952	123/30337	0.215136	0.798659	0.745353	15	Zm00001eb151430/Zm00001eb369830/Zm00001eb109990/Zm00001eb307510/Zm00001eb002700/Zm00001eb377430/Zm00001eb199950/Zm00001eb004210/Zm00001eb280100/Zm00001eb396330/Zm00001eb048700/Zm00001eb157640/Zm00001eb220670/Zm00001eb287680/Zm00001eb285730	Mild-Cold vs Control	All
GO:0003918	MF	DNA topoisomerase type II (double strand cut, ATP-hydrolyzing) activity	Catalysis of a DNA topological transformation by transiently cleaving a pair of complementary DNA strands to form a gate through which a second double-stranded DNA segment is passed, after which the severed strands in the first DNA segment are rejoined, driven by ATP hydrolysis. The enzyme changes the linking number in multiples of 2.	2/2952	9/30337	0.215901	0.798659	0.745353	2	Zm00001eb367410/Zm00001eb172550	Mild-Cold vs Control	All
GO:0004181	MF	metallocarboxypeptidase activity	Catalysis of the hydrolysis of a single C-terminal amino acid residue from a polypeptide chain by a mechanism in which water acts as a nucleophile, one or two metal ions hold the water molecule in place, and charged amino acid side chains are ligands for the metal ions.	2/2952	9/30337	0.215901	0.798659	0.745353	2	Zm00001eb076510/Zm00001eb035620	Mild-Cold vs Control	All
GO:0004512	MF	inositol-3-phosphate synthase activity	Catalysis of the reaction: D-glucose 6-phosphate = 1D-myo-inositol 3-phosphate. This reaction requires NAD, which dehydrogenates the CHOH group to CO at C-5 of the glucose 6-phosphate, making C-6 into an active methylene, able to condense with the aldehyde at C-1. Finally, the enzyme-bound NADH reconverts C-5 into the CHOH form.	2/2952	9/30337	0.215901	0.798659	0.745353	2	Zm00001eb027730/Zm00001eb223960	Mild-Cold vs Control	All
GO:0005548	MF	phospholipid transporter activity	Enables the directed movement of phospholipids into, out of or within a cell, or between cells. Phospholipids are a class of lipids containing phosphoric acid as a mono- or diester.	2/2952	9/30337	0.215901	0.798659	0.745353	2	Zm00001eb082290/Zm00001eb013150	Mild-Cold vs Control	All
GO:0006661	BP	phosphatidylinositol biosynthetic process	The chemical reactions and pathways resulting in the formation of phosphatidylinositol, any glycophospholipid in which the sn-glycerol 3-phosphate residue is esterified to the 1-hydroxyl group of 1D-myo-inositol.	2/2952	9/30337	0.215901	0.798659	0.745353	2	Zm00001eb125500/Zm00001eb035790	Mild-Cold vs Control	All
GO:0007050		GO:0007050		2/2952	9/30337	0.215901	0.798659	0.745353	2	Zm00001eb255750/Zm00001eb046080	Mild-Cold vs Control	All
GO:0009095	BP	aromatic amino acid family biosynthetic process, prephenate pathway	The chemical reactions and pathways resulting in the formation of phenylalanine and tyrosine from other compounds, including chorismate, via the intermediate prephenate.	2/2952	9/30337	0.215901	0.798659	0.745353	2	Zm00001eb322540/Zm00001eb397170	Mild-Cold vs Control	All
GO:0009229	BP	thiamine diphosphate biosynthetic process	The chemical reactions and pathways resulting in the formation of thiamine diphosphate, a derivative of thiamine (vitamin B1) which acts as a coenzyme in a range of processes including the Krebs cycle.	2/2952	9/30337	0.215901	0.798659	0.745353	2	Zm00001eb161360/Zm00001eb285500	Mild-Cold vs Control	All
GO:0010074	BP	maintenance of meristem identity	The process in which an organism retains a population of meristem cells, preventing the commitment of all stem cell progeny to a differentiated cell fate.	2/2952	9/30337	0.215901	0.798659	0.745353	2	Zm00001eb394120/Zm00001eb251160	Mild-Cold vs Control	All
GO:0015085	MF	calcium ion transmembrane transporter activity	Enables the transfer of calcium (Ca) ions from one side of a membrane to the other.	2/2952	9/30337	0.215901	0.798659	0.745353	2	Zm00001eb036320/Zm00001eb338890	Mild-Cold vs Control	All
GO:0015850	BP	organic hydroxy compound transport	The directed movement of an organic hydroxy compound (organic alcohol) into, out of or within a cell, or between cells, by means of some agent such as a transporter or pore. An organic hydroxy compound is an organic compound having at least one hydroxy group attached to a carbon atom.	2/2952	9/30337	0.215901	0.798659	0.745353	2	Zm00001eb404390/Zm00001eb244930	Mild-Cold vs Control	All
GO:0016759	MF	cellulose synthase activity	Catalysis of the reaction: nucleoside-disphosphate-glucose + ((1,4)-beta-D-glucosyl)(n) = nucleoside-disphosphate + ((1,4)-beta-D-glucosyl)(n+1).	2/2952	9/30337	0.215901	0.798659	0.745353	2	Zm00001eb095350/Zm00001eb046440	Mild-Cold vs Control	All
GO:0016767	MF	geranylgeranyl-diphosphate geranylgeranyltransferase activity	Catalysis of the reaction: 2 geranylgeranyl diphosphate = diphosphate + prephytoene diphosphate.	2/2952	9/30337	0.215901	0.798659	0.745353	2	Zm00001eb367770/Zm00001eb128180	Mild-Cold vs Control	All
GO:0016836	MF	hydro-lyase activity	Catalysis of the cleavage of a carbon-oxygen bond by elimination of water.	2/2952	9/30337	0.215901	0.798659	0.745353	2	Zm00001eb176620/Zm00001eb037950	Mild-Cold vs Control	All
GO:0019740	BP	nitrogen utilization	A series of processes that forms an integrated mechanism by which a cell or an organism detects the depletion of primary nitrogen source, usually ammonia, and then activates genes to scavenge the last traces of the primary nitrogen source and to transport and metabolize alternative nitrogen sources. The utilization process begins when the cell or organism detects nitrogen levels, includes the act…	2/2952	9/30337	0.215901	0.798659	0.745353	2	Zm00001eb156610/Zm00001eb360480	Mild-Cold vs Control	All
GO:0030410	MF	nicotianamine synthase activity	Catalysis of the reaction: 3 S-adenosyl-L-methionine(1+) = 3 S-methyl-5'-thioadenosine + 3 H+ + nicotianamine.	2/2952	9/30337	0.215901	0.798659	0.745353	2	Zm00001eb218440/Zm00001eb014680	Mild-Cold vs Control	All
GO:0030418	BP	nicotianamine biosynthetic process	The chemical reactions and pathways resulting in the formation of nicotianamine, 2(S),3'2(S),3''(S)-N-(N-(3-amino-3-carboxypropyl)-3-amino-3-carboxypropyl)-azetidine-2-carboxylic acid.	2/2952	9/30337	0.215901	0.798659	0.745353	2	Zm00001eb218440/Zm00001eb014680	Mild-Cold vs Control	All
GO:0033314	BP	mitotic DNA replication checkpoint signaling	A signal transduction process that contributes to a mitotic DNA replication checkpoint.	2/2952	9/30337	0.215901	0.798659	0.745353	2	Zm00001eb367100/Zm00001eb147490	Mild-Cold vs Control	All
GO:0034485	MF	phosphatidylinositol-3,4,5-trisphosphate 5-phosphatase activity	1,2-diacyl-sn-glycero-3-phospho-(1D-myo-inositol-3,4,5-trisphosphate) + H2O = 1,2-diacyl-sn-glycero-3-phospho-(1D-myo-inositol-3,4-bisphosphate) + phosphate.	2/2952	9/30337	0.215901	0.798659	0.745353	2	Zm00001eb195880/Zm00001eb010110	Mild-Cold vs Control	All
GO:0043447	BP	alkane biosynthetic process	The chemical reactions and pathways resulting in the formation of an alkane, any acyclic branched or unbranched hydrocarbon having the general formula CnH2n+2.	2/2952	9/30337	0.215901	0.798659	0.745353	2	Zm00001eb313510/Zm00001eb389050	Mild-Cold vs Control	All
GO:0046208	BP	spermine catabolic process	The chemical reactions and pathways resulting in the breakdown of spermine, a polybasic amine found in human sperm, in ribosomes and in some viruses and involved in nucleic acid packaging.	2/2952	9/30337	0.215901	0.798659	0.745353	2	Zm00001eb413630/Zm00001eb059780	Mild-Cold vs Control	All
GO:0051315	BP	attachment of mitotic spindle microtubules to kinetochore	The cellular process in which spindle microtubules become physically associated with the proteins making up the kinetochore complex in mitosis.	2/2952	9/30337	0.215901	0.798659	0.745353	2	Zm00001eb040130/Zm00001eb064460	Mild-Cold vs Control	All
GO:0061629	MF	RNA polymerase II-specific DNA-binding transcription factor binding	Binding to a sequence-specific DNA binding RNA polymerase II transcription factor, any of the factors that interact selectively and non-covalently with a specific DNA sequence in order to modulate transcription.	2/2952	9/30337	0.215901	0.798659	0.745353	2	Zm00001eb171840/Zm00001eb198220	Mild-Cold vs Control	All
GO:0070847	CC	core mediator complex	A protein complex that interacts with the carboxy-terminal domain of the largest subunit of RNA polymerase II and plays an active role in transducing the signal from a transcription factor to the transcriptional machinery. The core mediator complex has a stimulatory effect on basal transcription, and contains most of the same subdomains as the larger form of mediator complex -- a head domain comp…	2/2952	9/30337	0.215901	0.798659	0.745353	2	Zm00001eb236490/Zm00001eb207940	Mild-Cold vs Control	All
GO:0071702	BP	organic substance transport	The directed movement of organic substances into, out of or within a cell, or between cells, or within a multicellular organism by means of some agent such as a transporter or pore. An organic substance is a molecular entity that contains carbon.	2/2952	9/30337	0.215901	0.798659	0.745353	2	Zm00001eb100190/Zm00001eb349080	Mild-Cold vs Control	All
GO:0080050	BP	regulation of seed development	Any process that modulates the frequency, rate or extent of seed development.	2/2952	9/30337	0.215901	0.798659	0.745353	2	Zm00001eb355240/Zm00001eb303810	Mild-Cold vs Control	All
GO:0090351	BP	seedling development	The process whose specific outcome is the progression of the seedling over time, beginning with seed germination and ending when the first adult leaves emerge.	2/2952	9/30337	0.215901	0.798659	0.745353	2	Zm00001eb171840/Zm00001eb021070	Mild-Cold vs Control	All
GO:0110102	BP	ribulose bisphosphate carboxylase complex assembly	The aggregation, arrangement and bonding together of a set of components to form a ribulose bisphosphate carboxylase complex.	2/2952	9/30337	0.215901	0.798659	0.745353	2	Zm00001eb212460/Zm00001eb066000	Mild-Cold vs Control	All
GO:1902223	BP	erythrose 4-phosphate/phosphoenolpyruvate family amino acid biosynthetic process		2/2952	9/30337	0.215901	0.798659	0.745353	2	Zm00001eb322540/Zm00001eb397170	Mild-Cold vs Control	All
GO:0006415	BP	translational termination	The process resulting in the release of a polypeptide chain from the ribosome, usually in response to a termination codon (UAA, UAG, or UGA in the universal genetic code).	6/2952	42/30337	0.220683	0.811737	0.757559	6	Zm00001eb345060/Zm00001eb345050/Zm00001eb286770/Zm00001eb286870/Zm00001eb285170/Zm00001eb257380	Mild-Cold vs Control	All
GO:0016998	BP	cell wall macromolecule catabolic process	The chemical reactions and pathways resulting in the breakdown of macromolecules that form part of a cell wall.	6/2952	42/30337	0.220683	0.811737	0.757559	6	Zm00001eb425600/Zm00001eb346860/Zm00001eb022500/Zm00001eb167340/Zm00001eb272090/Zm00001eb272050	Mild-Cold vs Control	All
GO:0005770	CC	late endosome	A prelysosomal endocytic organelle differentiated from early endosomes by lower lumenal pH and different protein composition. Late endosomes are more spherical than early endosomes and are mostly juxtanuclear, being concentrated near the microtubule organizing center.	4/2952	25/30337	0.221578	0.811737	0.757559	4	Zm00001eb197770/Zm00001eb100190/Zm00001eb148620/Zm00001eb099640	Mild-Cold vs Control	All
GO:0009657	BP	plastid organization	A process that is carried out at the cellular level which results in the assembly, arrangement of constituent parts, or disassembly of a plastid.	4/2952	25/30337	0.221578	0.811737	0.757559	4	Zm00001eb345050/Zm00001eb066920/Zm00001eb424280/Zm00001eb042600	Mild-Cold vs Control	All
GO:0030865	BP	cortical cytoskeleton organization	A process that is carried out at the cellular level which results in the assembly, arrangement of constituent parts, or disassembly of cytoskeletal structures in the cell cortex, i.e. just beneath the plasma membrane.	4/2952	25/30337	0.221578	0.811737	0.757559	4	Zm00001eb156560/Zm00001eb353070/Zm00001eb288850/Zm00001eb013890	Mild-Cold vs Control	All
GO:0043625	CC	delta DNA polymerase complex	A multimeric DNA polymerase enzyme complex which differs in composition amongst species; in humans it is a heterotetramer of four subunits of approximately 125, 50, 68 and 12kDa, while in S. cerevisiae, it has three different subunits which form a heterotrimer, and the active enzyme is a dimer of this heterotrimer. Functions in DNA replication, mismatch repair and excision repair.	4/2952	25/30337	0.221578	0.811737	0.757559	4	Zm00001eb427310/Zm00001eb427300/Zm00001eb075660/Zm00001eb415390	Mild-Cold vs Control	All
GO:0009570	CC	chloroplast stroma	The space enclosed by the double membrane of a chloroplast but excluding the thylakoid space. It contains DNA, ribosomes and some temporary products of photosynthesis.	51/2952	470/30337	0.224634	0.813661	0.759354	51	Zm00001eb055170/Zm00001eb011940/Zm00001eb416990/Zm00001eb212460/Zm00001eb064950/Zm00001eb193660/Zm00001eb041630/Zm00001eb153590/Zm00001eb063300/Zm00001eb148900/Zm00001eb138680/Zm00001eb028550/Zm00001eb057840/Zm00001eb025490/Zm00001eb056240/Zm00001eb257910/Zm00001eb402840/Zm00001eb246530/Zm00001eb187250/Zm00001eb094670/Zm00001eb126690/Zm00001eb163210/Zm00001eb118650/Zm00001eb286770/Zm00001eb158800…	Mild-Cold vs Control	All
GO:0009664	BP	plant-type cell wall organization	A process that results in the assembly and arrangement of constituent parts of the cellulose and pectin-containing cell wall, or in the disassembly of the cellulose and pectin-containing cell wall. This process is carried out at the cellular level. An example of this process is found in Arabidopsis thaliana.	8/2952	60/30337	0.225659	0.813661	0.759354	8	Zm00001eb334770/Zm00001eb128450/Zm00001eb362690/Zm00001eb149460/Zm00001eb073350/Zm00001eb237600/Zm00001eb047400/Zm00001eb229630	Mild-Cold vs Control	All
GO:0000038	BP	very long-chain fatty acid metabolic process	The chemical reactions and pathways involving a very long-chain fatty acid. A very long-chain fatty acid has an aliphatic tail containing more than 22 carbons.	3/2952	17/30337	0.225679	0.813661	0.759354	3	Zm00001eb134130/Zm00001eb054140/Zm00001eb026670	Mild-Cold vs Control	All
GO:0004623	MF	phospholipase A2 activity	Catalysis of the reaction: a 1,2-diacyl-sn-glycero-3-phospholipid + H2O = 1-acyl-sn-glycero-3-phospholipid + a fatty acid. This reaction removes the fatty acid attached to the sn2-position. Substrates include phosphatidylcholine, phosphatidylethanolamine, choline plasmalogen and phosphatides.	3/2952	17/30337	0.225679	0.813661	0.759354	3	Zm00001eb421120/Zm00001eb085420/Zm00001eb370460	Mild-Cold vs Control	All
GO:0007163	BP	establishment or maintenance of cell polarity	Any cellular process that results in the specification, formation or maintenance of anisotropic intracellular organization or cell growth patterns.	3/2952	17/30337	0.225679	0.813661	0.759354	3	Zm00001eb353070/Zm00001eb013890/Zm00001eb372860	Mild-Cold vs Control	All
GO:0010043	BP	response to zinc ion	Any process that results in a change in state or activity of a cell or an organism (in terms of movement, secretion, enzyme production, gene expression, etc.) as a result of a zinc ion stimulus.	3/2952	17/30337	0.225679	0.813661	0.759354	3	Zm00001eb417290/Zm00001eb327410/Zm00001eb303740	Mild-Cold vs Control	All
GO:0016597	MF	amino acid binding	Binding to an amino acid, organic acids containing one or more amino substituents.	3/2952	17/30337	0.225679	0.813661	0.759354	3	Zm00001eb285500/Zm00001eb257230/Zm00001eb412930	Mild-Cold vs Control	All
GO:0030598	MF	rRNA N-glycosylase activity	Catalysis of the hydrolysis of the N-glycosylic bond at A-4324 in 28S rRNA from rat ribosomes or corresponding sites in 28S RNA from other species.	3/2952	17/30337	0.225679	0.813661	0.759354	3	Zm00001eb326540/Zm00001eb091960/Zm00001eb092600	Mild-Cold vs Control	All
GO:0034219	BP	carbohydrate transmembrane transport	The process in which a carbohydrate is transported across a membrane.	3/2952	17/30337	0.225679	0.813661	0.759354	3	Zm00001eb344010/Zm00001eb201000/Zm00001eb017730	Mild-Cold vs Control	All
GO:0070413	BP	trehalose metabolism in response to stress	The chemical reactions and pathways involving trehalose that occur as a result of a stimulus indicating the organism is under stress.	3/2952	17/30337	0.225679	0.813661	0.759354	3	Zm00001eb257510/Zm00001eb098910/Zm00001eb009160	Mild-Cold vs Control	All
GO:0009737	BP	response to abscisic acid	Any process that results in a change in state or activity of a cell or an organism (in terms of movement, secretion, enzyme production, gene expression, etc.) as a result of an abscisic acid stimulus.	32/2952	286/30337	0.227226	0.817942	0.763349	32	Zm00001eb369560/Zm00001eb063040/Zm00001eb428490/Zm00001eb366900/Zm00001eb075940/Zm00001eb073290/Zm00001eb313510/Zm00001eb389050/Zm00001eb154070/Zm00001eb155620/Zm00001eb100190/Zm00001eb193970/Zm00001eb255430/Zm00001eb147770/Zm00001eb368640/Zm00001eb267460/Zm00001eb016730/Zm00001eb227330/Zm00001eb386040/Zm00001eb022440/Zm00001eb268320/Zm00001eb236490/Zm00001eb290350/Zm00001eb368390/Zm00001eb286120…	Mild-Cold vs Control	All
GO:0045454	BP	cell redox homeostasis	Any process that maintains the redox environment of a cell or compartment within a cell.	19/2952	162/30337	0.228363	0.820737	0.765957	19	Zm00001eb045540/Zm00001eb118990/Zm00001eb375710/Zm00001eb345060/Zm00001eb329630/Zm00001eb302140/Zm00001eb056450/Zm00001eb248520/Zm00001eb168910/Zm00001eb198860/Zm00001eb163210/Zm00001eb212580/Zm00001eb347280/Zm00001eb360150/Zm00001eb259040/Zm00001eb094310/Zm00001eb351870/Zm00001eb340900/Zm00001eb042600	Mild-Cold vs Control	All
GO:0044249	BP	cellular biosynthetic process	The chemical reactions and pathways resulting in the formation of substances, carried out by individual cells.	5/2952	34/30337	0.232053	0.831371	0.775882	5	Zm00001eb279640/Zm00001eb372420/Zm00001eb194500/Zm00001eb292140/Zm00001eb169810	Mild-Cold vs Control	All
GO:0051753	MF	mannan synthase activity	Catalysis of the reaction: mannan(n) + GDP-mannose = mannan(n+1) + GDP. This reaction is the formation of the beta-(1->4)-linked mannan backbone in substrates such as galactomannan.	5/2952	34/30337	0.232053	0.831371	0.775882	5	Zm00001eb323730/Zm00001eb206230/Zm00001eb047650/Zm00001eb134990/Zm00001eb139920	Mild-Cold vs Control	All
GO:0047834	MF	D-threo-aldose 1-dehydrogenase activity	Catalysis of the reaction: a D-threo-aldose + NAD+ = a D-threo-aldono-1,5-lactone + NADH.	6/2952	43/30337	0.237042	0.846466	0.78997	6	Zm00001eb419890/Zm00001eb358310/Zm00001eb037000/Zm00001eb147990/Zm00001eb423470/Zm00001eb104930	Mild-Cold vs Control	All
GO:0009788	BP	negative regulation of abscisic acid-activated signaling pathway	Any process that stops, prevents, or reduces the frequency, rate or extent of abscisic acid (ABA) signaling.	7/2952	52/30337	0.239065	0.846466	0.78997	7	Zm00001eb012040/Zm00001eb309920/Zm00001eb345270/Zm00001eb367840/Zm00001eb368640/Zm00001eb290350/Zm00001eb069500	Mild-Cold vs Control	All
GO:0000786	CC	nucleosome	A complex comprised of DNA wound around a multisubunit core and associated proteins, which forms the primary packing unit of DNA into higher order structures.	16/2952	135/30337	0.239307	0.846466	0.78997	16	Zm00001eb321260/Zm00001eb427820/Zm00001eb055590/Zm00001eb312190/Zm00001eb397500/Zm00001eb252800/Zm00001eb357340/Zm00001eb041850/Zm00001eb266530/Zm00001eb301680/Zm00001eb313720/Zm00001eb123370/Zm00001eb313690/Zm00001eb378280/Zm00001eb177270/Zm00001eb302250	Mild-Cold vs Control	All
GO:0005388	MF	P-type calcium transporter activity	Enables the transfer of a solute or solutes from one side of a membrane to the other according to the reaction: ATP + H2O + Ca2+(in) = ADP + phosphate + Ca2+(out).	4/2952	26/30337	0.243269	0.846466	0.78997	4	Zm00001eb355420/Zm00001eb233610/Zm00001eb034200/Zm00001eb291630	Mild-Cold vs Control	All
GO:0009832	BP	plant-type cell wall biogenesis	A cellular process that results in the biosynthesis of constituent macromolecules, assembly, and arrangement of constituent parts of a cellulose and pectin-containing cell wall. An example of this is found in Arabidopsis thaliana.	4/2952	26/30337	0.243269	0.846466	0.78997	4	Zm00001eb156560/Zm00001eb046440/Zm00001eb313250/Zm00001eb134990	Mild-Cold vs Control	All
GO:0010152	BP	pollen maturation	The final stages of microgametogenesis after the trinucleate stage has been reached resulting in viable pollen grains.	4/2952	26/30337	0.243269	0.846466	0.78997	4	Zm00001eb366900/Zm00001eb165510/Zm00001eb111250/Zm00001eb031240	Mild-Cold vs Control	All
GO:1902074	BP	response to salt		4/2952	26/30337	0.243269	0.846466	0.78997	4	Zm00001eb107170/Zm00001eb404050/Zm00001eb229530/Zm00001eb186190	Mild-Cold vs Control	All
GO:0008483	MF	transaminase activity	Catalysis of the transfer of an amino group to an acceptor, usually a 2-oxo acid.	11/2952	89/30337	0.246273	0.846466	0.78997	11	Zm00001eb378300/Zm00001eb154800/Zm00001eb113010/Zm00001eb017520/Zm00001eb290370/Zm00001eb010860/Zm00001eb203230/Zm00001eb290460/Zm00001eb113920/Zm00001eb223670/Zm00001eb047200	Mild-Cold vs Control	All
GO:0019898	CC	extrinsic component of membrane	The component of a membrane consisting of gene products and protein complexes that are loosely bound to one of its surfaces, but not integrated into the hydrophobic region.	10/2952	80/30337	0.249036	0.846466	0.78997	10	Zm00001eb175850/Zm00001eb034740/Zm00001eb138680/Zm00001eb028550/Zm00001eb298270/Zm00001eb142170/Zm00001eb150470/Zm00001eb077060/Zm00001eb299760/Zm00001eb053610	Mild-Cold vs Control	All
GO:0018024		GO:0018024		5/2952	35/30337	0.250819	0.846466	0.78997	5	Zm00001eb303540/Zm00001eb050100/Zm00001eb048280/Zm00001eb097830/Zm00001eb363830	Mild-Cold vs Control	All
GO:0000712	BP	resolution of meiotic recombination intermediates	The cleavage and rejoining of intermediates, such as Holliday junctions, formed during meiotic recombination to produce two intact molecules in which genetic material has been exchanged.	3/2952	18/30337	0.252666	0.846466	0.78997	3	Zm00001eb184840/Zm00001eb084850/Zm00001eb345910	Mild-Cold vs Control	All
GO:0004045	MF	aminoacyl-tRNA hydrolase activity	Catalysis of the reaction: N-substituted aminoacyl-tRNA + H2O = N-substituted amino acid + tRNA.	3/2952	18/30337	0.252666	0.846466	0.78997	3	Zm00001eb230950/Zm00001eb016720/Zm00001eb335300	Mild-Cold vs Control	All
GO:0004420	MF	hydroxymethylglutaryl-CoA reductase (NADPH) activity	Catalysis of the reaction: (R)-mevalonate + CoA + 2 NADP+ = (S)-3-hydroxy-3-methylglutaryl-CoA + 2 H+ + 2 NADPH.	3/2952	18/30337	0.252666	0.846466	0.78997	3	Zm00001eb199950/Zm00001eb410170/Zm00001eb416490	Mild-Cold vs Control	All
GO:0004930	MF	G protein-coupled receptor activity	Combining with an extracellular signal and transmitting the signal across the membrane by activating an associated G-protein; promotes the exchange of GDP for GTP on the alpha subunit of a heterotrimeric G-protein complex.	3/2952	18/30337	0.252666	0.846466	0.78997	3	Zm00001eb430750/Zm00001eb070970/Zm00001eb313550	Mild-Cold vs Control	All
GO:0010218	BP	response to far red light	Any process that results in a change in state or activity of a cell or an organism (in terms of movement, secretion, enzyme production, gene expression, etc.) as a result of far red light stimulus. Far red light is electromagnetic radiation of wavelength 700-800nm. An example of this response is seen at the beginning of many plant species developmental stages. These include germination, and the p…	3/2952	18/30337	0.252666	0.846466	0.78997	3	Zm00001eb337600/Zm00001eb081200/Zm00001eb297590	Mild-Cold vs Control	All
GO:0016208	MF	AMP binding	Binding to AMP, adenosine monophosphate.	3/2952	18/30337	0.252666	0.846466	0.78997	3	Zm00001eb108330/Zm00001eb326420/Zm00001eb152200	Mild-Cold vs Control	All
GO:0048830	BP	adventitious root development	The process whose specific outcome is the progression of adventitious root over time, from its formation to the mature structure. Adventitious roots are post-embryonic roots that develop from the plant shoot.	3/2952	18/30337	0.252666	0.846466	0.78997	3	Zm00001eb003920/Zm00001eb372180/Zm00001eb117830	Mild-Cold vs Control	All
GO:0051560	BP	mitochondrial calcium ion homeostasis	Any process involved in the maintenance of an internal steady state of calcium ions within the cytoplasm of a cell or between mitochondria and their surroundings.	3/2952	18/30337	0.252666	0.846466	0.78997	3	Zm00001eb078110/Zm00001eb311280/Zm00001eb149760	Mild-Cold vs Control	All
GO:0080142	BP	regulation of salicylic acid biosynthetic process	Any process that modulates the frequency, rate or extent of the chemical reactions and pathways resulting in the formation of salicylic acid.	3/2952	18/30337	0.252666	0.846466	0.78997	3	Zm00001eb335390/Zm00001eb090980/Zm00001eb246190	Mild-Cold vs Control	All
GO:0008080	MF	N-acetyltransferase activity	Catalysis of the transfer of an acetyl group to a nitrogen atom on the acceptor molecule.	8/2952	62/30337	0.253273	0.846466	0.78997	8	Zm00001eb401960/Zm00001eb090110/Zm00001eb213090/Zm00001eb217870/Zm00001eb005770/Zm00001eb004140/Zm00001eb113280/Zm00001eb060500	Mild-Cold vs Control	All
GO:0000076	BP	DNA replication checkpoint signaling	A signal transduction process that contributes to a DNA replication checkpoint, that prevents the initiation of nuclear division until DNA replication is complete, thereby ensuring that progeny inherit a full complement of the genome.	2/2952	10/30337	0.253477	0.846466	0.78997	2	Zm00001eb291600/Zm00001eb228900	Mild-Cold vs Control	All
GO:0004020	MF	adenylylsulfate kinase activity	Catalysis of the reaction: ATP + adenylylsulfate = ADP + 3'-phosphoadenosine 5'-phosphosulfate.	2/2952	10/30337	0.253477	0.846466	0.78997	2	Zm00001eb400760/Zm00001eb089390	Mild-Cold vs Control	All
GO:0004462	MF	lactoylglutathione lyase activity	Catalysis of the reaction: (R)-S-lactoylglutathione = glutathione + methylglyoxal.	2/2952	10/30337	0.253477	0.846466	0.78997	2	Zm00001eb217010/Zm00001eb288100	Mild-Cold vs Control	All
GO:0004834	MF	tryptophan synthase activity	Catalysis of the reaction: L-serine + (1S,2R)-1-C-(indol-3-yl)glycerol 3-phosphate = L-tryptophan + glyceraldehyde 3-phosphate + H2O.	2/2952	10/30337	0.253477	0.846466	0.78997	2	Zm00001eb416990/Zm00001eb060880	Mild-Cold vs Control	All
GO:0004861	MF	cyclin-dependent protein serine/threonine kinase inhibitor activity	Binds to and stops, prevents or reduces the activity of a cyclin-dependent protein serine/threonine kinase.	2/2952	10/30337	0.253477	0.846466	0.78997	2	Zm00001eb255750/Zm00001eb046080	Mild-Cold vs Control	All
GO:0006097	BP	glyoxylate cycle	A modification of the TCA cycle occurring in some plants and microorganisms, in which isocitrate is cleaved to glyoxylate and succinate. Glyoxylate can then react with acetyl-CoA to form malate.	2/2952	10/30337	0.253477	0.846466	0.78997	2	Zm00001eb323090/Zm00001eb396330	Mild-Cold vs Control	All
GO:0006825	BP	copper ion transport	The directed movement of copper (Cu) ions into, out of or within a cell, or between cells, by means of some agent such as a transporter or pore.	2/2952	10/30337	0.253477	0.846466	0.78997	2	Zm00001eb074380/Zm00001eb074360	Mild-Cold vs Control	All
GO:0007389	BP	pattern specification process	Any developmental process that results in the creation of defined areas or spaces within an organism to which cells respond and eventually are instructed to differentiate.	2/2952	10/30337	0.253477	0.846466	0.78997	2	Zm00001eb225570/Zm00001eb273540	Mild-Cold vs Control	All
GO:0008865	MF	fructokinase activity	Catalysis of the reaction: ATP + D-fructose = ADP + D-fructose 6-phosphate.	2/2952	10/30337	0.253477	0.846466	0.78997	2	Zm00001eb121400/Zm00001eb141560	Mild-Cold vs Control	All
GO:0009808	BP	lignin metabolic process	The chemical reactions and pathways involving lignins, a class of polymers of phenylpropanoid units.	2/2952	10/30337	0.253477	0.846466	0.78997	2	Zm00001eb228910/Zm00001eb090830	Mild-Cold vs Control	All
GO:0009898	CC	cytoplasmic side of plasma membrane	The leaflet the plasma membrane that faces the cytoplasm and any proteins embedded or anchored in it or attached to its surface.	2/2952	10/30337	0.253477	0.846466	0.78997	2	Zm00001eb268640/Zm00001eb195640	Mild-Cold vs Control	All
GO:0010020	BP	chloroplast fission	The division of a chloroplast within a cell to form two or more separate chloroplast compartments. This division occurs independently of mitosis.	2/2952	10/30337	0.253477	0.846466	0.78997	2	Zm00001eb005830/Zm00001eb208440	Mild-Cold vs Control	All
GO:0010225	BP	response to UV-C	Any process that results in a change in state or activity of a cell or an organism (in terms of movement, secretion, enzyme production, gene expression, etc.) as a result of a UV-C radiation stimulus. UV-C radiation (UV-C light) spans the wavelengths 100 to 280 nm.	2/2952	10/30337	0.253477	0.846466	0.78997	2	Zm00001eb021070/Zm00001eb090980	Mild-Cold vs Control	All
GO:0010239	BP	chloroplast mRNA processing	Steps involved in processing precursor RNAs arising from transcription of operons in the chloroplast genome into mature mRNAs.	2/2952	10/30337	0.253477	0.846466	0.78997	2	Zm00001eb360170/Zm00001eb325040	Mild-Cold vs Control	All
GO:0015318	MF	inorganic molecular entity transmembrane transporter activity	Enables the transfer of an inorganic molecular entity from the outside of a cell to the inside of the cell across a membrane. An inorganic molecular entity is a molecular entity that contains no carbon.	2/2952	10/30337	0.253477	0.846466	0.78997	2	Zm00001eb148620/Zm00001eb071370	Mild-Cold vs Control	All
GO:0016143	BP	S-glycoside metabolic process	The chemical reactions and pathways involving S-glycosides, any compound in which a glycosyl group has been substituted into a thiol group.	2/2952	10/30337	0.253477	0.846466	0.78997	2	Zm00001eb323440/Zm00001eb411380	Mild-Cold vs Control	All
GO:0019210	MF	kinase inhibitor activity	Binds to and stops, prevents or reduces the activity of a kinase.	2/2952	10/30337	0.253477	0.846466	0.78997	2	Zm00001eb351460/Zm00001eb315000	Mild-Cold vs Control	All
GO:0019757	BP	glycosinolate metabolic process	The chemical reactions and pathways involving glycosinolates, substituted thioglycosides found in rapeseed products and related cruciferae.	2/2952	10/30337	0.253477	0.846466	0.78997	2	Zm00001eb323440/Zm00001eb411380	Mild-Cold vs Control	All
GO:0030054	CC	cell junction	A cellular component that forms a specialized region of connection between two or more cells, or between a cell and the extracellular matrix, or between two membrane-bound components of a cell, such as flagella.	2/2952	10/30337	0.253477	0.846466	0.78997	2	Zm00001eb225110/Zm00001eb313550	Mild-Cold vs Control	All
GO:0030422	BP	siRNA processing	A process leading to the generation of a functional small interfering RNA (siRNA). Includes the cleavage of double-stranded RNA to form small interfering RNA molecules (siRNAs) of 21-23 nucleotides. May also include amplification of the siRNA by RNA-directed RNA polymerase.	2/2952	10/30337	0.253477	0.846466	0.78997	2	Zm00001eb162700/Zm00001eb042770	Mild-Cold vs Control	All
GO:0042646	CC	plastid nucleoid	The region of a plastid to which the DNA is confined.	2/2952	10/30337	0.253477	0.846466	0.78997	2	Zm00001eb010530/Zm00001eb042600	Mild-Cold vs Control	All
GO:0042989	BP	sequestering of actin monomers	The selective interaction of actin monomers with specific molecules that inhibit their polymerization by preventing their access to other monomers.	2/2952	10/30337	0.253477	0.846466	0.78997	2	Zm00001eb153760/Zm00001eb293600	Mild-Cold vs Control	All
GO:0048229	BP	gametophyte development	The process whose specific outcome is the progression of the gametophyte over time, from its formation to the mature structure. The gametophyte is the gamete-producing individual or phase in the life cycle having alternation of generations. An example of this process is found in Arabidopsis thaliana.	2/2952	10/30337	0.253477	0.846466	0.78997	2	Zm00001eb140620/Zm00001eb405460	Mild-Cold vs Control	All
GO:1902299	BP	pre-replicative complex assembly involved in cell cycle DNA replication		2/2952	10/30337	0.253477	0.846466	0.78997	2	Zm00001eb162700/Zm00001eb290510	Mild-Cold vs Control	All
GO:1902389	BP	ceramide 1-phosphate transport		2/2952	10/30337	0.253477	0.846466	0.78997	2	Zm00001eb082290/Zm00001eb176810	Mild-Cold vs Control	All
GO:0005992	BP	trehalose biosynthetic process	The chemical reactions and pathways resulting in the formation of trehalose, a disaccharide isomeric with sucrose and obtained from certain lichens and fungi.	6/2952	44/30337	0.253754	0.846466	0.78997	6	Zm00001eb257510/Zm00001eb098910/Zm00001eb105040/Zm00001eb255170/Zm00001eb327900/Zm00001eb009160	Mild-Cold vs Control	All
GO:0006970	BP	response to osmotic stress	Any process that results in a change in state or activity of a cell or an organism (in terms of movement, secretion, enzyme production, gene expression, etc.) as a result of a stimulus indicating an increase or decrease in the concentration of solutes outside the organism or cell.	6/2952	44/30337	0.253754	0.846466	0.78997	6	Zm00001eb193940/Zm00001eb154070/Zm00001eb405310/Zm00001eb111780/Zm00001eb145890/Zm00001eb167820	Mild-Cold vs Control	All
GO:0016765	MF	transferase activity, transferring alkyl or aryl (other than methyl) groups	Catalysis of the transfer of an alkyl or aryl (but not methyl) group from one compound (donor) to another (acceptor).	4/2952	27/30337	0.265405	0.882744	0.823826	4	Zm00001eb155590/Zm00001eb389370/Zm00001eb286140/Zm00001eb361070	Mild-Cold vs Control	All
GO:0043622	BP	cortical microtubule organization	A process that is carried out at the cellular level which results in the assembly, arrangement of constituent parts, or disassembly of structures formed of microtubules and associated proteins in the cell cortex, i.e. just beneath the plasma membrane of a cell.	4/2952	27/30337	0.265405	0.882744	0.823826	4	Zm00001eb409890/Zm00001eb352090/Zm00001eb166450/Zm00001eb280850	Mild-Cold vs Control	All
GO:0004722	MF	protein serine/threonine phosphatase activity	Catalysis of the reaction: protein serine phosphate + H2O = protein serine + phosphate, and protein threonine phosphate + H2O = protein threonine + phosphate.	5/2952	36/30337	0.269945	0.894066	0.834393	5	Zm00001eb040520/Zm00001eb105950/Zm00001eb374920/Zm00001eb110450/Zm00001eb168010	Mild-Cold vs Control	All
GO:0019252	BP	starch biosynthetic process	The chemical reactions and pathways resulting in the formation of starch, the most important reserve polysaccharide in plants.	6/2952	45/30337	0.270774	0.894066	0.834393	6	Zm00001eb024550/Zm00001eb242610/Zm00001eb053230/Zm00001eb376100/Zm00001eb217200/Zm00001eb174590	Mild-Cold vs Control	All
GO:0042973	MF	glucan endo-1,3-beta-D-glucosidase activity	Catalysis of the hydrolysis of (1->3)-beta-D-glucosidic linkages in (1->3)-beta-D-glucans.	6/2952	45/30337	0.270774	0.894066	0.834393	6	Zm00001eb079780/Zm00001eb322450/Zm00001eb153770/Zm00001eb008530/Zm00001eb118810/Zm00001eb065810	Mild-Cold vs Control	All
GO:0055072		GO:0055072		6/2952	45/30337	0.270774	0.894066	0.834393	6	Zm00001eb323440/Zm00001eb400560/Zm00001eb304610/Zm00001eb231210/Zm00001eb248740/Zm00001eb052440	Mild-Cold vs Control	All
GO:0061659	MF	ubiquitin-like protein ligase activity	Catalysis of the transfer of a ubiquitin-like protein (ULP) to a substrate protein via the reaction X-ULP + S = X + S-ULP, where X is either an E2 or E3 enzyme, the X-ULP linkage is a thioester bond, and the S-ULP linkage is an isopeptide bond between the C-terminal glycine of ULP and the epsilon-amino group of lysine residues in the substrate.	6/2952	45/30337	0.270774	0.894066	0.834393	6	Zm00001eb393990/Zm00001eb267460/Zm00001eb251320/Zm00001eb215660/Zm00001eb260730/Zm00001eb312940	Mild-Cold vs Control	All
GO:0005667	CC	transcription regulator complex	A protein complex that is capable of associating with DNA by direct binding, or via other DNA-binding proteins or complexes, and regulating transcription.	9/2952	73/30337	0.277978	0.901228	0.841076	9	Zm00001eb243000/Zm00001eb138590/Zm00001eb003440/Zm00001eb010130/Zm00001eb365500/Zm00001eb019630/Zm00001eb005570/Zm00001eb198220/Zm00001eb256650	Mild-Cold vs Control	All
GO:0001558	BP	regulation of cell growth	Any process that modulates the frequency, rate, extent or direction of cell growth.	3/2952	19/30337	0.280074	0.901228	0.841076	3	Zm00001eb373930/Zm00001eb017330/Zm00001eb198220	Mild-Cold vs Control	All
GO:0006518	BP	peptide metabolic process	The chemical reactions and pathways involving peptides, compounds of two or more amino acids where the alpha carboxyl group of one is bound to the alpha amino group of another.	3/2952	19/30337	0.280074	0.901228	0.841076	3	Zm00001eb204300/Zm00001eb076510/Zm00001eb035620	Mild-Cold vs Control	All
GO:0006814	BP	sodium ion transport	The directed movement of sodium ions (Na+) into, out of or within a cell, or between cells, by means of some agent such as a transporter or pore.	3/2952	19/30337	0.280074	0.901228	0.841076	3	Zm00001eb071370/Zm00001eb324800/Zm00001eb244930	Mild-Cold vs Control	All
GO:0009625	BP	response to insect	Any process that results in a change in state or activity of a cell or an organism (in terms of movement, secretion, enzyme production, gene expression, etc.) as a result of a stimulus from an insect.	3/2952	19/30337	0.280074	0.901228	0.841076	3	Zm00001eb369560/Zm00001eb107690/Zm00001eb090980	Mild-Cold vs Control	All
GO:0009825	BP	multidimensional cell growth	The process in which a cell irreversibly increases in size in two or three [spatial] dimensions or along two or three axes.	3/2952	19/30337	0.280074	0.901228	0.841076	3	Zm00001eb156560/Zm00001eb010860/Zm00001eb304780	Mild-Cold vs Control	All
GO:0010044	BP	response to aluminum ion	Any process that results in a change in state or activity of a cell or an organism (in terms of movement, secretion, enzyme production, gene expression, etc.) as a result of an aluminum ion stimulus.	3/2952	19/30337	0.280074	0.901228	0.841076	3	Zm00001eb231210/Zm00001eb038910/Zm00001eb091920	Mild-Cold vs Control	All
GO:0010051	BP	xylem and phloem pattern formation	The regionalization process that gives rise to the patterning of the conducting tissues. An example of this process is found in Arabidopsis thaliana.	3/2952	19/30337	0.280074	0.901228	0.841076	3	Zm00001eb134240/Zm00001eb372180/Zm00001eb020560	Mild-Cold vs Control	All
GO:0010104	BP	regulation of ethylene-activated signaling pathway	Any process that modulates the frequency, rate or extent of ethylene (ethene) signal transduction.	3/2952	19/30337	0.280074	0.901228	0.841076	3	Zm00001eb294260/Zm00001eb361330/Zm00001eb155080	Mild-Cold vs Control	All
GO:0015248	MF	sterol transporter activity	Enables the directed movement of sterols into, out of or within a cell, or between cells. Sterol are steroids with one or more hydroxyl groups and a hydrocarbon side-chain in the molecule.	3/2952	19/30337	0.280074	0.901228	0.841076	3	Zm00001eb035780/Zm00001eb253160/Zm00001eb404390	Mild-Cold vs Control	All
GO:0048471	CC	perinuclear region of cytoplasm	Cytoplasm situated near, or occurring around, the nucleus.	3/2952	19/30337	0.280074	0.901228	0.841076	3	Zm00001eb418610/Zm00001eb228120/Zm00001eb140700	Mild-Cold vs Control	All
GO:0043531	MF	ADP binding	Binding to ADP, adenosine 5'-diphosphate.	20/2952	178/30337	0.282295	0.901228	0.841076	20	Zm00001eb226700/Zm00001eb405270/Zm00001eb138420/Zm00001eb405700/Zm00001eb137570/Zm00001eb298830/Zm00001eb304830/Zm00001eb029530/Zm00001eb137530/Zm00001eb428090/Zm00001eb298840/Zm00001eb298890/Zm00001eb118040/Zm00001eb226690/Zm00001eb361660/Zm00001eb089490/Zm00001eb200420/Zm00001eb165170/Zm00001eb199520/Zm00001eb200120	Mild-Cold vs Control	All
GO:0009640	BP	photomorphogenesis	The control of plant growth, development, and differentiation by the duration and nature of light, independent of photosynthesis.	7/2952	55/30337	0.285344	0.901228	0.841076	7	Zm00001eb081200/Zm00001eb026560/Zm00001eb338800/Zm00001eb344950/Zm00001eb427600/Zm00001eb292140/Zm00001eb169810	Mild-Cold vs Control	All
GO:0016036	BP	cellular response to phosphate starvation	Any process that results in a change in state or activity of a cell (in terms of movement, secretion, enzyme production, gene expression, etc.) as a result of deprivation of phosphate.	7/2952	55/30337	0.285344	0.901228	0.841076	7	Zm00001eb055280/Zm00001eb126780/Zm00001eb162710/Zm00001eb258520/Zm00001eb125630/Zm00001eb412190/Zm00001eb412930	Mild-Cold vs Control	All
GO:0030488	BP	tRNA methylation	The posttranscriptional addition of methyl groups to specific residues in a tRNA molecule.	4/2952	28/30337	0.287886	0.901228	0.841076	4	Zm00001eb132260/Zm00001eb285100/Zm00001eb215000/Zm00001eb033550	Mild-Cold vs Control	All
GO:0030674	MF	protein-macromolecule adaptor activity	The binding activity of a protein that brings together two or more macromolecules in contact, permitting those molecules to function in a coordinated way. The adaptor can bring together two proteins, or a protein and another macromolecule such as a lipid or a nucleic acid.	4/2952	28/30337	0.287886	0.901228	0.841076	4	Zm00001eb187400/Zm00001eb041630/Zm00001eb409710/Zm00001eb372860	Mild-Cold vs Control	All
GO:0036297	BP	interstrand cross-link repair	Removal of a DNA interstrand crosslink (a covalent attachment of DNA bases on opposite strands of the DNA) and restoration of the DNA. DNA interstrand crosslinks occur when both strands of duplex DNA are covalently tethered together (e.g. by an exogenous or endogenous agent), thus preventing the strand unwinding necessary for essential DNA functions such as transcription and replication.	4/2952	28/30337	0.287886	0.901228	0.841076	4	Zm00001eb393990/Zm00001eb086840/Zm00001eb084850/Zm00001eb215660	Mild-Cold vs Control	All
GO:0045087	BP	innate immune response	Innate immune responses are defense responses mediated by germline encoded components that directly recognize components of potential pathogens.	6/2952	46/30337	0.28806	0.901228	0.841076	6	Zm00001eb430560/Zm00001eb318070/Zm00001eb127860/Zm00001eb022440/Zm00001eb138430/Zm00001eb264310	Mild-Cold vs Control	All
GO:2000113		GO:2000113		6/2952	46/30337	0.28806	0.901228	0.841076	6	Zm00001eb355240/Zm00001eb369560/Zm00001eb064950/Zm00001eb334410/Zm00001eb314890/Zm00001eb206730	Mild-Cold vs Control	All
GO:0004540	MF	RNA nuclease activity	Catalysis of the hydrolysis of phosphodiester bonds in chains of RNA.	5/2952	37/30337	0.28937	0.901228	0.841076	5	Zm00001eb325340/Zm00001eb043930/Zm00001eb167710/Zm00001eb167720/Zm00001eb167700	Mild-Cold vs Control	All
GO:0000326	CC	protein storage vacuole	A storage vacuole that contains a lytic vacuole; identified in plants.	2/2952	11/30337	0.291166	0.901228	0.841076	2	Zm00001eb185980/Zm00001eb303740	Mild-Cold vs Control	All
GO:0000725	BP	recombinational repair	A DNA repair process that involves the exchange, reciprocal or nonreciprocal, of genetic material between the broken DNA molecule and a homologous DNA region.	2/2952	11/30337	0.291166	0.901228	0.841076	2	Zm00001eb200420/Zm00001eb199520	Mild-Cold vs Control	All
GO:0004315	MF	3-oxoacyl-[acyl-carrier-protein] synthase activity	Catalysis of the reaction: acyl-[acyl-carrier protein] + malonyl-[acyl-carrier protein] = 3-oxoacyl-[acyl-carrier protein] + CO2 + [acyl-carrier protein].	2/2952	11/30337	0.291166	0.901228	0.841076	2	Zm00001eb157820/Zm00001eb236130	Mild-Cold vs Control	All
GO:0004467	MF	long-chain fatty acid-CoA ligase activity	Catalysis of the reaction: a long-chain fatty acid + ATP + CoA = a long-chain fatty acyl-CoA + AMP + diphosphate. A long-chain fatty acid has an aliphatic tail containing 13 to 22 carbons.	2/2952	11/30337	0.291166	0.901228	0.841076	2	Zm00001eb196590/Zm00001eb376490	Mild-Cold vs Control	All
GO:0004664	MF	prephenate dehydratase activity	Catalysis of the reaction: prephenate = phenylpyruvate + H2O + CO2.	2/2952	11/30337	0.291166	0.901228	0.841076	2	Zm00001eb322540/Zm00001eb397170	Mild-Cold vs Control	All
GO:0006021	BP	inositol biosynthetic process	The chemical reactions and pathways resulting in the formation of inositol, 1,2,3,4,5,6-cyclohexanehexol, a growth factor for animals and microorganisms.	2/2952	11/30337	0.291166	0.901228	0.841076	2	Zm00001eb027730/Zm00001eb223960	Mild-Cold vs Control	All
GO:0006116	BP	NADH oxidation	A metabolic process that results in the oxidation of reduced nicotinamide adenine dinucleotide, NADH, to the oxidized form, NAD+.	2/2952	11/30337	0.291166	0.901228	0.841076	2	Zm00001eb151430/Zm00001eb369830	Mild-Cold vs Control	All
GO:0006308	BP	DNA catabolic process	The cellular DNA metabolic process resulting in the breakdown of DNA, deoxyribonucleic acid, one of the two main types of nucleic acid, consisting of a long unbranched macromolecule formed from one or two strands of linked deoxyribonucleotides, the 3'-phosphate group of each constituent deoxyribonucleotide being joined in 3',5'-phosphodiester linkage to the 5'-hydroxyl group of the deoxyribose mo…	2/2952	11/30337	0.291166	0.901228	0.841076	2	Zm00001eb043930/Zm00001eb335070	Mild-Cold vs Control	All
GO:0006388	BP	tRNA splicing, via endonucleolytic cleavage and ligation	Splicing of tRNA substrates via recognition of the folded RNA structure that brings the 5' and 3' splice sites into proximity and cleavage of the RNA at both the 3' and 5' splice sites by an endonucleolytic mechanism, followed by ligation of the exons.	2/2952	11/30337	0.291166	0.901228	0.841076	2	Zm00001eb089490/Zm00001eb403190	Mild-Cold vs Control	All
GO:0006750	BP	glutathione biosynthetic process	The chemical reactions and pathways resulting in the formation of glutathione, the tripeptide glutamylcysteinylglycine, which acts as a coenzyme for some enzymes and as an antioxidant in the protection of sulfhydryl groups in enzymes and other proteins.	2/2952	11/30337	0.291166	0.901228	0.841076	2	Zm00001eb264980/Zm00001eb354890	Mild-Cold vs Control	All
GO:0007032	BP	endosome organization	A process that is carried out at the cellular level which results in the assembly, arrangement of constituent parts, or disassembly of endosomes.	2/2952	11/30337	0.291166	0.901228	0.841076	2	Zm00001eb024320/Zm00001eb195640	Mild-Cold vs Control	All
GO:0007097	BP	nuclear migration	The directed movement of the nucleus to a specific location within a cell.	2/2952	11/30337	0.291166	0.901228	0.841076	2	Zm00001eb153760/Zm00001eb293600	Mild-Cold vs Control	All
GO:0010413	BP	glucuronoxylan metabolic process	The chemical reactions and pathways involving xylan, a polymer containing a beta-(1->4)-linked D-xylose backbone decorated with glucuronic acid side units.	2/2952	11/30337	0.291166	0.901228	0.841076	2	Zm00001eb036670/Zm00001eb013180	Mild-Cold vs Control	All
GO:0016106	BP	sesquiterpenoid biosynthetic process	The chemical reactions and pathways resulting in the formation of sesquiterpenoid compounds, terpenoids with three isoprene units.	2/2952	11/30337	0.291166	0.901228	0.841076	2	Zm00001eb142000/Zm00001eb114700	Mild-Cold vs Control	All
GO:0016236	BP	macroautophagy	The autophagic process that proceeds via the formation of an autophagosome.	2/2952	11/30337	0.291166	0.901228	0.841076	2	Zm00001eb197770/Zm00001eb425740	Mild-Cold vs Control	All
GO:0017171	MF	serine hydrolase activity	Catalysis of the hydrolysis of a substrate by a catalytic mechanism that involves a catalytic triad consisting of a serine nucleophile that is activated by a proton relay involving an acidic residue (e.g. aspartate or glutamate) and a basic residue (usually histidine).	2/2952	11/30337	0.291166	0.901228	0.841076	2	Zm00001eb134680/Zm00001eb096790	Mild-Cold vs Control	All
GO:0030553	MF	cGMP binding	Binding to cGMP, the nucleotide cyclic GMP (guanosine 3',5'-cyclophosphate).	2/2952	11/30337	0.291166	0.901228	0.841076	2	Zm00001eb069460/Zm00001eb069530	Mild-Cold vs Control	All
GO:0032469	BP	endoplasmic reticulum calcium ion homeostasis	Any process involved in the maintenance of an internal steady state of calcium ions within the endoplasmic reticulum of a cell or between the endoplasmic reticulum and its surroundings.	2/2952	11/30337	0.291166	0.901228	0.841076	2	Zm00001eb055560/Zm00001eb146490	Mild-Cold vs Control	All
GO:0033499	BP	galactose catabolic process via UDP-galactose	The chemical reactions and pathways resulting in the breakdown of galactose, via the intermediate UDP-galactose.	2/2952	11/30337	0.291166	0.901228	0.841076	2	Zm00001eb018480/Zm00001eb182310	Mild-Cold vs Control	All
GO:0033987	MF	2-hydroxyisoflavanone dehydratase activity	Catalysis of the reaction: 2,7,4'-trihydroxyisoflavanone = daidzein + H2O.	2/2952	11/30337	0.291166	0.901228	0.841076	2	Zm00001eb314830/Zm00001eb315130	Mild-Cold vs Control	All
GO:0035529	MF	NADH pyrophosphatase activity	Catalysis of the reaction: NADH + H2O = AMP + NMNH + 2 H+.	2/2952	11/30337	0.291166	0.901228	0.841076	2	Zm00001eb377430/Zm00001eb074890	Mild-Cold vs Control	All
GO:0045736	BP	negative regulation of cyclin-dependent protein serine/threonine kinase activity	Any process that stops, prevents, or reduces the frequency, rate or extent of cyclin-dependent protein serine/threonine kinase activity.	2/2952	11/30337	0.291166	0.901228	0.841076	2	Zm00001eb255750/Zm00001eb046080	Mild-Cold vs Control	All
GO:0048440	BP	carpel development	The process whose specific outcome is the progression of the carpel over time, from its formation to the mature structure. A carpel is an organ (generally believed to be a modified foliar unit) at the centre of a flower, bearing one or more ovules and having its margins fused together or with other carpels to enclose the ovule in an ovary, and consisting also of a stigma and usually a style.	2/2952	11/30337	0.291166	0.901228	0.841076	2	Zm00001eb236490/Zm00001eb368390	Mild-Cold vs Control	All
GO:0097159	MF	organic cyclic compound binding	Binding to an organic cyclic compound, any molecular entity that contains carbon arranged in a cyclic molecular structure.	2/2952	11/30337	0.291166	0.901228	0.841076	2	Zm00001eb035780/Zm00001eb404390	Mild-Cold vs Control	All
GO:1901371	BP	regulation of leaf morphogenesis		2/2952	11/30337	0.291166	0.901228	0.841076	2	Zm00001eb081200/Zm00001eb428450	Mild-Cold vs Control	All
GO:1902387	MF	ceramide 1-phosphate binding		2/2952	11/30337	0.291166	0.901228	0.841076	2	Zm00001eb082290/Zm00001eb176810	Mild-Cold vs Control	All
GO:0031969	CC	chloroplast membrane	Either of the lipid bilayers that surround a chloroplast and form the chloroplast envelope.	9/2952	75/30337	0.305263	0.920234	0.858814	9	Zm00001eb141560/Zm00001eb367770/Zm00001eb000720/Zm00001eb076950/Zm00001eb000600/Zm00001eb368390/Zm00001eb118870/Zm00001eb286140/Zm00001eb066790	Mild-Cold vs Control	All
GO:0034220	BP	monoatomic ion transmembrane transport	A process in which a monoatomic ion is transported across a membrane. Monatomic ions (also called simple ions) are ions consisting of exactly one atom.	9/2952	75/30337	0.305263	0.920234	0.858814	9	Zm00001eb298150/Zm00001eb298170/Zm00001eb246750/Zm00001eb225150/Zm00001eb225110/Zm00001eb257400/Zm00001eb199520/Zm00001eb159490/Zm00001eb313550	Mild-Cold vs Control	All
GO:0007186	BP	G protein-coupled receptor signaling pathway	The series of molecular signals initiated by a ligand binding to its receptor, in which the activated receptor promotes the exchange of GDP for GTP on the alpha-subunit of an associated heterotrimeric G-protein complex. The GTP-bound activated alpha-G-protein then dissociates from the beta- and gamma-subunits to further transmit the signal within the cell. The pathway begins with receptor-ligand …	6/2952	47/30337	0.305568	0.920234	0.858814	6	Zm00001eb298150/Zm00001eb298170/Zm00001eb225150/Zm00001eb225110/Zm00001eb257400/Zm00001eb313550	Mild-Cold vs Control	All
GO:0004526	MF	ribonuclease P activity	Catalysis of the endonucleolytic cleavage of RNA, removing 5' extra nucleotides from tRNA precursor.	3/2952	20/30337	0.307726	0.920234	0.858814	3	Zm00001eb005280/Zm00001eb345540/Zm00001eb357220	Mild-Cold vs Control	All
GO:0004659	MF	prenyltransferase activity	Catalysis of the transfer of a prenyl group from one compound (donor) to another (acceptor).	3/2952	20/30337	0.307726	0.920234	0.858814	3	Zm00001eb107690/Zm00001eb389370/Zm00001eb200570	Mild-Cold vs Control	All
GO:0009850	BP	auxin metabolic process	The chemical reactions and pathways involving auxins, a group of plant hormones that regulate aspects of plant growth.	3/2952	20/30337	0.307726	0.920234	0.858814	3	Zm00001eb304520/Zm00001eb373380/Zm00001eb211100	Mild-Cold vs Control	All
GO:0010628	BP	positive regulation of gene expression	Any process that increases the frequency, rate or extent of gene expression. Gene expression is the process in which a gene's coding sequence is converted into a mature gene product (protein or RNA).	3/2952	20/30337	0.307726	0.920234	0.858814	3	Zm00001eb300730/Zm00001eb345960/Zm00001eb149360	Mild-Cold vs Control	All
GO:0042285	MF	xylosyltransferase activity	Catalysis of the transfer of a xylosyl group to an acceptor molecule, typically another carbohydrate or a lipid.	3/2952	20/30337	0.307726	0.920234	0.858814	3	Zm00001eb036670/Zm00001eb123720/Zm00001eb013180	Mild-Cold vs Control	All
GO:0055028	CC	cortical microtubule	Arrays of microtubules underlying and connected to the plasma membrane in the cortical cytosol.	3/2952	20/30337	0.307726	0.920234	0.858814	3	Zm00001eb409890/Zm00001eb352090/Zm00001eb288850	Mild-Cold vs Control	All
GO:0080113	BP	regulation of seed growth	Any process that modulates the frequency, rate or extent of growth of the seed of an plant.	3/2952	20/30337	0.307726	0.920234	0.858814	3	Zm00001eb369560/Zm00001eb238650/Zm00001eb134240	Mild-Cold vs Control	All
GO:0004630	MF	phospholipase D activity	Catalysis of the reaction: a phosphatidylcholine + H2O = choline + a phosphatidate.	4/2952	29/30337	0.310616	0.920234	0.858814	4	Zm00001eb380960/Zm00001eb019050/Zm00001eb097160/Zm00001eb230280	Mild-Cold vs Control	All
GO:0009820	BP	alkaloid metabolic process	The chemical reactions and pathways involving alkaloids, nitrogen containing natural products which are not otherwise classified as peptides, nonprotein amino acids, amines, cyanogenic glycosides, glucosinolates, cofactors, phytohormones or primary metabolites (such as purine or pyrimidine bases).	12/2952	105/30337	0.323123	0.920234	0.858814	12	Zm00001eb407660/Zm00001eb199490/Zm00001eb150550/Zm00001eb098370/Zm00001eb419890/Zm00001eb025550/Zm00001eb360560/Zm00001eb220420/Zm00001eb245370/Zm00001eb388590/Zm00001eb138290/Zm00001eb300670	Mild-Cold vs Control	All
GO:0046856	BP	phosphatidylinositol dephosphorylation	The process of removing one or more phosphate groups from a phosphatidylinositol.	6/2952	48/30337	0.323255	0.920234	0.858814	6	Zm00001eb195880/Zm00001eb255130/Zm00001eb294020/Zm00001eb399140/Zm00001eb317410/Zm00001eb010110	Mild-Cold vs Control	All
GO:0010411	BP	xyloglucan metabolic process	The chemical reactions and pathways involving xyloglucan, the cross-linking glycan composed of (1->4)-beta-D-glucan backbone substituted at regular intervals with beta-D-xylosyl-(1->6) residues, which is present in the primary cell wall of most higher plants.	8/2952	67/30337	0.326175	0.920234	0.858814	8	Zm00001eb255840/Zm00001eb251370/Zm00001eb071650/Zm00001eb024960/Zm00001eb284190/Zm00001eb414390/Zm00001eb000660/Zm00001eb279870	Mild-Cold vs Control	All
GO:0004088	MF	carbamoyl-phosphate synthase (glutamine-hydrolyzing) activity	Catalysis of the reaction: 2 ATP + L-glutamine + CO2 + H2O = 2 ADP + phosphate + glutamate + carbamoyl phosphate.	2/2952	12/30337	0.328591	0.920234	0.858814	2	Zm00001eb050890/Zm00001eb345960	Mild-Cold vs Control	All
GO:0004106	MF	chorismate mutase activity	Catalysis of the reaction: chorismate = prephenate.	2/2952	12/30337	0.328591	0.920234	0.858814	2	Zm00001eb397170/Zm00001eb234080	Mild-Cold vs Control	All
GO:0008373	MF	sialyltransferase activity	Catalysis of the transfer of sialic acid to an acceptor molecule, typically the terminal portions of the sialylated glycolipids (gangliosides) or to the N- or O-linked sugar chains of glycoproteins.	2/2952	12/30337	0.328591	0.920234	0.858814	2	Zm00001eb147290/Zm00001eb426190	Mild-Cold vs Control	All
GO:0009088	BP	threonine biosynthetic process	The chemical reactions and pathways resulting in the formation of threonine (2-amino-3-hydroxybutyric acid), a polar, uncharged, essential amino acid found in peptide linkage in proteins.	2/2952	12/30337	0.328591	0.920234	0.858814	2	Zm00001eb094670/Zm00001eb405410	Mild-Cold vs Control	All
GO:0009862	BP	systemic acquired resistance, salicylic acid mediated signaling pathway	The series of molecular signals mediated by salicylic acid involved in systemic acquired resistance.	2/2952	12/30337	0.328591	0.920234	0.858814	2	Zm00001eb246530/Zm00001eb090980	Mild-Cold vs Control	All
GO:0009864	BP	induced systemic resistance, jasmonic acid mediated signaling pathway	The series of molecular signals mediated by jasmonic acid involved in induced systemic resistance.	2/2952	12/30337	0.328591	0.920234	0.858814	2	Zm00001eb338800/Zm00001eb344950	Mild-Cold vs Control	All
GO:0010026	BP	trichome differentiation	The process in which a relatively unspecialized epidermal cell acquires the specialized features of a trichome cell. An example of this process is found in Arabidopsis thaliana.	2/2952	12/30337	0.328591	0.920234	0.858814	2	Zm00001eb250740/Zm00001eb304780	Mild-Cold vs Control	All
GO:0015918	BP	sterol transport	The directed movement of sterols into, out of or within a cell, or between cells, by means of some agent such as a transporter or pore. Sterols are steroids with one or more hydroxyl groups and a hydrocarbon side-chain in the molecule.	2/2952	12/30337	0.328591	0.920234	0.858814	2	Zm00001eb035780/Zm00001eb253160	Mild-Cold vs Control	All
GO:0032977	MF	membrane insertase activity	Binds transmembrane domain-containing proteins and mediates their integration into a membrane.	2/2952	12/30337	0.328591	0.920234	0.858814	2	Zm00001eb422330/Zm00001eb422290	Mild-Cold vs Control	All
GO:0035770	CC	ribonucleoprotein granule	A non-membranous macromolecular complex containing proteins and translationally silenced mRNAs. RNA granules contain proteins that control the localization, stability, and translation of their RNA cargo. Different types of RNA granules (RGs) exist, depending on the cell type and cellular conditions.	2/2952	12/30337	0.328591	0.920234	0.858814	2	Zm00001eb292480/Zm00001eb006420	Mild-Cold vs Control	All
GO:0042138	BP	meiotic DNA double-strand break formation	The cell cycle process in which double-strand breaks are generated at defined hotspots throughout the genome during meiosis I. This results in the initiation of meiotic recombination.	2/2952	12/30337	0.328591	0.920234	0.858814	2	Zm00001eb172550/Zm00001eb180360	Mild-Cold vs Control	All
GO:0042793	BP	plastid transcription	The synthesis of RNA from a plastid DNA template, usually by a specific plastid RNA polymerase.	2/2952	12/30337	0.328591	0.920234	0.858814	2	Zm00001eb246440/Zm00001eb115290	Mild-Cold vs Control	All
GO:0046373	BP	L-arabinose metabolic process	The chemical reactions and pathways involving L-arabinose, the D-enantiomer of arabino-pentose. L-arabinose occurs free, e.g. in the heartwood of many conifers, and in the combined state, in both furanose and pyranose forms, as a constituent of various plant hemicelluloses, bacterial polysaccharides etc.	2/2952	12/30337	0.328591	0.920234	0.858814	2	Zm00001eb015240/Zm00001eb196100	Mild-Cold vs Control	All
GO:0046654	BP	tetrahydrofolate biosynthetic process	The chemical reactions and pathways resulting in the formation of tetrahydrofolate, 5,6,7,8-tetrahydrofolic acid, a folate derivative bearing additional hydrogens on the pterin group.	2/2952	12/30337	0.328591	0.920234	0.858814	2	Zm00001eb319990/Zm00001eb039830	Mild-Cold vs Control	All
GO:0048443	BP	stamen development	The process whose specific outcome is the progression of the stamen over time, from its formation to the mature structure.	2/2952	12/30337	0.328591	0.920234	0.858814	2	Zm00001eb236490/Zm00001eb177330	Mild-Cold vs Control	All
GO:0072318	BP	clathrin coat disassembly	The disaggregation of a clathrin coat into its constituent components; results in stripping or removing the clathrin coat from clathrin-coated vesicles (CCV) before fusing with their targets. CVVs transport cargo from plasma membrane and trans-Golgi to the endosomal system.	2/2952	12/30337	0.328591	0.920234	0.858814	2	Zm00001eb159010/Zm00001eb400990	Mild-Cold vs Control	All
GO:0097503	BP	sialylation	The covalent attachment of sialic acid to a substrate molecule.	2/2952	12/30337	0.328591	0.920234	0.858814	2	Zm00001eb147290/Zm00001eb426190	Mild-Cold vs Control	All
GO:0102485		GO:0102485		2/2952	12/30337	0.328591	0.920234	0.858814	2	Zm00001eb195710/Zm00001eb112690	Mild-Cold vs Control	All
GO:0102486		GO:0102486		2/2952	12/30337	0.328591	0.920234	0.858814	2	Zm00001eb195710/Zm00001eb112690	Mild-Cold vs Control	All
GO:0102487		GO:0102487		2/2952	12/30337	0.328591	0.920234	0.858814	2	Zm00001eb195710/Zm00001eb112690	Mild-Cold vs Control	All
GO:0102488		GO:0102488		2/2952	12/30337	0.328591	0.920234	0.858814	2	Zm00001eb195710/Zm00001eb112690	Mild-Cold vs Control	All
GO:0102489		GO:0102489		2/2952	12/30337	0.328591	0.920234	0.858814	2	Zm00001eb195710/Zm00001eb112690	Mild-Cold vs Control	All
GO:0102490		GO:0102490		2/2952	12/30337	0.328591	0.920234	0.858814	2	Zm00001eb195710/Zm00001eb112690	Mild-Cold vs Control	All
GO:0102491		GO:0102491		2/2952	12/30337	0.328591	0.920234	0.858814	2	Zm00001eb195710/Zm00001eb112690	Mild-Cold vs Control	All
GO:0009553	BP	embryo sac development	The process whose specific outcome is the progression of the embryo sac over time, from its formation to the mature structure. The process begins with the meiosis of the megasporocyte to form four haploid megaspores. Three of the megaspores disintegrate, and the fourth undergoes mitosis giving rise to a binucleate syncytial embryo sac. The two haploid nuclei migrate to the opposite poles of the e…	5/2952	39/30337	0.328867	0.920234	0.858814	5	Zm00001eb297590/Zm00001eb172550/Zm00001eb085620/Zm00001eb180360/Zm00001eb198220	Mild-Cold vs Control	All
GO:0031977	CC	thylakoid lumen	The volume enclosed by a thylakoid membrane.	5/2952	39/30337	0.328867	0.920234	0.858814	5	Zm00001eb138680/Zm00001eb359650/Zm00001eb085840/Zm00001eb042520/Zm00001eb070100	Mild-Cold vs Control	All
GO:0035335	BP	peptidyl-tyrosine dephosphorylation	The removal of phosphoric residues from peptidyl-O-phospho-tyrosine to form peptidyl-tyrosine.	5/2952	39/30337	0.328867	0.920234	0.858814	5	Zm00001eb278930/Zm00001eb373490/Zm00001eb095500/Zm00001eb282930/Zm00001eb193370	Mild-Cold vs Control	All
GO:0006284	BP	base-excision repair	In base excision repair, an altered base is removed by a DNA glycosylase enzyme, followed by excision of the resulting sugar phosphate. The small gap left in the DNA helix is filled in by the sequential action of DNA polymerase and DNA ligase.	4/2952	30/30337	0.333502	0.920234	0.858814	4	Zm00001eb369520/Zm00001eb150740/Zm00001eb033650/Zm00001eb289030	Mild-Cold vs Control	All
GO:0006487	BP	protein N-linked glycosylation	A protein glycosylation process in which a carbohydrate or carbohydrate derivative unit is added to a protein via the N4 atom of peptidyl-asparagine, the omega-N of arginine, or the N1' atom peptidyl-tryptophan.	4/2952	30/30337	0.333502	0.920234	0.858814	4	Zm00001eb183710/Zm00001eb094860/Zm00001eb252000/Zm00001eb188310	Mild-Cold vs Control	All
GO:0009678	MF	diphosphate hydrolysis-driven proton transmembrane transporter activity	Catalysis of the reaction: diphosphate + H+(in) + H2O = 2 H+(out) + 2 phosphate.	4/2952	30/30337	0.333502	0.920234	0.858814	4	Zm00001eb206510/Zm00001eb387010/Zm00001eb099750/Zm00001eb099760	Mild-Cold vs Control	All
GO:0016157	MF	sucrose synthase activity	Catalysis of the reaction: UDP-glucose + D-fructose = UDP + sucrose.	4/2952	30/30337	0.333502	0.920234	0.858814	4	Zm00001eb167910/Zm00001eb016250/Zm00001eb016290/Zm00001eb392880	Mild-Cold vs Control	All
GO:0034620	BP	cellular response to unfolded protein	Any process that results in a change in state or activity of a cell (in terms of movement, secretion, enzyme production, gene expression, etc.) as a result of an unfolded protein stimulus.	4/2952	30/30337	0.333502	0.920234	0.858814	4	Zm00001eb012470/Zm00001eb056980/Zm00001eb368000/Zm00001eb351340	Mild-Cold vs Control	All
GO:0051453	BP	regulation of intracellular pH	Any process that modulates the internal pH of a cell, measured by the concentration of the hydrogen ion.	4/2952	30/30337	0.333502	0.920234	0.858814	4	Zm00001eb226700/Zm00001eb317300/Zm00001eb226690/Zm00001eb178280	Mild-Cold vs Control	All
GO:0000289	BP	nuclear-transcribed mRNA poly(A) tail shortening	Shortening of the poly(A) tail of a nuclear-transcribed mRNA from full length to an oligo(A) length.	3/2952	21/30337	0.335462	0.920234	0.858814	3	Zm00001eb292480/Zm00001eb230480/Zm00001eb006420	Mild-Cold vs Control	All
GO:0006874	BP	intracellular calcium ion homeostasis	A homeostatic process involved in the maintenance of a steady state level of calcium ions within a cell.	3/2952	21/30337	0.335462	0.920234	0.858814	3	Zm00001eb355420/Zm00001eb055560/Zm00001eb019340	Mild-Cold vs Control	All
GO:0016207	MF	4-coumarate-CoA ligase activity	Catalysis of the reaction: ATP + 4-coumarate + CoA = AMP + diphosphate + 4-coumaroyl-CoA.	3/2952	21/30337	0.335462	0.920234	0.858814	3	Zm00001eb002700/Zm00001eb376490/Zm00001eb061470	Mild-Cold vs Control	All
GO:0043067	BP	regulation of programmed cell death	Any process that modulates the frequency, rate or extent of programmed cell death, cell death resulting from activation of endogenous cellular processes.	3/2952	21/30337	0.335462	0.920234	0.858814	3	Zm00001eb010860/Zm00001eb052250/Zm00001eb111250	Mild-Cold vs Control	All
GO:0051607	BP	defense response to virus	Reactions triggered in response to the presence of a virus that act to protect the cell or organism.	3/2952	21/30337	0.335462	0.920234	0.858814	3	Zm00001eb309920/Zm00001eb367840/Zm00001eb280850	Mild-Cold vs Control	All
GO:0065004	BP	protein-DNA complex assembly	The aggregation, arrangement and bonding together of proteins and DNA molecules to form a protein-DNA complex.	3/2952	21/30337	0.335462	0.920234	0.858814	3	Zm00001eb019630/Zm00001eb121570/Zm00001eb405460	Mild-Cold vs Control	All
GO:2000012	BP	regulation of auxin polar transport		3/2952	21/30337	0.335462	0.920234	0.858814	3	Zm00001eb321140/Zm00001eb409710/Zm00001eb017330	Mild-Cold vs Control	All
GO:2000028	BP	regulation of photoperiodism, flowering		3/2952	21/30337	0.335462	0.920234	0.858814	3	Zm00001eb337600/Zm00001eb122110/Zm00001eb236490	Mild-Cold vs Control	All
GO:2001070	MF	starch binding		3/2952	21/30337	0.335462	0.920234	0.858814	3	Zm00001eb053230/Zm00001eb217200/Zm00001eb367050	Mild-Cold vs Control	All
GO:0044183	MF	protein folding chaperone	Binding to a protein or a protein-containing complex to assist the protein folding process.	6/2952	49/30337	0.341077	0.920234	0.858814	6	Zm00001eb012470/Zm00001eb212460/Zm00001eb368000/Zm00001eb351340/Zm00001eb114150/Zm00001eb144880	Mild-Cold vs Control	All
GO:0015995	BP	chlorophyll biosynthetic process	The chemical reactions and pathways resulting in the formation of chlorophyll, any compound of magnesium complexed in a porphyrin (tetrapyrrole) ring and which functions as a photosynthetic pigment, from less complex precursors.	5/2952	40/30337	0.348821	0.920234	0.858814	5	Zm00001eb044210/Zm00001eb349410/Zm00001eb187250/Zm00001eb207370/Zm00001eb286140	Mild-Cold vs Control	All
GO:1903507		GO:1903507		5/2952	40/30337	0.348821	0.920234	0.858814	5	Zm00001eb355240/Zm00001eb369560/Zm00001eb334410/Zm00001eb314890/Zm00001eb206730	Mild-Cold vs Control	All
GO:0031146	BP	SCF-dependent proteasomal ubiquitin-dependent protein catabolic process	The chemical reactions and pathways resulting in the breakdown of a protein or peptide by hydrolysis of its peptide bonds, initiated by the covalent attachment of ubiquitin, with ubiquitin-protein ligation catalyzed by an SCF (Skp1/Cul1/F-box protein) complex, and mediated by the proteasome.	11/2952	98/30337	0.355886	0.920234	0.858814	11	Zm00001eb135530/Zm00001eb078100/Zm00001eb288390/Zm00001eb375600/Zm00001eb193970/Zm00001eb158500/Zm00001eb255430/Zm00001eb114030/Zm00001eb237210/Zm00001eb185570/Zm00001eb183250	Mild-Cold vs Control	All
GO:0140101	MF	catalytic activity, acting on a tRNA		4/2952	31/30337	0.356458	0.920234	0.858814	4	Zm00001eb243830/Zm00001eb404490/Zm00001eb408070/Zm00001eb215000	Mild-Cold vs Control	All
GO:0008654	BP	phospholipid biosynthetic process	The chemical reactions and pathways resulting in the formation of a phospholipid, a lipid containing phosphoric acid as a mono- or diester.	6/2952	50/30337	0.358995	0.920234	0.858814	6	Zm00001eb027730/Zm00001eb333900/Zm00001eb107690/Zm00001eb155590/Zm00001eb223960/Zm00001eb361070	Mild-Cold vs Control	All
GO:0005746	CC	mitochondrial respirasome	The protein complexes that form the mitochondrial electron transport system (the respiratory chain), associated with the inner mitochondrial membrane. The respiratory chain complexes transfer electrons from an electron donor to an electron acceptor and are associated with a proton pump to create a transmembrane electrochemical gradient.	3/2952	22/30337	0.363136	0.920234	0.858814	3	Zm00001eb103680/Zm00001eb319820/Zm00001eb259400	Mild-Cold vs Control	All
GO:0006820	BP	monoatomic anion transport	The directed movement of a monoatomic anion, into, out of or within a cell, or between cells, by means of some agent such as a transporter or pore. Monatomic anions (also called simple anions) are negatively charged ions consisting of exactly one atom.	3/2952	22/30337	0.363136	0.920234	0.858814	3	Zm00001eb373650/Zm00001eb316570/Zm00001eb136840	Mild-Cold vs Control	All
GO:0006995	BP	cellular response to nitrogen starvation	Any process that results in a change in state or activity of a cell (in terms of movement, secretion, enzyme production, gene expression, etc.) as a result of deprivation of nitrogen.	3/2952	22/30337	0.363136	0.920234	0.858814	3	Zm00001eb060520/Zm00001eb126780/Zm00001eb433900	Mild-Cold vs Control	All
GO:0016864	MF	intramolecular oxidoreductase activity, transposing S-S bonds	Catalysis of an oxidation-reduction (redox) reaction in which the hydrogen donor and acceptor are the same molecule, one or more sulfur-sulfur bonds in the molecule are rearranged, and no oxidized product appears.	3/2952	22/30337	0.363136	0.920234	0.858814	3	Zm00001eb375710/Zm00001eb168910/Zm00001eb042600	Mild-Cold vs Control	All
GO:0042128	BP	nitrate assimilation	The nitrogen metabolic process that encompasses the uptake of nitrate from the environment and reduction to ammonia, and results in the incorporation of nitrogen derived from nitrate into cellular substances.	3/2952	22/30337	0.363136	0.920234	0.858814	3	Zm00001eb193660/Zm00001eb040260/Zm00001eb209670	Mild-Cold vs Control	All
GO:0043044		GO:0043044		3/2952	22/30337	0.363136	0.920234	0.858814	3	Zm00001eb155940/Zm00001eb117870/Zm00001eb294690	Mild-Cold vs Control	All
GO:0044237	BP	cellular metabolic process	The chemical reactions and pathways by which individual cells transform chemical substances.	3/2952	22/30337	0.363136	0.920234	0.858814	3	Zm00001eb273940/Zm00001eb168430/Zm00001eb324290	Mild-Cold vs Control	All
GO:1990939		GO:1990939		10/2952	89/30337	0.365391	0.920234	0.858814	10	Zm00001eb427560/Zm00001eb377830/Zm00001eb186130/Zm00001eb134790/Zm00001eb197580/Zm00001eb127940/Zm00001eb069600/Zm00001eb165280/Zm00001eb175890/Zm00001eb076510	Mild-Cold vs Control	All
GO:0004072	MF	aspartate kinase activity	Catalysis of the reaction: L-aspartate + ATP = 4-phospho-L-aspartate + ADP + H+.	2/2952	13/30337	0.365447	0.920234	0.858814	2	Zm00001eb094670/Zm00001eb405410	Mild-Cold vs Control	All
GO:0004743	MF	pyruvate kinase activity	Catalysis of the reaction: = ADP + H+ + phosphoenolpyruvate => ATP + pyruvate.	2/2952	13/30337	0.365447	0.920234	0.858814	2	Zm00001eb128890/Zm00001eb301440	Mild-Cold vs Control	All
GO:0004792	MF	thiosulfate sulfurtransferase activity	Catalysis of the reaction: hydrogen cyanide + thiosulfate = H+ + sulfite + thiocyanate.	2/2952	13/30337	0.365447	0.920234	0.858814	2	Zm00001eb375420/Zm00001eb228330	Mild-Cold vs Control	All
GO:0005622	CC	intracellular anatomical structure	A component of a cell contained within (but not including) the plasma membrane. In eukaryotes it includes the nucleus and cytoplasm.	2/2952	13/30337	0.365447	0.920234	0.858814	2	Zm00001eb175850/Zm00001eb053610	Mild-Cold vs Control	All
GO:0006783	BP	heme biosynthetic process	The chemical reactions and pathways resulting in the formation of heme, any compound of iron complexed in a porphyrin (tetrapyrrole) ring, from less complex precursors.	2/2952	13/30337	0.365447	0.920234	0.858814	2	Zm00001eb151360/Zm00001eb207370	Mild-Cold vs Control	All
GO:0008199	MF	ferric iron binding	Binding to a ferric iron ion, Fe(III).	2/2952	13/30337	0.365447	0.920234	0.858814	2	Zm00001eb010130/Zm00001eb151360	Mild-Cold vs Control	All
GO:0009134	BP	nucleoside diphosphate catabolic process	The chemical reactions and pathways resulting in the breakdown of a nucleoside diphosphate, a compound consisting of a nucleobase linked to a deoxyribose or ribose sugar esterified with diphosphate on the sugar.	2/2952	13/30337	0.365447	0.920234	0.858814	2	Zm00001eb195710/Zm00001eb112690	Mild-Cold vs Control	All
GO:0009863	BP	salicylic acid mediated signaling pathway	The series of molecular signals mediated by salicylic acid.	2/2952	13/30337	0.365447	0.920234	0.858814	2	Zm00001eb402930/Zm00001eb094610	Mild-Cold vs Control	All
GO:0010099	BP	regulation of photomorphogenesis	Any process that modulates the rate or extent of photomorphogenesis.	2/2952	13/30337	0.365447	0.920234	0.858814	2	Zm00001eb295010/Zm00001eb342970	Mild-Cold vs Control	All
GO:0016618	MF	hydroxypyruvate reductase activity	Catalysis of the reaction: D-glycerate + NADP+ = hydroxypyruvate + NADPH + H+.	2/2952	13/30337	0.365447	0.920234	0.858814	2	Zm00001eb027920/Zm00001eb088840	Mild-Cold vs Control	All
GO:0017110	MF	nucleoside diphosphate phosphatase activity	Catalysis of the reaction: a nucleoside diphosphate + H2O = a nucleoside monophosphate + phosphate.	2/2952	13/30337	0.365447	0.920234	0.858814	2	Zm00001eb195710/Zm00001eb112690	Mild-Cold vs Control	All
GO:0030955	MF	potassium ion binding	Binding to a potassium ion (K+).	2/2952	13/30337	0.365447	0.920234	0.858814	2	Zm00001eb128890/Zm00001eb301440	Mild-Cold vs Control	All
GO:0043085	BP	positive regulation of catalytic activity	Any process that activates or increases the activity of an enzyme.	2/2952	13/30337	0.365447	0.920234	0.858814	2	Zm00001eb329630/Zm00001eb304550	Mild-Cold vs Control	All
GO:0060359	BP	response to ammonium ion	Any process that results in a change in state or activity of a cell or an organism (in terms of movement, secretion, enzyme production, gene expression, etc.) as a result of an ammonium stimulus.	2/2952	13/30337	0.365447	0.920234	0.858814	2	Zm00001eb156610/Zm00001eb360480	Mild-Cold vs Control	All
GO:0071014	CC	post-mRNA release spliceosomal complex	A spliceosomal complex that is formed following the release of the spliced product from the post-spliceosomal complex and contains the excised intron and three snRNPs, either U2 or U12, U5, and either U6 or U6atac.	2/2952	13/30337	0.365447	0.920234	0.858814	2	Zm00001eb285500/Zm00001eb217360	Mild-Cold vs Control	All
GO:0071704	BP	organic substance metabolic process	The chemical reactions and pathways involving an organic substance, any molecular entity containing carbon.	2/2952	13/30337	0.365447	0.920234	0.858814	2	Zm00001eb381530/Zm00001eb216260	Mild-Cold vs Control	All
GO:0102682	MF	cytokinin riboside 5'-monophosphate phosphoribohydrolase activity	Catalysis of the reaction: N(6)-(dimethylallyl)adenosine 5'-phosphate + H2O = N(6)-dimethylallyladenine + D-ribose 5-phosphate.	2/2952	13/30337	0.365447	0.920234	0.858814	2	Zm00001eb294370/Zm00001eb294360	Mild-Cold vs Control	All
GO:2000762	BP	regulation of phenylpropanoid metabolic process		2/2952	13/30337	0.365447	0.920234	0.858814	2	Zm00001eb235530/Zm00001eb285040	Mild-Cold vs Control	All
GO:1903508		GO:1903508		16/2952	148/30337	0.36739	0.920234	0.858814	16	Zm00001eb191940/Zm00001eb047760/Zm00001eb336270/Zm00001eb374760/Zm00001eb056980/Zm00001eb136980/Zm00001eb288360/Zm00001eb147220/Zm00001eb353710/Zm00001eb368640/Zm00001eb235050/Zm00001eb075320/Zm00001eb290350/Zm00001eb028610/Zm00001eb366880/Zm00001eb402580	Mild-Cold vs Control	All
GO:0009116	BP	nucleoside metabolic process	The chemical reactions and pathways involving a nucleoside, a nucleobase linked to either beta-D-ribofuranose (a ribonucleoside) or 2-deoxy-beta-D-ribofuranose, (a deoxyribonucleoside), e.g. adenosine, guanosine, inosine, cytidine, uridine and deoxyadenosine, deoxyguanosine, deoxycytidine and thymidine (= deoxythymidine).	5/2952	41/30337	0.368835	0.920234	0.858814	5	Zm00001eb055280/Zm00001eb379090/Zm00001eb388190/Zm00001eb348710/Zm00001eb412190	Mild-Cold vs Control	All
GO:0009755	BP	hormone-mediated signaling pathway	The series of molecular signals mediated by the detection of a hormone.	13/2952	119/30337	0.373335	0.920234	0.858814	13	Zm00001eb419430/Zm00001eb369560/Zm00001eb193520/Zm00001eb003920/Zm00001eb366900/Zm00001eb165960/Zm00001eb368640/Zm00001eb321140/Zm00001eb345910/Zm00001eb290350/Zm00001eb135850/Zm00001eb336020/Zm00001eb222050	Mild-Cold vs Control	All
GO:0008236	MF	serine-type peptidase activity	Catalysis of the hydrolysis of peptide bonds in a polypeptide chain by a catalytic mechanism that involves a catalytic triad consisting of a serine nucleophile that is activated by a proton relay involving an acidic residue (e.g. aspartate or glutamate) and a basic residue (usually histidine).	6/2952	51/30337	0.376967	0.920234	0.858814	6	Zm00001eb359650/Zm00001eb220420/Zm00001eb388590/Zm00001eb223050/Zm00001eb315930/Zm00001eb275090	Mild-Cold vs Control	All
GO:0016757	MF	glycosyltransferase activity	Catalysis of the transfer of a glycosyl group from one compound (donor) to another (acceptor).	44/2952	429/30337	0.379222	0.920234	0.858814	44	Zm00001eb069220/Zm00001eb183710/Zm00001eb400380/Zm00001eb065750/Zm00001eb219270/Zm00001eb402930/Zm00001eb125880/Zm00001eb125920/Zm00001eb013950/Zm00001eb334770/Zm00001eb144500/Zm00001eb334360/Zm00001eb176730/Zm00001eb145810/Zm00001eb334760/Zm00001eb258830/Zm00001eb072710/Zm00001eb362690/Zm00001eb033870/Zm00001eb105040/Zm00001eb098490/Zm00001eb411380/Zm00001eb023120/Zm00001eb094860/Zm00001eb391570…	Mild-Cold vs Control	All
GO:0005384	MF	manganese ion transmembrane transporter activity	Enables the transfer of manganese (Mn) ions from one side of a membrane to the other.	4/2952	32/30337	0.379401	0.920234	0.858814	4	Zm00001eb036320/Zm00001eb417290/Zm00001eb338890/Zm00001eb248740	Mild-Cold vs Control	All
GO:0008138	MF	protein tyrosine/serine/threonine phosphatase activity	Catalysis of the reactions: protein serine + H2O = protein serine + phosphate; protein threonine phosphate + H2O = protein threonine + phosphate; and protein tyrosine phosphate + H2O = protein tyrosine + phosphate.	4/2952	32/30337	0.379401	0.920234	0.858814	4	Zm00001eb278930/Zm00001eb373490/Zm00001eb095500/Zm00001eb193370	Mild-Cold vs Control	All
GO:0008553	MF	P-type proton-exporting transporter activity	Enables the transfer of protons from one side of a membrane to the other according to the reaction: ATP + H2O + H+(in) = ADP + phosphate + H+(out). These transporters use a phosphorylative mechanism, which have a phosphorylated intermediate state during the ion transport cycle.	4/2952	32/30337	0.379401	0.920234	0.858814	4	Zm00001eb226700/Zm00001eb317300/Zm00001eb226690/Zm00001eb178280	Mild-Cold vs Control	All
GO:0009982	MF	pseudouridine synthase activity	Catalysis of the reaction: a uridine in RNA = a pseudouridine in RNA. Conversion of uridine in an RNA molecule to pseudouridine by rotation of the C1'-N-1 glycosidic bond of uridine in RNA to a C1'-C5.	4/2952	32/30337	0.379401	0.920234	0.858814	4	Zm00001eb160060/Zm00001eb017520/Zm00001eb174620/Zm00001eb333520	Mild-Cold vs Control	All
GO:0018108	BP	peptidyl-tyrosine phosphorylation	The phosphorylation of peptidyl-tyrosine to form peptidyl-O4'-phospho-L-tyrosine.	4/2952	32/30337	0.379401	0.920234	0.858814	4	Zm00001eb216030/Zm00001eb244430/Zm00001eb078880/Zm00001eb169410	Mild-Cold vs Control	All
GO:0061615	BP	glycolytic process through fructose-6-phosphate	The chemical reactions and pathways resulting in the breakdown of a monosaccharide into pyruvate, occurring through a fructose-6-phosphate intermediate, with the concomitant production of ATP and NADH.	4/2952	32/30337	0.379401	0.920234	0.858814	4	Zm00001eb188910/Zm00001eb332870/Zm00001eb350090/Zm00001eb235950	Mild-Cold vs Control	All
GO:0043086	BP	negative regulation of catalytic activity	Any process that stops or reduces the activity of an enzyme.	20/2952	189/30337	0.380906	0.920234	0.858814	20	Zm00001eb227740/Zm00001eb290140/Zm00001eb302140/Zm00001eb145790/Zm00001eb430560/Zm00001eb072230/Zm00001eb018000/Zm00001eb070460/Zm00001eb331360/Zm00001eb239670/Zm00001eb410040/Zm00001eb242800/Zm00001eb351460/Zm00001eb260290/Zm00001eb171260/Zm00001eb167340/Zm00001eb308690/Zm00001eb315000/Zm00001eb246440/Zm00001eb135460	Mild-Cold vs Control	All
GO:0006865	BP	amino acid transport	The directed movement of amino acids, organic acids containing one or more amino substituents, into, out of or within a cell, or between cells, by means of some agent such as a transporter or pore.	11/2952	100/30337	0.381354	0.920234	0.858814	11	Zm00001eb344970/Zm00001eb358420/Zm00001eb297590/Zm00001eb173390/Zm00001eb218400/Zm00001eb050630/Zm00001eb090980/Zm00001eb261500/Zm00001eb408360/Zm00001eb261510/Zm00001eb279680	Mild-Cold vs Control	All
GO:0016773	MF	phosphotransferase activity, alcohol group as acceptor	Catalysis of the transfer of a phosphorus-containing group from one compound (donor) to an alcohol group (acceptor).	14/2952	130/30337	0.386306	0.920234	0.858814	14	Zm00001eb037930/Zm00001eb434220/Zm00001eb121400/Zm00001eb024550/Zm00001eb141560/Zm00001eb337610/Zm00001eb221490/Zm00001eb283530/Zm00001eb334630/Zm00001eb218330/Zm00001eb390850/Zm00001eb170180/Zm00001eb380440/Zm00001eb008460	Mild-Cold vs Control	All
GO:0017056	MF	structural constituent of nuclear pore	The action of a molecule that contributes to the structural integrity of the nuclear pore complex, a protein-lined channel in the nuclear envelope that allows the transfer of macromolecules.	5/2952	42/30337	0.388856	0.920234	0.858814	5	Zm00001eb430560/Zm00001eb165960/Zm00001eb165950/Zm00001eb058550/Zm00001eb314700	Mild-Cold vs Control	All
GO:0004525	MF	ribonuclease III activity	Catalysis of the endonucleolytic cleavage of RNA with 5'-phosphomonoesters and 3'-OH termini; makes two staggered cuts in both strands of dsRNA, leaving a 3' overhang of 2 nt.	3/2952	23/30337	0.390615	0.920234	0.858814	3	Zm00001eb042770/Zm00001eb213450/Zm00001eb346320	Mild-Cold vs Control	All
GO:0006189	BP	'de novo' IMP biosynthetic process	The chemical reactions and pathways resulting in the formation of IMP, inosine monophosphate, by the stepwise assembly of a purine ring on ribose 5-phosphate.	3/2952	23/30337	0.390615	0.920234	0.858814	3	Zm00001eb055170/Zm00001eb404490/Zm00001eb348710	Mild-Cold vs Control	All
GO:0009931	MF	calcium-dependent protein serine/threonine kinase activity	Calcium-dependent catalysis of the reactions: ATP + a protein serine = ADP + protein serine phosphate; and ATP + a protein threonine = ADP + protein threonine phosphate.	3/2952	23/30337	0.390615	0.920234	0.858814	3	Zm00001eb038470/Zm00001eb196210/Zm00001eb109500	Mild-Cold vs Control	All
GO:0010345	BP	suberin biosynthetic process	The chemical reactions and pathways resulting in the formation of suberin monomers and suberin polyesters. Suberin monomers are derived from fatty acids and trans-cinnamic acids. The monomers are then cross-linked with glycerols.	3/2952	23/30337	0.390615	0.920234	0.858814	3	Zm00001eb075940/Zm00001eb176110/Zm00001eb083140	Mild-Cold vs Control	All
GO:0032592		GO:0032592		3/2952	23/30337	0.390615	0.920234	0.858814	3	Zm00001eb061490/Zm00001eb149760/Zm00001eb212590	Mild-Cold vs Control	All
GO:0048235	BP	pollen sperm cell differentiation	The process in which a relatively unspecialized cell acquires specialized features of a haploid sperm cell within the plant gametophyte.	3/2952	23/30337	0.390615	0.920234	0.858814	3	Zm00001eb339080/Zm00001eb313510/Zm00001eb183220	Mild-Cold vs Control	All
GO:0070192	BP	chromosome organization involved in meiotic cell cycle	A process of chromosome organization that is involved in a meiotic cell cycle.	3/2952	23/30337	0.390615	0.920234	0.858814	3	Zm00001eb172550/Zm00001eb084850/Zm00001eb180360	Mild-Cold vs Control	All
GO:0000014	MF	single-stranded DNA endodeoxyribonuclease activity	Catalysis of the hydrolysis of ester linkages within a single-stranded deoxyribonucleic acid molecule by creating internal breaks.	1/2952	5/30337	0.400644	0.920234	0.858814	1	Zm00001eb043930	Mild-Cold vs Control	All
GO:0000455	BP	enzyme-directed rRNA pseudouridine synthesis	The intramolecular conversion of uridine to pseudouridine during ribosome biogenesis where the enzyme specifies the site that becomes pseudouridylated without using a guide RNA.	1/2952	5/30337	0.400644	0.920234	0.858814	1	Zm00001eb174620	Mild-Cold vs Control	All
GO:0001561	BP	fatty acid alpha-oxidation	A metabolic pathway by which 3-methyl branched fatty acids are degraded. These compounds are not degraded by the normal peroxisomal beta-oxidation pathway, because the 3-methyl blocks the dehydrogenation of the hydroxyl group by hydroxyacyl-CoA dehydrogenase. The 3-methyl branched fatty acid is converted in several steps to pristenic acid, which can then feed into the beta-oxidative pathway.	1/2952	5/30337	0.400644	0.920234	0.858814	1	Zm00001eb268320	Mild-Cold vs Control	All
GO:0002218	BP	activation of innate immune response	Any process that initiates an innate immune response. Innate immune responses are defense responses mediated by germline encoded components that directly recognize components of potential pathogens. Examples of this process include activation of the hypersensitive response of Arabidopsis thaliana and activation of any NOD or TLR signaling pathway in vertebrate species.	1/2952	5/30337	0.400644	0.920234	0.858814	1	Zm00001eb363100	Mild-Cold vs Control	All
GO:0002252	BP	immune effector process	Any process of the immune system that executes a component of an immune response. An effector immune process takes place after its activation.	1/2952	5/30337	0.400644	0.920234	0.858814	1	Zm00001eb363100	Mild-Cold vs Control	All
GO:0003876	MF	AMP deaminase activity	Catalysis of the reaction: AMP + H2O = IMP + NH3.	1/2952	5/30337	0.400644	0.920234	0.858814	1	Zm00001eb286120	Mild-Cold vs Control	All
GO:0003962	MF	cystathionine gamma-synthase activity	Catalysis of the reaction: O-succinyl-L-homoserine + L-cysteine = cystathionine + succinate.	1/2952	5/30337	0.400644	0.920234	0.858814	1	Zm00001eb048610	Mild-Cold vs Control	All
GO:0004044	MF	amidophosphoribosyltransferase activity	Catalysis of the reaction: 5-phospho-beta-D-ribosylamine + L-glutamate + diphosphate = 5-phospho-alpha-D-ribose 1-diphosphate + L-glutamine + H2O.	1/2952	5/30337	0.400644	0.920234	0.858814	1	Zm00001eb348710	Mild-Cold vs Control	All
GO:0004061	MF	arylformamidase activity	Catalysis of the reaction: N-formyl-L-kynurenine + H2O = formate + L-kynurenine.	1/2952	5/30337	0.400644	0.920234	0.858814	1	Zm00001eb221740	Mild-Cold vs Control	All
GO:0004069	MF	L-aspartate:2-oxoglutarate aminotransferase activity	Catalysis of the reaction: L-aspartate + 2-oxoglutarate = oxaloacetate + L-glutamate.	1/2952	5/30337	0.400644	0.920234	0.858814	1	Zm00001eb257910	Mild-Cold vs Control	All
GO:0004150	MF	dihydroneopterin aldolase activity	Catalysis of the reaction: 2-amino-4-hydroxy-6-(D-erythro-1,2,3-trihydroxypropyl)-7,8-dihydropteridine = 2-amino-4-hydroxy-6-hydroxymethyl-7,8-dihydropteridine + glycolaldehyde.	1/2952	5/30337	0.400644	0.920234	0.858814	1	Zm00001eb039830	Mild-Cold vs Control	All
GO:0004318	MF	enoyl-[acyl-carrier-protein] reductase (NADH) activity	Catalysis of the reaction: acyl-[acyl-carrier protein] + NAD+ = trans-2,3-dehydroacyl-[acyl-carrier protein] + NADH + H+.	1/2952	5/30337	0.400644	0.920234	0.858814	1	Zm00001eb033580	Mild-Cold vs Control	All
GO:0004789	MF	thiamine-phosphate diphosphorylase activity	Catalysis of the reaction: 4-amino-2-methyl-5-diphosphomethylpyrimidine + 4-methyl-5-(2-phosphoethyl)-thiazole + H+ = diphosphate + thiamine phosphate.	1/2952	5/30337	0.400644	0.920234	0.858814	1	Zm00001eb387340	Mild-Cold vs Control	All
GO:0004797	MF	thymidine kinase activity	Catalysis of the reaction: ATP + thymidine = ADP + thymidine 5'-phosphate.	1/2952	5/30337	0.400644	0.920234	0.858814	1	Zm00001eb021070	Mild-Cold vs Control	All
GO:0004860	MF	protein kinase inhibitor activity	Binds to and stops, prevents or reduces the activity of a protein kinase.	1/2952	5/30337	0.400644	0.920234	0.858814	1	Zm00001eb051240	Mild-Cold vs Control	All
GO:0005267	MF	potassium channel activity	Enables the facilitated diffusion of a potassium ion (by an energy-independent process) involving passage through a transmembrane aqueous pore or channel without evidence for a carrier-mediated mechanism.	1/2952	5/30337	0.400644	0.920234	0.858814	1	Zm00001eb309390	Mild-Cold vs Control	All
GO:0005337	MF	nucleoside transmembrane transporter activity	Enables the transfer of a nucleoside, a nucleobase linked to either beta-D-ribofuranose (ribonucleoside) or 2-deoxy-beta-D-ribofuranose, (a deoxyribonucleotide) from one side of a membrane to the other.	1/2952	5/30337	0.400644	0.920234	0.858814	1	Zm00001eb323930	Mild-Cold vs Control	All
GO:0005664	CC	nuclear origin of replication recognition complex	A multisubunit complex that is located at the replication origins of a chromosome in the nucleus.	1/2952	5/30337	0.400644	0.920234	0.858814	1	Zm00001eb309350	Mild-Cold vs Control	All
GO:0005677	CC	chromatin silencing complex	Any protein complex that mediates changes in chromatin structure that result in transcriptional silencing.	1/2952	5/30337	0.400644	0.920234	0.858814	1	Zm00001eb014730	Mild-Cold vs Control	All
GO:0005814	CC	centriole	A cellular organelle, found close to the nucleus in many eukaryotic cells, consisting of a small cylinder with microtubular walls, 300-500 nm long and 150-250 nm in diameter. It contains nine short, parallel, peripheral microtubular fibrils, each fibril consisting of one complete microtubule fused to two incomplete microtubules. Cells usually have two centrioles, lying at right angles to each oth…	1/2952	5/30337	0.400644	0.920234	0.858814	1	Zm00001eb223800	Mild-Cold vs Control	All
GO:0006044	BP	N-acetylglucosamine metabolic process	The chemical reactions and pathways involving N-acetylglucosamine. The D isomer is a common structural unit of glycoproteins in plants, bacteria and animals; it is often the terminal sugar of an oligosaccharide group of a glycoprotein.	1/2952	5/30337	0.400644	0.920234	0.858814	1	Zm00001eb183710	Mild-Cold vs Control	All
GO:0006348		GO:0006348		1/2952	5/30337	0.400644	0.920234	0.858814	1	Zm00001eb171070	Mild-Cold vs Control	All
GO:0006513	BP	protein monoubiquitination	Addition of a single ubiquitin group to a protein.	1/2952	5/30337	0.400644	0.920234	0.858814	1	Zm00001eb231290	Mild-Cold vs Control	All
GO:0006517	BP	protein deglycosylation	The removal of sugar residues from a glycosylated protein.	1/2952	5/30337	0.400644	0.920234	0.858814	1	Zm00001eb090830	Mild-Cold vs Control	All
GO:0006571	BP	tyrosine biosynthetic process	The chemical reactions and pathways resulting in the formation of tyrosine, an aromatic amino acid, 2-amino-3-(4-hydroxyphenyl)propanoic acid.	1/2952	5/30337	0.400644	0.920234	0.858814	1	Zm00001eb383660	Mild-Cold vs Control	All
GO:0006851	BP	mitochondrial calcium ion transmembrane transport	The process in which a calcium ion (Ca2+) is transported across a mitochondrial membrane, into or out of the mitochondrion.	1/2952	5/30337	0.400644	0.920234	0.858814	1	Zm00001eb078110	Mild-Cold vs Control	All
GO:0008215	BP	spermine metabolic process	The chemical reactions and pathways involving spermine, a polybasic amine found in human sperm, in ribosomes and in some viruses, which is involved in nucleic acid packaging. Synthesis is regulated by ornithine decarboxylase which plays a key role in control of DNA replication.	1/2952	5/30337	0.400644	0.920234	0.858814	1	Zm00001eb383120	Mild-Cold vs Control	All
GO:0008239	MF	dipeptidyl-peptidase activity	Catalysis of the hydrolysis of N-terminal dipeptides from a polypeptide chain.	1/2952	5/30337	0.400644	0.920234	0.858814	1	Zm00001eb220420	Mild-Cold vs Control	All
GO:0008479	MF	tRNA-guanosine(34) queuine transglycosylase activity	Catalysis of the reaction: guanosine34 in tRNA + queuine = guanine + queuosine34 in tRNA.	1/2952	5/30337	0.400644	0.920234	0.858814	1	Zm00001eb313370	Mild-Cold vs Control	All
GO:0008692	MF	3-hydroxybutyryl-CoA epimerase activity	Catalysis of the reaction: (S)-3-hydroxybutanoyl-CoA = (R)-3-hydroxybutanoyl-CoA.	1/2952	5/30337	0.400644	0.920234	0.858814	1	Zm00001eb285730	Mild-Cold vs Control	All
GO:0008891		GO:0008891		1/2952	5/30337	0.400644	0.920234	0.858814	1	Zm00001eb070280	Mild-Cold vs Control	All
GO:0008897	MF	holo-[acyl-carrier-protein] synthase activity	Catalysis of the reaction: CoA + substrate-serine = adenosine 3',5'-bisphosphate + substrate-serine-4'-phosphopantetheine. The transfer of the 4'-phosphopantetheine (Ppant) co-factor from coenzyme A to the hydroxyl side chain of the serine residue of acyl- or peptidyl-carrier protein (ACP or PCP) to convert them from the apo to the holo form.	1/2952	5/30337	0.400644	0.920234	0.858814	1	Zm00001eb196210	Mild-Cold vs Control	All
GO:0008936	MF	nicotinamidase activity	Catalysis of the reaction: nicotinamide + H2O = nicotinate + NH3.	1/2952	5/30337	0.400644	0.920234	0.858814	1	Zm00001eb076800	Mild-Cold vs Control	All
GO:0009113	BP	purine nucleobase biosynthetic process	The chemical reactions and pathways resulting in the formation of purine nucleobases, one of the two classes of nitrogen-containing ring compounds found in DNA and RNA, which include adenine and guanine.	1/2952	5/30337	0.400644	0.920234	0.858814	1	Zm00001eb348710	Mild-Cold vs Control	All
GO:0009263	BP	deoxyribonucleotide biosynthetic process	The chemical reactions and pathways resulting in the formation of a deoxyribonucleotide, a compound consisting of deoxyribonucleoside (a base linked to a deoxyribose sugar) esterified with a phosphate group at either the 3' or 5'-hydroxyl group of the sugar.	1/2952	5/30337	0.400644	0.920234	0.858814	1	Zm00001eb280680	Mild-Cold vs Control	All
GO:0009509	CC	chromoplast	A plastid containing pigments other than chlorophyll, usually yellow and orange carotenoid pigments.	1/2952	5/30337	0.400644	0.920234	0.858814	1	Zm00001eb150630	Mild-Cold vs Control	All
GO:0009514	CC	glyoxysome	A specialized form of peroxisome that contains the enzymes of the glyoxylate pathway. The glyoxysome is found in some plant cells, notably the cells of germinating seeds.	1/2952	5/30337	0.400644	0.920234	0.858814	1	Zm00001eb323090	Mild-Cold vs Control	All
GO:0009750	BP	response to fructose	Any process that results in a change in state or activity of a cell or an organism (in terms of movement, secretion, enzyme production, gene expression, etc.) as a result of a fructose stimulus.	1/2952	5/30337	0.400644	0.920234	0.858814	1	Zm00001eb169570	Mild-Cold vs Control	All
GO:0009897	CC	external side of plasma membrane	The leaflet of the plasma membrane that faces away from the cytoplasm and any proteins embedded or anchored in it or attached to its surface.	1/2952	5/30337	0.400644	0.920234	0.858814	1	Zm00001eb075940	Mild-Cold vs Control	All
GO:0009921	CC	auxin efflux carrier complex	The protein complex associated with the plasma membrane of certain plant cells (e.g. root cortex, epidermal cells) that functions to transport auxin out of the cell.	1/2952	5/30337	0.400644	0.920234	0.858814	1	Zm00001eb372180	Mild-Cold vs Control	All
GO:0009925	CC	basal plasma membrane	The region of the plasma membrane located at the basal end of the cell. Often used in reference to animal polarized epithelial membranes, where the basal membrane is the part attached to the extracellular matrix, or in plant cells, where the basal membrane is defined with respect to the zygotic axis.	1/2952	5/30337	0.400644	0.920234	0.858814	1	Zm00001eb372180	Mild-Cold vs Control	All
GO:0009978	MF	allene oxide synthase activity	Catalysis of the reaction: 13(S)-hydroperoxylinolenate = 12,13(S)-epoxylinolenate + H2O.	1/2952	5/30337	0.400644	0.920234	0.858814	1	Zm00001eb214000	Mild-Cold vs Control	All
GO:0010168	CC	ER body	A novel compartment found in plant cells that is derived from the ER. The structures have a characteristic shape and size (10 mm long and 0.5 mm wide) and are surrounded with ribosomes. They have been found in Arabidopsis thaliana and related Brassicaceae species.	1/2952	5/30337	0.400644	0.920234	0.858814	1	Zm00001eb287680	Mild-Cold vs Control	All
GO:0010190	BP	cytochrome b6f complex assembly	Formation of cytochrome b6f complex, a complex that transfers electrons from reduced plastoquinone to oxidized plastocyanin and translocates protons from the stroma to the lumen, by the aggregation, arrangement and bonding together of its constituents.	1/2952	5/30337	0.400644	0.920234	0.858814	1	Zm00001eb021390	Mild-Cold vs Control	All
GO:0010265	BP	SCF complex assembly	The aggregation, arrangement and bonding together of a set of components to form the SKP1-Cullin/Cdc53-F-box protein ubiquitin ligase (SCF) complex.	1/2952	5/30337	0.400644	0.920234	0.858814	1	Zm00001eb183250	Mild-Cold vs Control	All
GO:0010277	MF	chlorophyllide a oxygenase [overall] activity	Catalysis of the reactions: chlorophyllide a + O2 + NADPH + H+ = 7-hydroxychlorophyllide a + H2O + NADP+; and 7-hydroxychlorophyllide a + O2 + NADPH + H+ = chlorophyllide b + 2 H2O + NADP+.	1/2952	5/30337	0.400644	0.920234	0.858814	1	Zm00001eb003760	Mild-Cold vs Control	All
GO:0010338	BP	leaf formation	The process that gives rise to a leaf. This process pertains to the initial formation of a structure from unspecified parts.	1/2952	5/30337	0.400644	0.920234	0.858814	1	Zm00001eb372180	Mild-Cold vs Control	All
GO:0010375	BP	stomatal complex patterning	The regionalization process of establishing the non-random spatial arrangement of stomatal complex on the surface of a leaf. The stomatal complex is the stomatal guard cells and their associated epidermal cells.	1/2952	5/30337	0.400644	0.920234	0.858814	1	Zm00001eb280850	Mild-Cold vs Control	All
GO:0010428	MF	methyl-CpNpG binding	Binding to a methylated cytosine/unspecified/guanine trinucleotide.	1/2952	5/30337	0.400644	0.920234	0.858814	1	Zm00001eb363830	Mild-Cold vs Control	All
GO:0010429	MF	methyl-CpNpN binding	Binding to a methylated cytosine/unspecified/unspecified trinucleotide.	1/2952	5/30337	0.400644	0.920234	0.858814	1	Zm00001eb363830	Mild-Cold vs Control	All
GO:0010496	BP	intercellular transport	The movement of substances between cells.	1/2952	5/30337	0.400644	0.920234	0.858814	1	Zm00001eb091420	Mild-Cold vs Control	All
GO:0015185	MF	gamma-aminobutyric acid transmembrane transporter activity	Enables the transfer of gamma-aminobutyric acid from one side of a membrane to the other. Gamma-aminobutyric acid is 4-aminobutyrate (GABA).	1/2952	5/30337	0.400644	0.920234	0.858814	1	Zm00001eb141470	Mild-Cold vs Control	All
GO:0015245	MF	fatty acid transmembrane transporter activity	Enables the transfer of fatty acids from one side of a membrane to the other. Fatty acids are aliphatic monocarboxylic acids liberated from naturally occurring fats and oils by hydrolysis.	1/2952	5/30337	0.400644	0.920234	0.858814	1	Zm00001eb075940	Mild-Cold vs Control	All
GO:0015798	BP	myo-inositol transport	The directed movement of myo-inositol into, out of or within a cell, or between cells, by means of some agent such as a transporter or pore. Myo-inositol is 1,2,3,4,5/4,6-cyclohexanehexol, a growth factor for animals and microorganisms.	1/2952	5/30337	0.400644	0.920234	0.858814	1	Zm00001eb300060	Mild-Cold vs Control	All
GO:0015807	BP	L-amino acid transport	The directed movement of L-enantiomer amino acids into, out of or within a cell, or between cells, by means of some agent such as a transporter or pore.	1/2952	5/30337	0.400644	0.920234	0.858814	1	Zm00001eb101270	Mild-Cold vs Control	All
GO:0015833	BP	peptide transport	The directed movement of peptides, compounds of two or more amino acids where the alpha carboxyl group of one is bound to the alpha amino group of another, into, out of or within a cell, or between cells, by means of some agent such as a transporter or pore.	1/2952	5/30337	0.400644	0.920234	0.858814	1	Zm00001eb187850	Mild-Cold vs Control	All
GO:0016054	BP	organic acid catabolic process	The chemical reactions and pathways resulting in the breakdown of organic acids, any acidic compound containing carbon in covalent linkage.	1/2952	5/30337	0.400644	0.920234	0.858814	1	Zm00001eb370660	Mild-Cold vs Control	All
GO:0016103	BP	diterpenoid catabolic process	The chemical reactions and pathways resulting in the breakdown of diterpenoid compounds, terpenoids with four isoprene units.	1/2952	5/30337	0.400644	0.920234	0.858814	1	Zm00001eb370660	Mild-Cold vs Control	All
GO:0016888	MF	endodeoxyribonuclease activity, producing 5'-phosphomonoesters	Catalysis of the hydrolysis of ester linkages within deoxyribonucleic acids by creating internal breaks to yield 5'-phosphomonoesters.	1/2952	5/30337	0.400644	0.920234	0.858814	1	Zm00001eb073330	Mild-Cold vs Control	All
GO:0017057	MF	6-phosphogluconolactonase activity	Catalysis of the reaction: 6-O-phosphono-D-glucono-1,5-lactone + H2O = 6-phospho-D-gluconate + H+.	1/2952	5/30337	0.400644	0.920234	0.858814	1	Zm00001eb040260	Mild-Cold vs Control	All
GO:0018215	BP	protein phosphopantetheinylation	The modification of a protein amino acid by phosphopantetheinylation.	1/2952	5/30337	0.400644	0.920234	0.858814	1	Zm00001eb196210	Mild-Cold vs Control	All
GO:0019104	MF	DNA N-glycosylase activity	Catalysis of the removal of damaged bases by cleaving the N-C1' glycosidic bond between the target damaged DNA base and the deoxyribose sugar. The reaction releases a free base and leaves an apurinic/apyrimidinic (AP) site.	1/2952	5/30337	0.400644	0.920234	0.858814	1	Zm00001eb289030	Mild-Cold vs Control	All
GO:0019439	BP	aromatic compound catabolic process	The chemical reactions and pathways resulting in the breakdown of aromatic compounds, any substance containing an aromatic carbon ring.	1/2952	5/30337	0.400644	0.920234	0.858814	1	Zm00001eb138300	Mild-Cold vs Control	All
GO:0019863	MF	IgE binding	Binding to an immunoglobulin of the IgE isotype.	1/2952	5/30337	0.400644	0.920234	0.858814	1	Zm00001eb052450	Mild-Cold vs Control	All
GO:0019877	BP	diaminopimelate biosynthetic process	The chemical reactions and pathways resulting in the formation of diaminopimelate, both as an intermediate in lysine biosynthesis and as a component (as meso-diaminopimelate) of the peptidoglycan of Gram-negative bacterial cell walls.	1/2952	5/30337	0.400644	0.920234	0.858814	1	Zm00001eb398800	Mild-Cold vs Control	All
GO:0030071	BP	regulation of mitotic metaphase/anaphase transition	Any process that modulates the frequency, rate or extent of the cell cycle process in which a cell progresses from metaphase to anaphase during mitosis, triggered by the activation of the anaphase promoting complex by Cdc20/Sleepy homolog which results in the degradation of Securin.	1/2952	5/30337	0.400644	0.920234	0.858814	1	Zm00001eb128530	Mild-Cold vs Control	All
GO:0030322	BP	stabilization of membrane potential	The accomplishment of a non-fluctuating membrane potential, the electric potential existing across any membrane arising from charges in the membrane itself and from the charges present in the media on either side of the membrane.	1/2952	5/30337	0.400644	0.920234	0.858814	1	Zm00001eb309390	Mild-Cold vs Control	All
GO:0030896	CC	checkpoint clamp complex	Conserved heterotrimeric complex of PCNA-like proteins that is loaded onto DNA at sites of DNA damage.	1/2952	5/30337	0.400644	0.920234	0.858814	1	Zm00001eb236550	Mild-Cold vs Control	All
GO:0031119	BP	tRNA pseudouridine synthesis	The intramolecular conversion of uridine to pseudouridine in a tRNA molecule.	1/2952	5/30337	0.400644	0.920234	0.858814	1	Zm00001eb017520	Mild-Cold vs Control	All
GO:0031407	BP	oxylipin metabolic process	The chemical reactions and pathways involving any oxylipin, any of a group of biologically active compounds formed by oxidative metabolism of polyunsaturated fatty acids.	1/2952	5/30337	0.400644	0.920234	0.858814	1	Zm00001eb214000	Mild-Cold vs Control	All
GO:0031417	CC	NatC complex	A conserved complex that catalyzes the transfer of an acetyl group to the N-terminal residue of a protein acceptor molecule that has a Met-Ile, Met-Leu, Met-Trp, or Met-Phe N-terminus. In Saccharomyces the complex includes Mak3p, Mak10p, and Mak31p.	1/2952	5/30337	0.400644	0.920234	0.858814	1	Zm00001eb113280	Mild-Cold vs Control	All
GO:0031429	CC	box H/ACA snoRNP complex	A box H/ACA RNP complex that is located in the nucleolus.	1/2952	5/30337	0.400644	0.920234	0.858814	1	Zm00001eb333520	Mild-Cold vs Control	All
GO:0032269		GO:0032269		1/2952	5/30337	0.400644	0.920234	0.858814	1	Zm00001eb064950	Mild-Cold vs Control	All
GO:0032301	CC	MutSalpha complex	A heterodimer involved in the recognition and repair of base-base and small insertion/deletion mismatches. In human the complex consists of two subunits, MSH2 and MSH6.	1/2952	5/30337	0.400644	0.920234	0.858814	1	Zm00001eb086840	Mild-Cold vs Control	All
GO:0032465	BP	regulation of cytokinesis	Any process that modulates the frequency, rate or extent of the division of the cytoplasm of a cell and its separation into two daughter cells.	1/2952	5/30337	0.400644	0.920234	0.858814	1	Zm00001eb015210	Mild-Cold vs Control	All
GO:0033355	BP	ascorbate glutathione cycle	A cyclic series of interconversions involving L-ascorbate and glutathione that scavenges hydrogen peroxide and reduces it to water, with concomitant oxidation of NADPH.	1/2952	5/30337	0.400644	0.920234	0.858814	1	Zm00001eb279790	Mild-Cold vs Control	All
GO:0034249	BP	negative regulation of amide metabolic process	Any process that stops, prevents, or reduces the frequency, rate or extent of the chemical reactions and pathways involving amides.	1/2952	5/30337	0.400644	0.920234	0.858814	1	Zm00001eb064950	Mild-Cold vs Control	All
GO:0035098	CC	ESC/E(Z) complex	A multimeric protein complex that can methylate lysine-27 and lysine-9 residues of histone H3. In Drosophila the core subunits of the complex include ESC, E(Z), CAF1 (NURF-55) and SU(Z)12. In mammals the core subunits of the complex include EED, EZH2, SUZ12 and RBBP4.	1/2952	5/30337	0.400644	0.920234	0.858814	1	Zm00001eb088090	Mild-Cold vs Control	All
GO:0035194	BP	regulatory ncRNA-mediated post-transcriptional gene silencing	A posttranscriptional gene silencing pathway in which regulatory RNAs elicit silencing of specific target genes, either by mRNA destabilization or inhibition of translation.	1/2952	5/30337	0.400644	0.920234	0.858814	1	Zm00001eb004540	Mild-Cold vs Control	All
GO:0040015	BP	negative regulation of multicellular organism growth	Any process that stops, prevents, or reduces the frequency, rate or extent of growth of an organism to reach its usual body size.	1/2952	5/30337	0.400644	0.920234	0.858814	1	Zm00001eb253390	Mild-Cold vs Control	All
GO:0043014	MF	alpha-tubulin binding	Binding to the microtubule constituent protein alpha-tubulin.	1/2952	5/30337	0.400644	0.920234	0.858814	1	Zm00001eb148900	Mild-Cold vs Control	All
GO:0043153	BP	entrainment of circadian clock by photoperiod	The synchronization of a circadian rhythm to photoperiod, the intermittent cycle of light (day) and dark (night).	1/2952	5/30337	0.400644	0.920234	0.858814	1	Zm00001eb081200	Mild-Cold vs Control	All
GO:0043527	CC	tRNA methyltransferase complex	A multimeric protein complex involved in the methylation of specific nucleotides in tRNA.	1/2952	5/30337	0.400644	0.920234	0.858814	1	Zm00001eb215000	Mild-Cold vs Control	All
GO:0046166	BP	glyceraldehyde-3-phosphate biosynthetic process	The chemical reactions and pathways resulting in the formation of glyceraldehyde-3-phosphate, an important intermediate in glycolysis.	1/2952	5/30337	0.400644	0.920234	0.858814	1	Zm00001eb319770	Mild-Cold vs Control	All
GO:0046203	BP	spermidine catabolic process	The chemical reactions and pathways resulting in the breakdown of spermidine, N-(3-aminopropyl)-1,4-diaminobutane.	1/2952	5/30337	0.400644	0.920234	0.858814	1	Zm00001eb413630	Mild-Cold vs Control	All
GO:0046283	BP	anthocyanin-containing compound metabolic process	The chemical reactions and pathways involving anthocyanins, any member of a group of intensely colored soluble glycosides of anthocyanidins that occur in plants. They are responsible from most of the scarlet, purple, mauve and blue coloring in higher plants, especially of flowers.	1/2952	5/30337	0.400644	0.920234	0.858814	1	Zm00001eb081200	Mild-Cold vs Control	All
GO:0046620	BP	regulation of organ growth	Any process that modulates the frequency, rate or extent of growth of an organ of an organism.	1/2952	5/30337	0.400644	0.920234	0.858814	1	Zm00001eb238650	Mild-Cold vs Control	All
GO:0046976	MF	histone H3K27 methyltransferase activity	Catalysis of the reaction: S-adenosyl-L-methionine + histone H3 L-lysine (position 27) = S-adenosyl-L-homocysteine + histone H3 N6-methyl-L-lysine (position 27). This reaction is the addition of a methyl group to the lysine residue at position 27 of the histone H3 protein.	1/2952	5/30337	0.400644	0.920234	0.858814	1	Zm00001eb088090	Mild-Cold vs Control	All
GO:0047987		GO:0047987		1/2952	5/30337	0.400644	0.920234	0.858814	1	Zm00001eb214000	Mild-Cold vs Control	All
GO:0048439	BP	flower morphogenesis	The process in which the anatomical structures of the flower are generated and organized.	1/2952	5/30337	0.400644	0.920234	0.858814	1	Zm00001eb224940	Mild-Cold vs Control	All
GO:0048587	BP	regulation of short-day photoperiodism, flowering	Any process that modulates the frequency, rate or extent of short-day photoperiodism, where the response associated with the photoperiodism is flowering. Flowering is defined by the switch from the vegetative to the reproductive phase.	1/2952	5/30337	0.400644	0.920234	0.858814	1	Zm00001eb014730	Mild-Cold vs Control	All
GO:0048657	BP	anther wall tapetum cell differentiation	The process in which a relatively unspecialized cell acquires specialized features of an anther cell wall tapetum cell. The tapetum is a layer of cells that provides a source of nutrition for the pollen grains as they mature.	1/2952	5/30337	0.400644	0.920234	0.858814	1	Zm00001eb196530	Mild-Cold vs Control	All
GO:0048826	BP	cotyledon morphogenesis	The process in which the anatomical structures of the cotyledon are generated and organized. The cotyledon is the modified leaf (seed leaf), found as part of the embryo in plant seeds. It is involved in either storage or absorption of food reserves. Dicotyledonous seeds contain two cotyledons, while monocotyledonous seeds contain only one. The cotyledons may appear above ground and show photosynt…	1/2952	5/30337	0.400644	0.920234	0.858814	1	Zm00001eb372180	Mild-Cold vs Control	All
GO:0051010	MF	microtubule plus-end binding	Binding to the plus end of a microtubule.	1/2952	5/30337	0.400644	0.920234	0.858814	1	Zm00001eb107280	Mild-Cold vs Control	All
GO:0072522	BP	purine-containing compound biosynthetic process	The chemical reactions and pathways resulting in the formation of a purine-containing compound, i.e. any compound that contains purine or a formal derivative thereof.	1/2952	5/30337	0.400644	0.920234	0.858814	1	Zm00001eb388190	Mild-Cold vs Control	All
GO:0080132	MF	fatty acid alpha-hydroxylase activity	Catalysis of the conversion of a fatty acid to an alpha-hydroxylated fatty acid. A hydroxyl group is added to the second carbon, counted from the carboxyl end, of a fatty acid chain.	1/2952	5/30337	0.400644	0.920234	0.858814	1	Zm00001eb196530	Mild-Cold vs Control	All
GO:0080148	BP	negative regulation of response to water deprivation	Any process that stops, prevents, or reduces the frequency, rate or extent of a response to water deprivation. Response to water deprivation is a change in state or activity of a cell or an organism (in terms of movement, secretion, enzyme production, gene expression, etc.) as a result of a water deprivation stimulus, prolonged deprivation of water.	1/2952	5/30337	0.400644	0.920234	0.858814	1	Zm00001eb017210	Mild-Cold vs Control	All
GO:0098572	CC	stromal side of plastid thylakoid membrane	The side (leaflet) of the plastid thylakoid membrane that faces the stroma, and any proteins embedded in it or loosely bound to its surface.	1/2952	5/30337	0.400644	0.920234	0.858814	1	Zm00001eb394530	Mild-Cold vs Control	All
GO:0102028	MF	cystathionine gamma-synthase activity (acts on O-phosphohomoserine)	Catalysis of the reaction: L-cysteine + O-phosphonato-L-homoserine = L-cystathionine + hydrogenphosphate.	1/2952	5/30337	0.400644	0.920234	0.858814	1	Zm00001eb048610	Mild-Cold vs Control	All
GO:0102250	MF	linear malto-oligosaccharide phosphorylase activity	Catalysis of the reaction: hydrogenphosphate + a linear malto-oligosaccharide = alpha-D-glucose 1-phosphate + a linear malto-oligosaccharide.	1/2952	5/30337	0.400644	0.920234	0.858814	1	Zm00001eb057840	Mild-Cold vs Control	All
GO:0102499	MF	SHG alpha-glucan phosphorylase activity	Catalysis of the reaction: hydrogenphosphate + a plant soluble heteroglycan = alpha-D-glucose 1-phosphate + a plant soluble heteroglycan.	1/2952	5/30337	0.400644	0.920234	0.858814	1	Zm00001eb057840	Mild-Cold vs Control	All
GO:0104004	BP	cellular response to environmental stimulus	Any process that results in a change in state or activity of a cell (in terms of movement, secretion, enzyme production, gene expression, etc.) as a result of an environmental stimulus.	1/2952	5/30337	0.400644	0.920234	0.858814	1	Zm00001eb423920	Mild-Cold vs Control	All
GO:1900037	BP	regulation of cellular response to hypoxia		1/2952	5/30337	0.400644	0.920234	0.858814	1	Zm00001eb340550	Mild-Cold vs Control	All
GO:1900111		GO:1900111		1/2952	5/30337	0.400644	0.920234	0.858814	1	Zm00001eb116620	Mild-Cold vs Control	All
GO:1901672	BP	positive regulation of systemic acquired resistance		1/2952	5/30337	0.400644	0.920234	0.858814	1	Zm00001eb081200	Mild-Cold vs Control	All
GO:1901698	BP	response to nitrogen compound		1/2952	5/30337	0.400644	0.920234	0.858814	1	Zm00001eb060520	Mild-Cold vs Control	All
GO:1902347	BP	response to strigolactone		1/2952	5/30337	0.400644	0.920234	0.858814	1	Zm00001eb081200	Mild-Cold vs Control	All
GO:1990481	BP	mRNA pseudouridine synthesis		1/2952	5/30337	0.400644	0.920234	0.858814	1	Zm00001eb160060	Mild-Cold vs Control	All
GO:2000616		GO:2000616		1/2952	5/30337	0.400644	0.920234	0.858814	1	Zm00001eb116620	Mild-Cold vs Control	All
GO:2000653		GO:2000653		1/2952	5/30337	0.400644	0.920234	0.858814	1	Zm00001eb198220	Mild-Cold vs Control	All
GO:0004034	MF	aldose 1-epimerase activity	Catalysis of the reaction: alpha-D-glucose = beta-D-glucose. Also acts on L-arabinose, D-xylose, D-galactose, maltose and lactose.	2/2952	14/30337	0.40149	0.920234	0.858814	2	Zm00001eb018480/Zm00001eb182310	Mild-Cold vs Control	All
GO:0004356	MF	glutamine synthetase activity	Catalysis of the reaction: ATP + L-glutamate + NH4+ = ADP + H+ + L-glutamine + phosphate.	2/2952	14/30337	0.40149	0.920234	0.858814	2	Zm00001eb399860/Zm00001eb054990	Mild-Cold vs Control	All
GO:0004575	MF	sucrose alpha-glucosidase activity	Catalysis of the reaction: sucrose + H2O = alpha-D-glucose + beta-D-fructose.	2/2952	14/30337	0.40149	0.920234	0.858814	2	Zm00001eb229460/Zm00001eb189220	Mild-Cold vs Control	All
GO:0009097	BP	isoleucine biosynthetic process	The chemical reactions and pathways resulting in the formation of isoleucine, (2R*,3R*)-2-amino-3-methylpentanoic acid.	2/2952	14/30337	0.40149	0.920234	0.858814	2	Zm00001eb216240/Zm00001eb405410	Mild-Cold vs Control	All
GO:0009556	BP	microsporogenesis	The process in which the microsporocyte undergoes meiosis, giving rise to four haploid microspores.	2/2952	14/30337	0.40149	0.920234	0.858814	2	Zm00001eb156650/Zm00001eb102420	Mild-Cold vs Control	All
GO:0010075	BP	regulation of meristem growth	Any process involved in maintaining the size and shape of a meristem.	2/2952	14/30337	0.40149	0.920234	0.858814	2	Zm00001eb081200/Zm00001eb228120	Mild-Cold vs Control	All
GO:0018106	BP	peptidyl-histidine phosphorylation	The phosphorylation of peptidyl-histidine to form peptidyl-1'-phospho-L-histidine (otherwise known as tau-phosphohistidine, tele-phosphohistidine) or peptidyl-3'-phospho-L-histidine (otherwise known as pi-phosphohistidine, pros-phosphohistidine).	2/2952	14/30337	0.40149	0.920234	0.858814	2	Zm00001eb055280/Zm00001eb152300	Mild-Cold vs Control	All
GO:0030267	MF	glyoxylate reductase (NADP+) activity	Catalysis of the reaction: glycolate + NADP+ = glyoxylate + NADPH + H+.	2/2952	14/30337	0.40149	0.920234	0.858814	2	Zm00001eb027920/Zm00001eb088840	Mild-Cold vs Control	All
GO:0030286	CC	dynein complex	Any of several large complexes that contain two or three dynein heavy chains and several light chains, and have microtubule motor activity.	2/2952	14/30337	0.40149	0.920234	0.858814	2	Zm00001eb080560/Zm00001eb329240	Mild-Cold vs Control	All
GO:0030628	MF	pre-mRNA 3'-splice site binding	Binding to a pre-mRNA 3' splice site sequence.	2/2952	14/30337	0.40149	0.920234	0.858814	2	Zm00001eb334500/Zm00001eb242740	Mild-Cold vs Control	All
GO:0032956	BP	regulation of actin cytoskeleton organization	Any process that modulates the frequency, rate or extent of the formation, arrangement of constituent parts, or disassembly of cytoskeletal structures comprising actin filaments and their associated proteins.	2/2952	14/30337	0.40149	0.920234	0.858814	2	Zm00001eb353070/Zm00001eb013890	Mild-Cold vs Control	All
GO:0043682	MF	P-type divalent copper transporter activity	Enables the transfer of a solute or solutes from one side of a membrane to the other according to the reaction: ATP + H2O + Cu2+(in) = ADP + phosphate + Cu2+(out).	2/2952	14/30337	0.40149	0.920234	0.858814	2	Zm00001eb074380/Zm00001eb074360	Mild-Cold vs Control	All
GO:0120029	BP	proton export across plasma membrane	The directed movement of hydrogen ions (protons) from inside a cell, across the plasma membrane and into the extracellular region.	2/2952	14/30337	0.40149	0.920234	0.858814	2	Zm00001eb317300/Zm00001eb178280	Mild-Cold vs Control	All
GO:1990641	BP	response to iron ion starvation		2/2952	14/30337	0.40149	0.920234	0.858814	2	Zm00001eb365690/Zm00001eb419890	Mild-Cold vs Control	All
GO:0009501	CC	amyloplast	A plastid whose main function is to synthesize and store starch.	4/2952	33/30337	0.402255	0.920234	0.858814	4	Zm00001eb242610/Zm00001eb376100/Zm00001eb386000/Zm00001eb315130	Mild-Cold vs Control	All
GO:0031624	MF	ubiquitin conjugating enzyme binding	Binding to a ubiquitin conjugating enzyme, any of the E2 proteins.	4/2952	33/30337	0.402255	0.920234	0.858814	4	Zm00001eb327760/Zm00001eb251320/Zm00001eb231290/Zm00001eb312940	Mild-Cold vs Control	All
GO:0010951	BP	negative regulation of endopeptidase activity	Any process that decreases the frequency, rate or extent of endopeptidase activity, the endohydrolysis of peptide bonds within proteins.	9/2952	82/30337	0.404246	0.920234	0.858814	9	Zm00001eb267030/Zm00001eb038250/Zm00001eb127310/Zm00001eb325340/Zm00001eb419390/Zm00001eb038270/Zm00001eb167070/Zm00001eb335210/Zm00001eb203400	Mild-Cold vs Control	All
GO:0015035	MF	protein-disulfide reductase activity	Catalysis of the reaction: a protein with reduced sulfide groups = a protein with oxidized disulfide bonds.	10/2952	92/30337	0.405822	0.920234	0.858814	10	Zm00001eb045540/Zm00001eb118990/Zm00001eb302140/Zm00001eb248520/Zm00001eb163210/Zm00001eb360150/Zm00001eb094310/Zm00001eb351870/Zm00001eb042600/Zm00001eb433220	Mild-Cold vs Control	All
GO:0004725	MF	protein tyrosine phosphatase activity	Catalysis of the reaction: protein tyrosine phosphate + H2O = protein tyrosine + phosphate.	5/2952	43/30337	0.408831	0.920234	0.858814	5	Zm00001eb278930/Zm00001eb373490/Zm00001eb095500/Zm00001eb282930/Zm00001eb193370	Mild-Cold vs Control	All
GO:0106306		GO:0106306		27/2952	263/30337	0.414373	0.920234	0.858814	27	Zm00001eb012040/Zm00001eb309920/Zm00001eb394120/Zm00001eb322320/Zm00001eb345270/Zm00001eb367840/Zm00001eb309000/Zm00001eb251160/Zm00001eb040520/Zm00001eb423600/Zm00001eb105950/Zm00001eb148130/Zm00001eb400570/Zm00001eb419870/Zm00001eb098220/Zm00001eb240940/Zm00001eb323140/Zm00001eb374920/Zm00001eb340700/Zm00001eb110450/Zm00001eb234050/Zm00001eb199570/Zm00001eb426790/Zm00001eb402460/Zm00001eb205090…	Mild-Cold vs Control	All
GO:0106307		GO:0106307		27/2952	263/30337	0.414373	0.920234	0.858814	27	Zm00001eb012040/Zm00001eb309920/Zm00001eb394120/Zm00001eb322320/Zm00001eb345270/Zm00001eb367840/Zm00001eb309000/Zm00001eb251160/Zm00001eb040520/Zm00001eb423600/Zm00001eb105950/Zm00001eb148130/Zm00001eb400570/Zm00001eb419870/Zm00001eb098220/Zm00001eb240940/Zm00001eb323140/Zm00001eb374920/Zm00001eb340700/Zm00001eb110450/Zm00001eb234050/Zm00001eb199570/Zm00001eb426790/Zm00001eb402460/Zm00001eb205090…	Mild-Cold vs Control	All
GO:1901002	BP	positive regulation of response to salt stress		7/2952	63/30337	0.415589	0.920234	0.858814	7	Zm00001eb369060/Zm00001eb159470/Zm00001eb288360/Zm00001eb358600/Zm00001eb149810/Zm00001eb028610/Zm00001eb402580	Mild-Cold vs Control	All
GO:0003725	MF	double-stranded RNA binding	Binding to double-stranded RNA.	3/2952	24/30337	0.417784	0.920234	0.858814	3	Zm00001eb051240/Zm00001eb221610/Zm00001eb246530	Mild-Cold vs Control	All
GO:0004721	MF	phosphoprotein phosphatase activity	Catalysis of the reaction: a phosphoprotein + H2O = a protein + phosphate. Together with protein kinases, these enzymes control the state of phosphorylation of cellular proteins and thereby provide an important mechanism for regulating cellular activity.	3/2952	24/30337	0.417784	0.920234	0.858814	3	Zm00001eb055280/Zm00001eb098370/Zm00001eb387030	Mild-Cold vs Control	All
GO:0009773	BP	photosynthetic electron transport in photosystem I	A photosynthetic electron transport chain in which electrons move from the primary electron acceptor (Quinone, X) through a chain of electron transport molecules in the thylakoid membrane until they reach ferredoxin which passes the electron to the ultimate electron acceptor; NADP.	3/2952	24/30337	0.417784	0.920234	0.858814	3	Zm00001eb011940/Zm00001eb176730/Zm00001eb228000	Mild-Cold vs Control	All
GO:0009881	MF	photoreceptor activity	The function of absorbing and responding to incidental electromagnetic radiation, particularly visible light. The response may involve a change in conformation.	3/2952	24/30337	0.417784	0.920234	0.858814	3	Zm00001eb113780/Zm00001eb201580/Zm00001eb216020	Mild-Cold vs Control	All
GO:0000981	MF	DNA-binding transcription factor activity, RNA polymerase II-specific	A DNA-binding transcription factor activity that modulates the transcription of specific gene sets transcribed by RNA polymerase II.	33/2952	324/30337	0.417942	0.920234	0.858814	33	Zm00001eb243000/Zm00001eb400660/Zm00001eb281590/Zm00001eb275490/Zm00001eb334500/Zm00001eb252360/Zm00001eb126140/Zm00001eb188950/Zm00001eb326950/Zm00001eb117820/Zm00001eb270270/Zm00001eb023620/Zm00001eb163580/Zm00001eb098960/Zm00001eb005020/Zm00001eb237460/Zm00001eb001770/Zm00001eb019780/Zm00001eb193920/Zm00001eb127860/Zm00001eb124900/Zm00001eb156250/Zm00001eb182650/Zm00001eb402220/Zm00001eb108930…	Mild-Cold vs Control	All
GO:0009658	BP	chloroplast organization	A process that is carried out at the cellular level which results in the assembly, arrangement of constituent parts, or disassembly of the chloroplast.	20/2952	193/30337	0.418147	0.920234	0.858814	20	Zm00001eb037930/Zm00001eb118990/Zm00001eb297590/Zm00001eb360170/Zm00001eb063300/Zm00001eb107280/Zm00001eb335710/Zm00001eb231110/Zm00001eb283600/Zm00001eb286770/Zm00001eb319770/Zm00001eb196210/Zm00001eb010530/Zm00001eb005830/Zm00001eb005100/Zm00001eb208440/Zm00001eb183160/Zm00001eb268640/Zm00001eb348280/Zm00001eb246440	Mild-Cold vs Control	All
GO:0005856	CC	cytoskeleton	A cellular structure that forms the internal framework of eukaryotic and prokaryotic cells. The cytoskeleton includes intermediate filaments, microfilaments, microtubules, the microtrabecular lattice, and other structures characterized by a polymeric filamentous nature and long-range order within the cell. The various elements of the cytoskeleton not only serve in the maintenance of cellular shap…	12/2952	113/30337	0.420062	0.920234	0.858814	12	Zm00001eb202400/Zm00001eb153760/Zm00001eb353070/Zm00001eb348450/Zm00001eb146780/Zm00001eb056860/Zm00001eb013890/Zm00001eb159520/Zm00001eb372860/Zm00001eb220670/Zm00001eb017330/Zm00001eb293600	Mild-Cold vs Control	All
GO:0140359	MF	ABC-type transporter activity		12/2952	113/30337	0.420062	0.920234	0.858814	12	Zm00001eb286950/Zm00001eb075940/Zm00001eb047140/Zm00001eb310230/Zm00001eb339590/Zm00001eb384660/Zm00001eb425050/Zm00001eb416190/Zm00001eb205480/Zm00001eb088090/Zm00001eb091420/Zm00001eb072510	Mild-Cold vs Control	All
GO:0003872	MF	6-phosphofructokinase activity	Catalysis of the reaction: ATP + D-fructose-6-phosphate = ADP + D-fructose 1,6-bisphosphate.	4/2952	34/30337	0.424948	0.920234	0.858814	4	Zm00001eb188910/Zm00001eb332870/Zm00001eb350090/Zm00001eb235950	Mild-Cold vs Control	All
GO:0042803	MF	protein homodimerization activity	Binding to an identical protein to form a homodimer.	18/2952	174/30337	0.428893	0.920234	0.858814	18	Zm00001eb369060/Zm00001eb255850/Zm00001eb003920/Zm00001eb366900/Zm00001eb075940/Zm00001eb141080/Zm00001eb059930/Zm00001eb064670/Zm00001eb152160/Zm00001eb018000/Zm00001eb216020/Zm00001eb239670/Zm00001eb149810/Zm00001eb256380/Zm00001eb300120/Zm00001eb234080/Zm00001eb268640/Zm00001eb009010	Mild-Cold vs Control	All
GO:0019953	BP	sexual reproduction	A type of reproduction that combines the genetic material of two gametes (such as a sperm or egg cell or fungal spores). The gametes have an haploid genome (with a single set of chromosomes, the product of a meiotic division) and combines with one another to produce a zygote (diploid).	7/2952	64/30337	0.43201	0.920234	0.858814	7	Zm00001eb391450/Zm00001eb050500/Zm00001eb391400/Zm00001eb249600/Zm00001eb391360/Zm00001eb104880/Zm00001eb000380	Mild-Cold vs Control	All
GO:0061630	MF	ubiquitin protein ligase activity	Catalysis of the transfer of ubiquitin to a substrate protein via the reaction X-ubiquitin + S = X + S-ubiquitin, where X is either an E2 or E3 enzyme, the X-ubiquitin linkage is a thioester bond, and the S-ubiquitin linkage is an amide bond: an isopeptide bond between the C-terminal glycine of ubiquitin and the epsilon-amino group of lysine residues in the substrate or, in the linear extension o…	40/2952	397/30337	0.432536	0.920234	0.858814	40	Zm00001eb228180/Zm00001eb017210/Zm00001eb003450/Zm00001eb202890/Zm00001eb025340/Zm00001eb180470/Zm00001eb367300/Zm00001eb238650/Zm00001eb383550/Zm00001eb222260/Zm00001eb128880/Zm00001eb071710/Zm00001eb003700/Zm00001eb255510/Zm00001eb360710/Zm00001eb300290/Zm00001eb250960/Zm00001eb277850/Zm00001eb073580/Zm00001eb384710/Zm00001eb182360/Zm00001eb430380/Zm00001eb327570/Zm00001eb019630/Zm00001eb191920…	Mild-Cold vs Control	All
GO:0000077	BP	DNA damage checkpoint signaling	A signal transduction process that contributes to a DNA damage checkpoint.	2/2952	15/30337	0.436529	0.920234	0.858814	2	Zm00001eb291600/Zm00001eb236550	Mild-Cold vs Control	All
GO:0000154	BP	rRNA modification	The covalent alteration of one or more nucleotides within an rRNA molecule to produce an rRNA molecule with a sequence that differs from that coded genetically.	2/2952	15/30337	0.436529	0.920234	0.858814	2	Zm00001eb215320/Zm00001eb174620	Mild-Cold vs Control	All
GO:0004619	MF	phosphoglycerate mutase activity	Catalysis of the reaction: (2R)-2-phosphoglycerate = (2R)-3-phosphoglycerate.	2/2952	15/30337	0.436529	0.920234	0.858814	2	Zm00001eb255130/Zm00001eb015770	Mild-Cold vs Control	All
GO:0006777	BP	Mo-molybdopterin cofactor biosynthetic process	The chemical reactions and pathways resulting in the formation of the Mo-molybdopterin cofactor, essential for the catalytic activity of some enzymes. The cofactor consists of a mononuclear molybdenum (Mo) ion coordinated by one or two molybdopterin ligands.	2/2952	15/30337	0.436529	0.920234	0.858814	2	Zm00001eb067470/Zm00001eb375420	Mild-Cold vs Control	All
GO:0006878	BP	intracellular copper ion homeostasis	A homeostatic process involved in the maintenance of a steady state level of copper ions within a cell.	2/2952	15/30337	0.436529	0.920234	0.858814	2	Zm00001eb100190/Zm00001eb201000	Mild-Cold vs Control	All
GO:0008047	MF	enzyme activator activity	Binds to and increases the activity of an enzyme.	2/2952	15/30337	0.436529	0.920234	0.858814	2	Zm00001eb329630/Zm00001eb304550	Mild-Cold vs Control	All
GO:0008794	MF	arsenate reductase (glutaredoxin) activity	Catalysis of the reaction: arsenate + reduced glutaredoxin = arsenite + oxidized glutaredoxin. Glutaredoxin functions as the electron donor for arsenate reduction. The electron flow therefore is ( NADPH -> glutathione reductase (EC:1.6.4.2) -> ) glutathione -> glutaredoxin -> arsenate reductase, i.e. glutathione is reduced by glutathione reductase and glutaredoxin is reduced by glutathione.	2/2952	15/30337	0.436529	0.920234	0.858814	2	Zm00001eb045540/Zm00001eb118990	Mild-Cold vs Control	All
GO:0009085	BP	lysine biosynthetic process	The chemical reactions and pathways resulting in the formation of lysine, 2,6-diaminohexanoic acid.	2/2952	15/30337	0.436529	0.920234	0.858814	2	Zm00001eb094670/Zm00001eb398800	Mild-Cold vs Control	All
GO:0010183	BP	pollen tube guidance	The process in which the growth of pollen tube is directed towards the female gametophyte.	2/2952	15/30337	0.436529	0.920234	0.858814	2	Zm00001eb155940/Zm00001eb058550	Mild-Cold vs Control	All
GO:0016075	BP	rRNA catabolic process	The chemical reactions and pathways resulting in the breakdown of rRNA, ribosomal RNA, a structural constituent of ribosomes.	2/2952	15/30337	0.436529	0.920234	0.858814	2	Zm00001eb042770/Zm00001eb346320	Mild-Cold vs Control	All
GO:0032958	BP	inositol phosphate biosynthetic process	The chemical reactions and pathways resulting in the formation of an inositol phosphate, 1,2,3,4,5,6-cyclohexanehexol, with one or more phosphate groups attached.	2/2952	15/30337	0.436529	0.920234	0.858814	2	Zm00001eb242280/Zm00001eb151610	Mild-Cold vs Control	All
GO:0032993	CC	protein-DNA complex	A macromolecular complex containing both protein and DNA molecules.	2/2952	15/30337	0.436529	0.920234	0.858814	2	Zm00001eb108600/Zm00001eb405460	Mild-Cold vs Control	All
GO:0050664	MF	oxidoreductase activity, acting on NAD(P)H, oxygen as acceptor	Catalysis of an oxidation-reduction (redox) reaction in which NADH or NADPH acts as a hydrogen or electron donor and reduces an oxygen molecule.	2/2952	15/30337	0.436529	0.920234	0.858814	2	Zm00001eb341260/Zm00001eb131620	Mild-Cold vs Control	All
GO:0071577	BP	zinc ion transmembrane transport	A process in which a zinc II ion is transported from one side of a membrane to the other by means of some agent such as a transporter or pore.	2/2952	15/30337	0.436529	0.920234	0.858814	2	Zm00001eb290160/Zm00001eb052440	Mild-Cold vs Control	All
GO:0004252	MF	serine-type endopeptidase activity	Catalysis of the hydrolysis of internal, alpha-peptide bonds in a polypeptide chain by a catalytic mechanism that involves a catalytic triad consisting of a serine nucleophile that is activated by a proton relay involving an acidic residue (e.g. aspartate or glutamate) and a basic residue (usually histidine).	18/2952	175/30337	0.438782	0.920234	0.858814	18	Zm00001eb058520/Zm00001eb152020/Zm00001eb046770/Zm00001eb156070/Zm00001eb309340/Zm00001eb319050/Zm00001eb256960/Zm00001eb048680/Zm00001eb235950/Zm00001eb104060/Zm00001eb204300/Zm00001eb074290/Zm00001eb314120/Zm00001eb129030/Zm00001eb128020/Zm00001eb315930/Zm00001eb226820/Zm00001eb370130	Mild-Cold vs Control	All
GO:0007049	BP	cell cycle	The progression of biochemical and morphological phases and events that occur in a cell during successive cell replication or nuclear replication events. Canonically, the cell cycle comprises the replication and segregation of genetic material followed by the division of the cell, but in endocycles or syncytial cells nuclear replication or nuclear division may not be followed by cell division.	17/2952	165/30337	0.439749	0.920234	0.858814	17	Zm00001eb045540/Zm00001eb243000/Zm00001eb030090/Zm00001eb064460/Zm00001eb390180/Zm00001eb128470/Zm00001eb287310/Zm00001eb255750/Zm00001eb003760/Zm00001eb010130/Zm00001eb193830/Zm00001eb291600/Zm00001eb228900/Zm00001eb128180/Zm00001eb134990/Zm00001eb255560/Zm00001eb405460	Mild-Cold vs Control	All
GO:0007275	BP	multicellular organism development	The biological process whose specific outcome is the progression of a multicellular organism over time from an initial condition (e.g. a zygote or a young adult) to a later condition (e.g. a multicellular animal or an aged adult).	3/2952	25/30337	0.44454	0.920234	0.858814	3	Zm00001eb017210/Zm00001eb125780/Zm00001eb119060	Mild-Cold vs Control	All
GO:0015018	MF	galactosylgalactosylxylosylprotein 3-beta-glucuronosyltransferase activity	Catalysis of the reaction: UDP-glucuronate + 3-beta-D-galactosyl-4-beta-D-galactosyl-O-beta-D-xylosylprotein = UDP + 3-beta-D-glucuronosyl-3-beta-D-galactosyl-4-beta-D-galactosyl-O-beta-D-xylosylprotein.	3/2952	25/30337	0.44454	0.920234	0.858814	3	Zm00001eb036670/Zm00001eb123720/Zm00001eb013180	Mild-Cold vs Control	All
GO:0019829	MF	ATPase-coupled monoatomic cation transmembrane transporter activity	Enables the transfer of a solute or solutes from one side of a membrane to the other according to the reaction: ATP + H2O + cation(out) = ADP + phosphate + cation(in).	3/2952	25/30337	0.44454	0.920234	0.858814	3	Zm00001eb034200/Zm00001eb074380/Zm00001eb074360	Mild-Cold vs Control	All
GO:0044255	BP	cellular lipid metabolic process	The chemical reactions and pathways involving lipids, as carried out by individual cells.	3/2952	25/30337	0.44454	0.920234	0.858814	3	Zm00001eb407660/Zm00001eb211440/Zm00001eb147770	Mild-Cold vs Control	All
GO:0070647	BP	protein modification by small protein conjugation or removal	A protein modification process in which one or more groups of a small protein, such as ubiquitin or a ubiquitin-like protein, are covalently attached to or removed from a target protein.	3/2952	25/30337	0.44454	0.920234	0.858814	3	Zm00001eb141480/Zm00001eb221910/Zm00001eb171060	Mild-Cold vs Control	All
GO:0046982	MF	protein heterodimerization activity	Binding to a nonidentical protein to form a heterodimer.	21/2952	206/30337	0.445042	0.920234	0.858814	21	Zm00001eb291470/Zm00001eb321260/Zm00001eb327140/Zm00001eb055590/Zm00001eb141080/Zm00001eb059930/Zm00001eb136980/Zm00001eb397500/Zm00001eb252800/Zm00001eb084850/Zm00001eb357340/Zm00001eb365500/Zm00001eb266530/Zm00001eb019630/Zm00001eb256380/Zm00001eb300120/Zm00001eb313720/Zm00001eb123370/Zm00001eb313690/Zm00001eb177270/Zm00001eb302250	Mild-Cold vs Control	All
GO:0009523	CC	photosystem II	A photosystem that contains a pheophytin-quinone reaction center with associated accessory pigments and electron carriers. In cyanobacteria and chloroplasts, in the presence of light, PSII functions as a water-plastoquinone oxidoreductase, transferring electrons from water to plastoquinone, whereas other photosynthetic bacteria carry out anoxygenic photosynthesis and oxidize other compounds to re…	11/2952	105/30337	0.445461	0.920234	0.858814	11	Zm00001eb255850/Zm00001eb034740/Zm00001eb233840/Zm00001eb138680/Zm00001eb028550/Zm00001eb298270/Zm00001eb373650/Zm00001eb142170/Zm00001eb077060/Zm00001eb299760/Zm00001eb100140	Mild-Cold vs Control	All
GO:0017119	CC	Golgi transport complex	A multisubunit tethering complex of the CATCHR family (complexes associated with tethering containing helical rods) that has a role in tethering vesicles to the Golgi prior to fusion. Composed of 8 subunits COG1-8.	11/2952	105/30337	0.445461	0.920234	0.858814	11	Zm00001eb228180/Zm00001eb202890/Zm00001eb180470/Zm00001eb255510/Zm00001eb300290/Zm00001eb182360/Zm00001eb243960/Zm00001eb250730/Zm00001eb242580/Zm00001eb428450/Zm00001eb087090	Mild-Cold vs Control	All
GO:0004693	MF	cyclin-dependent protein serine/threonine kinase activity	Cyclin-dependent catalysis of the reactions: ATP + protein serine = ADP + protein serine phosphate, and ATP + protein threonine = ADP + protein threonine phosphate.	4/2952	35/30337	0.447417	0.920234	0.858814	4	Zm00001eb287310/Zm00001eb208520/Zm00001eb025690/Zm00001eb168070	Mild-Cold vs Control	All
GO:0010224	BP	response to UV-B	Any process that results in a change in state or activity of a cell or an organism (in terms of movement, secretion, enzyme production, gene expression, etc.) as a result of a UV-B radiation stimulus. UV-B radiation (UV-B light) spans the wavelengths 280 to 315 nm.	4/2952	35/30337	0.447417	0.920234	0.858814	4	Zm00001eb335390/Zm00001eb196530/Zm00001eb067380/Zm00001eb150050	Mild-Cold vs Control	All
GO:0031226		GO:0031226		6/2952	55/30337	0.44864	0.920234	0.858814	6	Zm00001eb058520/Zm00001eb233610/Zm00001eb291630/Zm00001eb393070/Zm00001eb416190/Zm00001eb178810	Mild-Cold vs Control	All
GO:0003899	MF	DNA-directed 5'-3' RNA polymerase activity	Catalysis of the reaction: nucleoside triphosphate + RNA(n) = diphosphate + RNA(n+1). Utilizes a DNA template, i.e. the catalysis of DNA-template-directed extension of the 3'-end of an RNA strand by one nucleotide at a time. Can initiate a chain 'de novo'.	17/2952	166/30337	0.449935	0.920234	0.858814	17	Zm00001eb010910/Zm00001eb297590/Zm00001eb035080/Zm00001eb373930/Zm00001eb142130/Zm00001eb145210/Zm00001eb369320/Zm00001eb363470/Zm00001eb185770/Zm00001eb394490/Zm00001eb142150/Zm00001eb215680/Zm00001eb286970/Zm00001eb031630/Zm00001eb122950/Zm00001eb152300/Zm00001eb378900	Mild-Cold vs Control	All
GO:0006470	BP	protein dephosphorylation	The process of removing one or more phosphoric residues from a protein.	30/2952	298/30337	0.450528	0.920234	0.858814	30	Zm00001eb012040/Zm00001eb309920/Zm00001eb394120/Zm00001eb322320/Zm00001eb345270/Zm00001eb367840/Zm00001eb309000/Zm00001eb251160/Zm00001eb040520/Zm00001eb423600/Zm00001eb105950/Zm00001eb148130/Zm00001eb400570/Zm00001eb419870/Zm00001eb098220/Zm00001eb055280/Zm00001eb005860/Zm00001eb098370/Zm00001eb240940/Zm00001eb323140/Zm00001eb374920/Zm00001eb235060/Zm00001eb340700/Zm00001eb110450/Zm00001eb234050…	Mild-Cold vs Control	All
GO:0009733	BP	response to auxin	Any process that results in a change in state or activity of a cell or an organism (in terms of movement, secretion, enzyme production, gene expression, etc.) as a result of an auxin stimulus.	21/2952	207/30337	0.454169	0.920234	0.858814	21	Zm00001eb108330/Zm00001eb369560/Zm00001eb326420/Zm00001eb193520/Zm00001eb088260/Zm00001eb332330/Zm00001eb321090/Zm00001eb250740/Zm00001eb227020/Zm00001eb152200/Zm00001eb344950/Zm00001eb321140/Zm00001eb218080/Zm00001eb235950/Zm00001eb135850/Zm00001eb416370/Zm00001eb241870/Zm00001eb431010/Zm00001eb394220/Zm00001eb430530/Zm00001eb218060	Mild-Cold vs Control	All
GO:0000137	CC	Golgi cis cisterna	The Golgi cisterna closest to the endoplasmic reticulum; the first processing compartment through which proteins pass after export from the ER.	1/2952	6/30337	0.458975	0.920234	0.858814	1	Zm00001eb069220	Mild-Cold vs Control	All
GO:0000814	CC	ESCRT II complex	An endosomal sorting complex required for transport and functions downstream of ESCRT I complex. It consists of the class E vacuolar protein sorting (Vps) proteins and is required for the membrane recruitment of ESCRT III complex and binds to ubiquitinated cargoes.	1/2952	6/30337	0.458975	0.920234	0.858814	1	Zm00001eb251420	Mild-Cold vs Control	All
GO:0002189	CC	ribose phosphate diphosphokinase complex	A protein complex having ribose phosphate diphosphokinase activity.	1/2952	6/30337	0.458975	0.920234	0.858814	1	Zm00001eb388190	Mild-Cold vs Control	All
GO:0003730	MF	mRNA 3'-UTR binding	Binding to a 3' untranslated region of an mRNA molecule.	1/2952	6/30337	0.458975	0.920234	0.858814	1	Zm00001eb286770	Mild-Cold vs Control	All
GO:0003825	MF	alpha,alpha-trehalose-phosphate synthase (UDP-forming) activity	Catalysis of the reaction: UDP-glucose + D-glucose-6-phosphate = UDP + alpha,alpha-trehalose-6-phosphate.	1/2952	6/30337	0.458975	0.920234	0.858814	1	Zm00001eb009160	Mild-Cold vs Control	All
GO:0003983	MF	UTP:glucose-1-phosphate uridylyltransferase activity	Catalysis of the reaction: alpha-D-glucose 1-phosphate + UTP = diphosphate + UDP-D-glucose.	1/2952	6/30337	0.458975	0.920234	0.858814	1	Zm00001eb230070	Mild-Cold vs Control	All
GO:0004605	MF	phosphatidate cytidylyltransferase activity	Catalysis of the reaction: CTP + phosphatidate = diphosphate + CDP-diacylglycerol.	1/2952	6/30337	0.458975	0.920234	0.858814	1	Zm00001eb230950	Mild-Cold vs Control	All
GO:0004614	MF	phosphoglucomutase activity	Catalysis of the reaction: alpha-D-glucose 1-phosphate = alpha-D-glucose 6-phosphate.	1/2952	6/30337	0.458975	0.920234	0.858814	1	Zm00001eb216260	Mild-Cold vs Control	All
GO:0004845	MF	uracil phosphoribosyltransferase activity	Catalysis of the reaction: diphosphate + UMP = 5-phospho-alpha-D-ribose 1-diphosphate + uracil.	1/2952	6/30337	0.458975	0.920234	0.858814	1	Zm00001eb412190	Mild-Cold vs Control	All
GO:0005344	MF	oxygen carrier activity	Binding to oxygen and delivering it to an acceptor molecule or a specific location.	1/2952	6/30337	0.458975	0.920234	0.858814	1	Zm00001eb386050	Mild-Cold vs Control	All
GO:0006015	BP	5-phosphoribose 1-diphosphate biosynthetic process	The chemical reactions and pathways resulting in the formation of 5-phosphoribose 1-diphosphate, also known as 5-phosphoribosyl-1-pyrophosphate.	1/2952	6/30337	0.458975	0.920234	0.858814	1	Zm00001eb388190	Mild-Cold vs Control	All
GO:0006109	BP	regulation of carbohydrate metabolic process	Any process that modulates the frequency, rate or extent of the chemical reactions and pathways involving carbohydrates.	1/2952	6/30337	0.458975	0.920234	0.858814	1	Zm00001eb243500	Mild-Cold vs Control	All
GO:0006369	BP	termination of RNA polymerase II transcription	A transcription termination process that completes the production of a primary RNA polymerase II transcript.	1/2952	6/30337	0.458975	0.920234	0.858814	1	Zm00001eb236490	Mild-Cold vs Control	All
GO:0006469	BP	negative regulation of protein kinase activity	Any process that stops, prevents, or reduces the frequency, rate or extent of protein kinase activity.	1/2952	6/30337	0.458975	0.920234	0.858814	1	Zm00001eb051240	Mild-Cold vs Control	All
GO:0006564	BP	L-serine biosynthetic process	The chemical reactions and pathways resulting in the formation of L-serine, the L-enantiomer of serine, i.e. (2S)-2-amino-3-hydroxypropanoic acid.	1/2952	6/30337	0.458975	0.920234	0.858814	1	Zm00001eb432330	Mild-Cold vs Control	All
GO:0006624	BP	vacuolar protein processing	Protein processing that takes place in the vacuole. Most protein processing in the vacuole represents proteolytic cleavage of precursors to form active enzymes.	1/2952	6/30337	0.458975	0.920234	0.858814	1	Zm00001eb356840	Mild-Cold vs Control	All
GO:0006760	BP	folic acid-containing compound metabolic process	The chemical reactions and pathways involving a folic acid-containing compound, i.e. any of a group of heterocyclic compounds based on the pteroic acid skeleton conjugated with one or more L-glutamic acid or L-glutamate units.	1/2952	6/30337	0.458975	0.920234	0.858814	1	Zm00001eb039830	Mild-Cold vs Control	All
GO:0006999	BP	nuclear pore organization	A process that is carried out at the cellular level which results in the assembly, arrangement of constituent parts, or disassembly of the nuclear pore.	1/2952	6/30337	0.458975	0.920234	0.858814	1	Zm00001eb187400	Mild-Cold vs Control	All
GO:0008235	MF	metalloexopeptidase activity	Catalysis of the hydrolysis of a peptide bond not more than three residues from the N- or C-terminus of a polypeptide chain by a mechanism in which water acts as a nucleophile, one or two metal ions hold the water molecule in place, and charged amino acid side chains are ligands for the metal ions.	1/2952	6/30337	0.458975	0.920234	0.858814	1	Zm00001eb153730	Mild-Cold vs Control	All
GO:0009531	CC	secondary cell wall	A plant cell wall that is no longer able to expand and so does not permit growth. Secondary cell walls contain less pectin that primary cell walls. The secondary cell is mostly composed of cellulose and is strengthened with lignin.	1/2952	6/30337	0.458975	0.920234	0.858814	1	Zm00001eb073350	Mild-Cold vs Control	All
GO:0009861	BP	jasmonic acid and ethylene-dependent systemic resistance	The jasmonic acid and ethylene (ethene) dependent process that confers broad spectrum systemic resistance to disease in response to wounding or a pathogen.	1/2952	6/30337	0.458975	0.920234	0.858814	1	Zm00001eb305780	Mild-Cold vs Control	All
GO:0009882	MF	blue light photoreceptor activity	The function of absorbing and responding to electromagnetic radiation with a wavelength of approximately 400-470nm. The response may involve a change in conformation.	1/2952	6/30337	0.458975	0.920234	0.858814	1	Zm00001eb081200	Mild-Cold vs Control	All
GO:0009970	BP	cellular response to sulfate starvation	Any process that results in a change in state or activity of a cell (in terms of movement, secretion, enzyme production, gene expression, etc.) as a result of deprivation of sulfate.	1/2952	6/30337	0.458975	0.920234	0.858814	1	Zm00001eb089390	Mild-Cold vs Control	All
GO:0010086	BP	embryonic root morphogenesis	The process in which the anatomical structures of the embryonic root are generated and organized.	1/2952	6/30337	0.458975	0.920234	0.858814	1	Zm00001eb055280	Mild-Cold vs Control	All
GO:0010103	BP	stomatal complex morphogenesis	The process in which the anatomical structures of the stomatal complex are generated and organized. The stomatal complex is the stomatal guard cells and their associated epidermal cells.	1/2952	6/30337	0.458975	0.920234	0.858814	1	Zm00001eb198220	Mild-Cold vs Control	All
GO:0010112	BP	regulation of systemic acquired resistance	Any process that modulates the frequency, rate or extent of systemic acquired resistance.	1/2952	6/30337	0.458975	0.920234	0.858814	1	Zm00001eb335390	Mild-Cold vs Control	All
GO:0010244	BP	response to low fluence blue light stimulus by blue low-fluence system	Any process that results in a change in state or activity of a cell or an organism (in terms of movement, secretion, enzyme production, gene expression, etc.) as a result of the detection of a low fluence blue light stimulus by the blue low-fluence system. Blue light is electromagnetic radiation with a wavelength of between 440 and 500nm. The blue low-fluence system responds to blue light at or b…	1/2952	6/30337	0.458975	0.920234	0.858814	1	Zm00001eb081200	Mild-Cold vs Control	All
GO:0010358	BP	leaf shaping	The developmental process that pertains to the organization of a leaf in three-dimensional space once the structure has initially formed.	1/2952	6/30337	0.458975	0.920234	0.858814	1	Zm00001eb372180	Mild-Cold vs Control	All
GO:0010447	BP	response to acidic pH	Any process that results in a change in state or activity of a cell or an organism (in terms of movement, secretion, enzyme production, gene expression, etc.) as a result of a pH stimulus with pH < 7. pH is a measure of the acidity or basicity of an aqueous solution.	1/2952	6/30337	0.458975	0.920234	0.858814	1	Zm00001eb038910	Mild-Cold vs Control	All
GO:0010618	BP	aerenchyma formation	The process that gives rise to aerenchyma, parenchyma tissue containing particularly large intercellular spaces of schizogenous or lysigenous origin. This process pertains to the initial formation of a structure from unspecified parts.	1/2952	6/30337	0.458975	0.920234	0.858814	1	Zm00001eb090980	Mild-Cold vs Control	All
GO:0010960	BP	magnesium ion homeostasis	Any process involved in the maintenance of an internal steady state of magnesium ions within an organism or cell.	1/2952	6/30337	0.458975	0.920234	0.858814	1	Zm00001eb001900	Mild-Cold vs Control	All
GO:0015491		GO:0015491		1/2952	6/30337	0.458975	0.920234	0.858814	1	Zm00001eb165450	Mild-Cold vs Control	All
GO:0015671	BP	oxygen transport	The directed movement of oxygen (O2) into, out of or within a cell, or between cells, by means of some agent such as a transporter or pore.	1/2952	6/30337	0.458975	0.920234	0.858814	1	Zm00001eb386050	Mild-Cold vs Control	All
GO:0015691	BP	cadmium ion transport	The directed movement of cadmium (Cd) ions into, out of or within a cell, or between cells, by means of some agent such as a transporter or pore.	1/2952	6/30337	0.458975	0.920234	0.858814	1	Zm00001eb052440	Mild-Cold vs Control	All
GO:0015976	BP	carbon utilization	A series of processes that forms an integrated mechanism by which a cell or an organism detects the depletion of primary carbon sources and then activates genes to scavenge the last traces of the primary carbon source and to transport and metabolize alternative carbon sources such as carbon dioxide or carbonic acid. The utilization process begins when the cell or organism detects carbon levels, i…	1/2952	6/30337	0.458975	0.920234	0.858814	1	Zm00001eb158800	Mild-Cold vs Control	All
GO:0016131	BP	brassinosteroid metabolic process	The chemical reactions and pathways involving brassinosteroids, any of a group of steroid derivatives that occur at very low concentrations in plant tissues and may have hormone-like effects.	1/2952	6/30337	0.458975	0.920234	0.858814	1	Zm00001eb122680	Mild-Cold vs Control	All
GO:0016149	MF	translation release factor activity, codon specific	A translation release factor that is specific for one or more particular termination codons; acts at the ribosomal A-site and require polypeptidyl-tRNA at the P-site.	1/2952	6/30337	0.458975	0.920234	0.858814	1	Zm00001eb257380	Mild-Cold vs Control	All
GO:0016410	MF	N-acyltransferase activity	Catalysis of the transfer of an acyl group to a nitrogen atom on the acceptor molecule.	1/2952	6/30337	0.458975	0.920234	0.858814	1	Zm00001eb290950	Mild-Cold vs Control	All
GO:0016477	BP	cell migration	The controlled self-propelled movement of a cell from one site to a destination guided by molecular cues.	1/2952	6/30337	0.458975	0.920234	0.858814	1	Zm00001eb372860	Mild-Cold vs Control	All
GO:0016851	MF	magnesium chelatase activity	Catalysis of the reaction: ATP + H2O + Mg2+ + protoporphyrin IX = ADP + 3 H+ + Mg-protoporphyrin IX + phosphate.	1/2952	6/30337	0.458975	0.920234	0.858814	1	Zm00001eb066410	Mild-Cold vs Control	All
GO:0016891	MF	RNA endonuclease activity, producing 5'-phosphomonoesters	Catalysis of the hydrolysis of ester linkages within ribonucleic acids by creating internal breaks to yield 5'-phosphomonoesters.	1/2952	6/30337	0.458975	0.920234	0.858814	1	Zm00001eb043930	Mild-Cold vs Control	All
GO:0017006	BP	protein-tetrapyrrole linkage	The covalent linking of a tetrapyrrole to a protein.	1/2952	6/30337	0.458975	0.920234	0.858814	1	Zm00001eb216020	Mild-Cold vs Control	All
GO:0019239	MF	deaminase activity	Catalysis of the removal of an amino group from a substrate, producing a substituted or nonsubstituted ammonia (NH3/NH2R).	1/2952	6/30337	0.458975	0.920234	0.858814	1	Zm00001eb286120	Mild-Cold vs Control	All
GO:0019323	BP	pentose catabolic process	The chemical reactions and pathways resulting in the breakdown of a pentose, any monosaccharide with a chain of five carbon atoms in the molecule.	1/2952	6/30337	0.458975	0.920234	0.858814	1	Zm00001eb111020	Mild-Cold vs Control	All
GO:0030120	CC	vesicle coat	A membrane coat found on a coated vesicle.	1/2952	6/30337	0.458975	0.920234	0.858814	1	Zm00001eb148380	Mild-Cold vs Control	All
GO:0031328	BP	positive regulation of cellular biosynthetic process	Any process that activates or increases the frequency, rate or extent of the chemical reactions and pathways resulting in the formation of substances, carried out by individual cells.	1/2952	6/30337	0.458975	0.920234	0.858814	1	Zm00001eb090980	Mild-Cold vs Control	All
GO:0033186	CC	CAF-1 complex	A conserved heterotrimeric protein complex that promotes histone H3 and H4 deposition onto newly synthesized DNA during replication or DNA repair; specifically facilitates replication-dependent nucleosome assembly with the major histone H3 (H3.1). In many species the CAF-1 subunits are designated p150, p60, and p48.	1/2952	6/30337	0.458975	0.920234	0.858814	1	Zm00001eb304780	Mild-Cold vs Control	All
GO:0033500	BP	carbohydrate homeostasis	A homeostatic process involved in the maintenance of an internal steady state of a carbohydrate within an organism or cell.	1/2952	6/30337	0.458975	0.920234	0.858814	1	Zm00001eb055280	Mild-Cold vs Control	All
GO:0034271	CC	phosphatidylinositol 3-kinase complex, class III, type I	A class III phosphatidylinositol 3-kinase complex that is involved in autophagy. In budding yeast, this complex consists of Vps30p, Vps34p, Apg14p and Vps15p.	1/2952	6/30337	0.458975	0.920234	0.858814	1	Zm00001eb197770	Mild-Cold vs Control	All
GO:0034272	CC	phosphatidylinositol 3-kinase complex, class III, type II	A class III phosphatidylinositol 3-kinase complex that is involved in vacuolar protein sorting (VPS) via endosomes. In budding yeast, this complex consists of Vps30p, Vps34p, Vps38 and Vps15p.	1/2952	6/30337	0.458975	0.920234	0.858814	1	Zm00001eb197770	Mild-Cold vs Control	All
GO:0034704	CC	calcium channel complex	An ion channel complex through which calcium ions pass.	1/2952	6/30337	0.458975	0.920234	0.858814	1	Zm00001eb149760	Mild-Cold vs Control	All
GO:0035252	MF	UDP-xylosyltransferase activity	Catalysis of the transfer of a xylosyl group from UDP-xylose to an acceptor molecule.	1/2952	6/30337	0.458975	0.920234	0.858814	1	Zm00001eb013950	Mild-Cold vs Control	All
GO:0035452	CC	extrinsic component of plastid membrane	The component of a plastid membrane consisting of gene products and protein complexes that are loosely bound to one of its surfaces, but not integrated into the hydrophobic region.	1/2952	6/30337	0.458975	0.920234	0.858814	1	Zm00001eb037930	Mild-Cold vs Control	All
GO:0036444	BP	calcium import into the mitochondrion	A process in which a calcium ion (Ca2+) is transported from the cytosol into the mitochondrial matrix.	1/2952	6/30337	0.458975	0.920234	0.858814	1	Zm00001eb078110	Mild-Cold vs Control	All
GO:0042023	BP	DNA endoreduplication	Regulated re-replication of DNA within a single cell cycle, resulting in an increased cell ploidy. An example of this process occurs in the synthesis of Drosophila salivary gland cell polytene chromosomes.	1/2952	6/30337	0.458975	0.920234	0.858814	1	Zm00001eb208520	Mild-Cold vs Control	All
GO:0042446	BP	hormone biosynthetic process	The chemical reactions and pathways resulting in the formation of any hormone, naturally occurring substances secreted by specialized cells that affects the metabolism or behavior of other cells possessing functional receptors for the hormone.	1/2952	6/30337	0.458975	0.920234	0.858814	1	Zm00001eb228910	Mild-Cold vs Control	All
GO:0042558	BP	pteridine-containing compound metabolic process	The chemical reactions and pathways involving any compound containing pteridine (pyrazino(2,3-dipyrimidine)), e.g. pteroic acid, xanthopterin and folic acid.	1/2952	6/30337	0.458975	0.920234	0.858814	1	Zm00001eb319990	Mild-Cold vs Control	All
GO:0042981	BP	regulation of apoptotic process	Any process that modulates the occurrence or rate of cell death by apoptotic process.	1/2952	6/30337	0.458975	0.920234	0.858814	1	Zm00001eb078860	Mild-Cold vs Control	All
GO:0043495	MF	protein-membrane adaptor activity	The binding activity of a molecule that brings together a protein or a protein complex with a membrane, or bringing together two membranes, either via membrane lipid binding or by interacting with a membrane protein, to establish or maintain the localization of the protein, protein complex or organelle.	1/2952	6/30337	0.458975	0.920234	0.858814	1	Zm00001eb319280	Mild-Cold vs Control	All
GO:0044206	BP	UMP salvage	Any process which produces UMP, uridine monophosphate, from derivatives of it (e.g. cytidine, uridine, cytosine) without de novo synthesis.	1/2952	6/30337	0.458975	0.920234	0.858814	1	Zm00001eb412190	Mild-Cold vs Control	All
GO:0044550	BP	secondary metabolite biosynthetic process	The chemical reactions and pathways resulting in the formation of secondary metabolites, the compounds that are not necessarily required for growth and maintenance of cells, and are often unique to a taxon.	1/2952	6/30337	0.458975	0.920234	0.858814	1	Zm00001eb090830	Mild-Cold vs Control	All
GO:0045174	MF	glutathione dehydrogenase (ascorbate) activity	Catalysis of the reaction: dehydroascorbate + 2 glutathione = L-ascorbate + glutathione disulfide.	1/2952	6/30337	0.458975	0.920234	0.858814	1	Zm00001eb279790	Mild-Cold vs Control	All
GO:0045177	CC	apical part of cell	The region of a polarized cell that forms a tip or is distal to a base. For example, in a polarized epithelial cell, the apical region has an exposed surface and lies opposite to the basal lamina that separates the epithelium from other tissue.	1/2952	6/30337	0.458975	0.920234	0.858814	1	Zm00001eb372180	Mild-Cold vs Control	All
GO:0045900	BP	negative regulation of translational elongation	Any process that stops, prevents, or reduces the frequency, rate or extent of translational elongation.	1/2952	6/30337	0.458975	0.920234	0.858814	1	Zm00001eb064950	Mild-Cold vs Control	All
GO:0046033	BP	AMP metabolic process	The chemical reactions and pathways involving AMP, adenosine monophosphate.	1/2952	6/30337	0.458975	0.920234	0.858814	1	Zm00001eb286120	Mild-Cold vs Control	All
GO:0046490	BP	isopentenyl diphosphate metabolic process	The chemical reactions and pathways involving isopentenyl diphosphate, an isomer of dimethylallyl diphosphate and the key precursor of all isoprenoids.	1/2952	6/30337	0.458975	0.920234	0.858814	1	Zm00001eb349410	Mild-Cold vs Control	All
GO:0047259	MF	glucomannan 4-beta-mannosyltransferase activity	Catalysis of the reaction: glucomannan(n) + GDP-mannose = glucomannan(n+1) + GDP.	1/2952	6/30337	0.458975	0.920234	0.858814	1	Zm00001eb206230	Mild-Cold vs Control	All
GO:0048638	BP	regulation of developmental growth	Any process that modulates the frequency, rate or extent of developmental growth.	1/2952	6/30337	0.458975	0.920234	0.858814	1	Zm00001eb015260	Mild-Cold vs Control	All
GO:0050265	MF	RNA uridylyltransferase activity	Catalysis of the reaction: UTP + RNA(n) = diphosphate + RNA(n+1).	1/2952	6/30337	0.458975	0.920234	0.858814	1	Zm00001eb230480	Mild-Cold vs Control	All
GO:0050776	BP	regulation of immune response	Any process that modulates the frequency, rate or extent of the immune response, the immunological reaction of an organism to an immunogenic stimulus.	1/2952	6/30337	0.458975	0.920234	0.858814	1	Zm00001eb086220	Mild-Cold vs Control	All
GO:0051445	BP	regulation of meiotic cell cycle	Any process that modulates the rate or extent of progression through the meiotic cell cycle.	1/2952	6/30337	0.458975	0.920234	0.858814	1	Zm00001eb208520	Mild-Cold vs Control	All
GO:0052546	BP	cell wall pectin metabolic process	The chemical reactions and pathways involving pectin, a polymer containing a backbone of alpha-1,4-linked D-galacturonic acid residues, as part of the organization and biogenesis of the cell wall.	1/2952	6/30337	0.458975	0.920234	0.858814	1	Zm00001eb188340	Mild-Cold vs Control	All
GO:0062197	BP	cellular response to chemical stress	Any process that results in a change in state or activity of a cell (in terms of movement, secretion, enzyme production, gene expression, etc.) as a result of a chemical stimulus indicating the organism is under stress.	1/2952	6/30337	0.458975	0.920234	0.858814	1	Zm00001eb268320	Mild-Cold vs Control	All
GO:0070042	MF	rRNA (uridine-N3-)-methyltransferase activity	Catalysis of the reaction: S-adenosyl-L-methionine + rRNA = S-adenosyl-L-homocysteine + rRNA containing N3-methyluridine.	1/2952	6/30337	0.458975	0.920234	0.858814	1	Zm00001eb184360	Mild-Cold vs Control	All
GO:0070696	MF	transmembrane receptor protein serine/threonine kinase binding	Binding to a receptor that spans a cell membrane and possesses protein serine/threonine kinase activity.	1/2952	6/30337	0.458975	0.920234	0.858814	1	Zm00001eb107970	Mild-Cold vs Control	All
GO:0070814	BP	hydrogen sulfide biosynthetic process	The chemical reactions and pathways resulting in the formation of hydrogen sulfide, H2S.	1/2952	6/30337	0.458975	0.920234	0.858814	1	Zm00001eb400760	Mild-Cold vs Control	All
GO:0071219	BP	cellular response to molecule of bacterial origin	Any process that results in a change in state or activity of a cell (in terms of movement, secretion, enzyme production, gene expression, etc.) as a result of a stimulus by molecules of bacterial origin such as peptides derived from bacterial flagellin.	1/2952	6/30337	0.458975	0.920234	0.858814	1	Zm00001eb335390	Mild-Cold vs Control	All
GO:0071277	BP	cellular response to calcium ion	Any process that results in a change in state or activity of a cell (in terms of movement, secretion, enzyme production, gene expression, etc.) as a result of a calcium ion stimulus.	1/2952	6/30337	0.458975	0.920234	0.858814	1	Zm00001eb214560	Mild-Cold vs Control	All
GO:0071985	BP	multivesicular body sorting pathway	A vesicle-mediated transport process in which transmembrane proteins are ubiquitylated to facilitate their entry into luminal vesicles of multivesicular bodies (MVBs); upon subsequent fusion of MVBs with lysosomes or vacuoles, the cargo proteins are degraded.	1/2952	6/30337	0.458975	0.920234	0.858814	1	Zm00001eb251420	Mild-Cold vs Control	All
GO:0080141	BP	regulation of jasmonic acid biosynthetic process	Any process that modulates the frequency, rate or extent of the chemical reactions and pathways resulting in the formation of jasmonic acid.	1/2952	6/30337	0.458975	0.920234	0.858814	1	Zm00001eb369560	Mild-Cold vs Control	All
GO:0080182		GO:0080182		1/2952	6/30337	0.458975	0.920234	0.858814	1	Zm00001eb294550	Mild-Cold vs Control	All
GO:0098661	BP	inorganic anion transmembrane transport	The process in which an inorganic anion is transported across a membrane.	1/2952	6/30337	0.458975	0.920234	0.858814	1	Zm00001eb258520	Mild-Cold vs Control	All
GO:0102060	MF	endo-alpha-bergamotene synthase activity	Catalysis of the reaction: 2-cis,6-cis-farnesyl diphosphate = (-)-endo-alpha-bergamotene + diphosphoric acid.	1/2952	6/30337	0.458975	0.920234	0.858814	1	Zm00001eb412960	Mild-Cold vs Control	All
GO:0102064	MF	gamma-curcumene synthase activity	Catalysis of the reaction: 2-trans,6-trans-farnesyl diphosphate = gamma-curcumene + diphosphoric acid.	1/2952	6/30337	0.458975	0.920234	0.858814	1	Zm00001eb412960	Mild-Cold vs Control	All
GO:0102304	MF	sesquithujene synthase activity	Catalysis of the reaction: 2-trans,6-trans-farnesyl diphosphate(3-) = 7-epi-sesquithujene + diphosphoric acid.	1/2952	6/30337	0.458975	0.920234	0.858814	1	Zm00001eb412960	Mild-Cold vs Control	All
GO:0102721	MF	ubiquinol:oxygen oxidoreductase activity	Catalysis of the reaction: O2 + 2 an ubiquinol = 2 H2O + 2 an ubiquinone.	1/2952	6/30337	0.458975	0.920234	0.858814	1	Zm00001eb066920	Mild-Cold vs Control	All
GO:0102786	MF	stearoyl-[acp] desaturase activity	Catalysis of the reaction: O2 + a stearoyl-[acp] + a reduced ferredoxin = 2 H2O + an oleoyl-[acp] + an oxidized ferredoxin.	1/2952	6/30337	0.458975	0.920234	0.858814	1	Zm00001eb025490	Mild-Cold vs Control	All
GO:0102884	MF	alpha-zingiberene synthase activity	Catalysis of the reaction: 2-trans,6-trans-farnesyl diphosphate = zingiberene + diphosphoric acid.	1/2952	6/30337	0.458975	0.920234	0.858814	1	Zm00001eb412960	Mild-Cold vs Control	All
GO:0102887	MF	beta-sesquiphellandrene synthase activity	Catalysis of the reaction: 2-trans,6-trans-farnesyl diphosphate = beta-sesquiphellandrene + diphosphoric acid.	1/2952	6/30337	0.458975	0.920234	0.858814	1	Zm00001eb412960	Mild-Cold vs Control	All
GO:0102965	MF	alcohol-forming long-chain fatty acyl-CoA reductase activity	Catalysis of the reaction: a long-chain fatty acyl-CoA + 2 H+ + 2 NADPH = a long-chain primary fatty alcohol + CoA + 2 NADP+. A long-chain fatty acid has an aliphatic tail containing 13 to 22 carbons.	1/2952	6/30337	0.458975	0.920234	0.858814	1	Zm00001eb176110	Mild-Cold vs Control	All
GO:0140352	BP	export from cell		1/2952	6/30337	0.458975	0.920234	0.858814	1	Zm00001eb091420	Mild-Cold vs Control	All
GO:1900457	BP	regulation of brassinosteroid mediated signaling pathway		1/2952	6/30337	0.458975	0.920234	0.858814	1	Zm00001eb158090	Mild-Cold vs Control	All
GO:1901135	BP	carbohydrate derivative metabolic process		1/2952	6/30337	0.458975	0.920234	0.858814	1	Zm00001eb207770	Mild-Cold vs Control	All
GO:1901361	BP	organic cyclic compound catabolic process		1/2952	6/30337	0.458975	0.920234	0.858814	1	Zm00001eb138300	Mild-Cold vs Control	All
GO:1901562	BP	response to paraquat		1/2952	6/30337	0.458975	0.920234	0.858814	1	Zm00001eb070100	Mild-Cold vs Control	All
GO:1905393	BP	plant organ formation		1/2952	6/30337	0.458975	0.920234	0.858814	1	Zm00001eb258820	Mild-Cold vs Control	All
GO:1990137	MF	plant seed peroxidase activity		1/2952	6/30337	0.458975	0.920234	0.858814	1	Zm00001eb009010	Mild-Cold vs Control	All
GO:1990825	MF	sequence-specific mRNA binding		1/2952	6/30337	0.458975	0.920234	0.858814	1	Zm00001eb285170	Mild-Cold vs Control	All
GO:0031347	BP	regulation of defense response	Any process that modulates the frequency, rate or extent of a defense response.	7/2952	66/30337	0.464636	0.920234	0.858814	7	Zm00001eb084980/Zm00001eb223590/Zm00001eb231110/Zm00001eb019470/Zm00001eb002830/Zm00001eb206730/Zm00001eb300140	Mild-Cold vs Control	All
GO:0008094	MF	ATP-dependent activity, acting on DNA	Catalytic activity that acts to modify DNA, driven by ATP hydrolysis.	5/2952	46/30337	0.468015	0.920234	0.858814	5	Zm00001eb086840/Zm00001eb141480/Zm00001eb155940/Zm00001eb117870/Zm00001eb294690	Mild-Cold vs Control	All
GO:0099402	BP	plant organ development	Development of a plant organ, a multi-tissue plant structure that forms a functional unit.	5/2952	46/30337	0.468015	0.920234	0.858814	5	Zm00001eb363100/Zm00001eb081200/Zm00001eb076950/Zm00001eb099640/Zm00001eb357370	Mild-Cold vs Control	All
GO:0003680	MF	minor groove of adenine-thymine-rich DNA binding	Binding to a DNA structure formed by the minor groove of adenine-thymine-rich DNA regions. Examples of proteins having this function are AT-rich interaction domain (ARID)-containing proteins.	4/2952	36/30337	0.469601	0.920234	0.858814	4	Zm00001eb238350/Zm00001eb434070/Zm00001eb387910/Zm00001eb252580	Mild-Cold vs Control	All
GO:0010582	BP	floral meristem determinacy	The process in which a floral meristem becomes determinate (i.e. ceases to produce lateral organs and may or may not terminally differentiate).	4/2952	36/30337	0.469601	0.920234	0.858814	4	Zm00001eb270270/Zm00001eb370810/Zm00001eb157270/Zm00001eb292830	Mild-Cold vs Control	All
GO:0045489	BP	pectin biosynthetic process	The chemical reactions and pathways resulting in the formation of pectin, a polymer containing a backbone of alpha-1,4-linked D-galacturonic acid residues.	4/2952	36/30337	0.469601	0.920234	0.858814	4	Zm00001eb069220/Zm00001eb400380/Zm00001eb228580/Zm00001eb402380	Mild-Cold vs Control	All
GO:0046835	BP	carbohydrate phosphorylation	The process of introducing a phosphate group into a carbohydrate, any organic compound based on the general formula Cx(H2O)y.	4/2952	36/30337	0.469601	0.920234	0.858814	4	Zm00001eb121400/Zm00001eb141560/Zm00001eb188910/Zm00001eb283530	Mild-Cold vs Control	All
GO:0051119	MF	sugar transmembrane transporter activity	Enables the transfer of a sugar from one side of a membrane to the other. A sugar is any member of a class of sweet, water-soluble, crystallizable carbohydrates, which are the monosaccharides and smaller oligosaccharides.	4/2952	36/30337	0.469601	0.920234	0.858814	4	Zm00001eb344010/Zm00001eb201000/Zm00001eb288410/Zm00001eb017730	Mild-Cold vs Control	All
GO:0000290	BP	deadenylation-dependent decapping of nuclear-transcribed mRNA	Cleavage of the 5'-cap of a nuclear mRNA triggered by shortening of the poly(A) tail to below a minimum functional length.	2/2952	16/30337	0.470419	0.920234	0.858814	2	Zm00001eb172770/Zm00001eb304550	Mild-Cold vs Control	All
GO:0004439	MF	phosphatidylinositol-4,5-bisphosphate 5-phosphatase activity	Catalysis of the reaction: 1-phosphatidyl-1D-myo-inositol 4,5-bisphosphate + H2O = 1-phosphatidyl-1D-myo-inositol 4-phosphate + phosphate.	2/2952	16/30337	0.470419	0.920234	0.858814	2	Zm00001eb195880/Zm00001eb010110	Mild-Cold vs Control	All
GO:0004758	MF	serine C-palmitoyltransferase activity	Catalysis of the reaction: L-serine + H+ + palmitoyl-CoA = 3-dehydrosphinganine + CO2 + CoA.	2/2952	16/30337	0.470419	0.920234	0.858814	2	Zm00001eb113010/Zm00001eb010860	Mild-Cold vs Control	All
GO:0004791	MF	thioredoxin-disulfide reductase (NADP) activity	Catalysis of the reaction: thioredoxin-dithiol + NADP+ = thioredoxin-disulfide + H+ + NADPH.	2/2952	16/30337	0.470419	0.920234	0.858814	2	Zm00001eb329630/Zm00001eb019530	Mild-Cold vs Control	All
GO:0005977	BP	glycogen metabolic process	The chemical reactions and pathways involving glycogen, a polydisperse, highly branched glucan composed of chains of D-glucose residues in alpha-(1->4) glycosidic linkage, joined together by alpha-(1->6) glycosidic linkages.	2/2952	16/30337	0.470419	0.920234	0.858814	2	Zm00001eb230070/Zm00001eb174590	Mild-Cold vs Control	All
GO:0009966	BP	regulation of signal transduction	Any process that modulates the frequency, rate or extent of signal transduction.	2/2952	16/30337	0.470419	0.920234	0.858814	2	Zm00001eb042150/Zm00001eb246440	Mild-Cold vs Control	All
GO:0010039	BP	response to iron ion	Any process that results in a change in state or activity of a cell or an organism (in terms of movement, secretion, enzyme production, gene expression, etc.) as a result of an iron ion stimulus.	2/2952	16/30337	0.470419	0.920234	0.858814	2	Zm00001eb249020/Zm00001eb075200	Mild-Cold vs Control	All
GO:0015743	BP	malate transport	The directed movement of malate into, out of or within a cell, or between cells, by means of some agent such as a transporter or pore.	2/2952	16/30337	0.470419	0.920234	0.858814	2	Zm00001eb382650/Zm00001eb101270	Mild-Cold vs Control	All
GO:0015936	BP	coenzyme A metabolic process	The chemical reactions and pathways involving coenzyme A, 3'-phosphoadenosine-(5')diphospho(4')pantatheine, an acyl carrier in many acylation and acyl-transfer reactions in which the intermediate is a thiol ester.	2/2952	16/30337	0.470419	0.920234	0.858814	2	Zm00001eb199950/Zm00001eb410170	Mild-Cold vs Control	All
GO:0015937	BP	coenzyme A biosynthetic process	The chemical reactions and pathways resulting in the formation of coenzyme A, 3'-phosphoadenosine-(5')diphospho(4')pantatheine, an acyl carrier in many acylation and acyl-transfer reactions in which the intermediate is a thiol ester.	2/2952	16/30337	0.470419	0.920234	0.858814	2	Zm00001eb373930/Zm00001eb350700	Mild-Cold vs Control	All
GO:0016297	MF	fatty acyl-[ACP] hydrolase activity	Catalysis of the reaction: a fatty acyl-[ACP] + H2O = a fatty acid + H(+) + holo-[acyl-carrier protein].	2/2952	16/30337	0.470419	0.920234	0.858814	2	Zm00001eb317680/Zm00001eb074540	Mild-Cold vs Control	All
GO:0016905	MF	myosin heavy chain kinase activity	Catalysis of the reaction: ATP + myosin-heavy-chain = ADP + myosin-heavy-chain phosphate.	2/2952	16/30337	0.470419	0.920234	0.858814	2	Zm00001eb051240/Zm00001eb135250	Mild-Cold vs Control	All
[truncated: 11,022 more rows]
