# Supplementary material for: Differential cold stress intensities drive unique morphological and transcriptomic changes in Zea mays root hairs
Source: BMC Genomics. 2025 Sep 22;26:805. doi: 10.1186/s12864-025-12001-1 (PMC12452017; doi:10.1186/s12864-025-12001-1)
Supplement: Supplementary file 5 — Supplementary Material 5. [file 12864_2025_12001_MOESM5_ESM.xlsx]

## Sheet: Mild-Cold vs Control
Table S3. Results of the differential expression analysis DESeq2.
geneID	baseMean	log2FoldChange	lfcSE	stat	pvalue	padj
Zm00001eb319590	3986.15	3.56325	0.122426	29.1053	3.07216e-186	6.15661e-182
Zm00001eb113780	561.798	3.20439	0.130231	24.6055	1.10374e-133	1.10595e-129
Zm00001eb371200	8021.33	1.09434	0.0456943	23.949	9.45403e-127	6.31529e-123
Zm00001eb139520	1867.38	1.36228	0.0600646	22.6802	7.02962e-114	3.52184e-110
Zm00001eb134340	4699.01	2.17313	0.0999596	21.7401	8.57903e-105	3.43848e-101
Zm00001eb161610	773.232	3.13994	0.149997	20.9333	2.66467e-97	8.90001e-94
Zm00001eb207990	3235.6	1.39795	0.0691093	20.2281	5.54058e-91	1.58619e-87
Zm00001eb241920	1852.19	-2.4252	0.120234	-20.1708	1.76798e-90	4.42878e-87
Zm00001eb044210	3793.69	1.20225	0.0615287	19.5397	5.04694e-85	1.12378e-81
Zm00001eb358890	11840	1.61379	0.0845706	19.0822	3.55139e-81	7.11699e-78
Zm00001eb171750	3305.4	0.844604	0.0443568	19.0411	7.7812e-81	1.41759e-77
Zm00001eb139740	2496.39	1.41512	0.0751794	18.8233	4.86698e-79	8.12786e-76
Zm00001eb423990	2063.48	1.53559	0.0818236	18.767	1.40499e-78	2.16584e-75
Zm00001eb381830	604.607	-3.48074	0.185672	-18.7467	2.05914e-78	2.94751e-75
Zm00001eb421120	1359.45	-1.60712	0.0859332	-18.702	4.77235e-78	6.37587e-75
Zm00001eb098910	1635.89	-2.57148	0.139719	-18.4046	1.20686e-75	1.51159e-72
Zm00001eb156610	130701	1.45188	0.0790013	18.3779	1.97422e-75	2.32726e-72
Zm00001eb430130	4851.71	1.31978	0.0733892	17.9833	2.63194e-72	2.93022e-69
Zm00001eb330600	37351.5	1.03895	0.0585859	17.7338	2.30013e-70	2.42603e-67
Zm00001eb384280	6919.95	-1.98688	0.113411	-17.5193	1.02077e-68	1.02281e-65
Zm00001eb199460	1520.99	2.26365	0.130217	17.3837	1.09738e-67	1.04721e-64
Zm00001eb146390	1661.93	-1.45752	0.0841585	-17.3187	3.39802e-67	3.09529e-64
Zm00001eb184470	21570.8	1.13001	0.0657221	17.1938	2.95614e-66	2.5757e-63
Zm00001eb017310	4372.66	1.17364	0.0683081	17.1816	3.64734e-66	3.04553e-63
Zm00001eb337600	9877.38	1.47193	0.085862	17.143	7.09356e-66	5.6862e-63
Zm00001eb045620	1721.57	0.894501	0.0527761	16.949	1.95854e-64	1.50958e-61
Zm00001eb237750	2777.53	-1.30738	0.0773433	-16.9036	4.23341e-64	3.14213e-61
Zm00001eb399820	3827.8	-1.49472	0.0884758	-16.8941	4.97017e-64	3.55722e-61
Zm00001eb194530	1550.52	-2.59687	0.153775	-16.8875	5.55843e-64	3.84107e-61
Zm00001eb197310	679.364	-2.56592	0.152186	-16.8604	8.79293e-64	5.87367e-61
Zm00001eb248450	3797.13	0.789719	0.0472	16.7313	7.74879e-63	5.00922e-60
Zm00001eb226660	911.975	1.76762	0.106457	16.6041	6.50597e-62	4.07436e-59
Zm00001eb137480	1779.61	-3.84269	0.23242	-16.5333	2.11085e-61	1.28186e-58
Zm00001eb120730	2348.24	1.35156	0.0818259	16.5175	2.74347e-61	1.61703e-58
Zm00001eb355420	17202.7	1.24273	0.0766894	16.2047	4.67035e-59	2.67411e-56
Zm00001eb408140	1449.59	-2.28435	0.141526	-16.1409	1.31689e-58	7.33067e-56
Zm00001eb185830	1220.24	-2.69531	0.167101	-16.1299	1.5739e-58	8.52458e-56
Zm00001eb284460	744.193	1.60668	0.100161	16.041	6.604e-58	3.48274e-55
Zm00001eb023010	312.299	2.30229	0.14355	16.0383	6.90258e-58	3.54687e-55
Zm00001eb433960	5649.15	1.32258	0.0824824	16.0346	7.31962e-58	3.66713e-55
Zm00001eb215740	746.222	1.1411	0.0713699	15.9886	1.53529e-57	7.50417e-55
Zm00001eb269950	3815.15	-2.4156	0.15176	-15.9173	4.81034e-57	2.29522e-54
Zm00001eb372660	1643.63	-1.96893	0.124359	-15.8326	1.85534e-56	8.64675e-54
Zm00001eb012040	1957.36	1.8465	0.117029	15.7782	4.39647e-56	2.00239e-53
Zm00001eb033110	5066.94	0.925324	0.0587895	15.7396	8.09094e-56	3.60317e-53
Zm00001eb006210	1616.81	-1.80859	0.115364	-15.6773	2.16346e-55	9.42518e-53
Zm00001eb134130	519.767	-1.55182	0.0990725	-15.6634	2.68963e-55	1.14681e-52
Zm00001eb100190	3418.65	-1.17731	0.0757508	-15.5419	1.80606e-54	7.5403e-52
Zm00001eb398970	11154.2	1.37787	0.0887896	15.5183	2.60739e-54	1.06637e-51
Zm00001eb015210	7370.2	1.04142	0.0675969	15.4062	1.48596e-53	5.83894e-51
Zm00001eb039560	3041.79	0.780618	0.0506652	15.4074	1.46034e-53	5.83894e-51
Zm00001eb427560	2570.42	1.06407	0.0692548	15.3646	2.82777e-53	1.08978e-50
Zm00001eb228180	561.764	1.49185	0.0974782	15.3044	7.14058e-53	2.69995e-50
Zm00001eb350990	705.823	1.21805	0.0796993	15.2831	9.91368e-53	3.67908e-50
Zm00001eb063650	4093.84	1.74223	0.114295	15.2432	1.82758e-52	6.65903e-50
Zm00001eb396990	470.39	-3.54777	0.233178	-15.2148	2.819e-52	1.0088e-49
Zm00001eb380960	539.67	-2.61182	0.172456	-15.1448	8.19879e-52	2.88252e-49
Zm00001eb330900	407.92	-3.24604	0.214551	-15.1294	1.03564e-51	3.57831e-49
Zm00001eb218860	1349.92	2.23989	0.148227	15.1112	1.36658e-51	4.64175e-49
Zm00001eb303110	7489.13	1.29927	0.0860149	15.1052	1.49738e-51	5.00127e-49
Zm00001eb173390	11691.6	-1.06853	0.0709209	-15.0665	2.68808e-51	8.68857e-49
Zm00001eb389660	510.621	-2.23222	0.148156	-15.0667	2.68377e-51	8.68857e-49
Zm00001eb047070	1191.7	-1.67776	0.111452	-15.0536	3.2685e-51	1.03969e-48
Zm00001eb017210	735.05	1.49108	0.0990602	15.0523	3.33502e-51	1.04428e-48
Zm00001eb037920	464.403	1.68792	0.113023	14.9343	1.97262e-50	5.98959e-48
Zm00001eb172420	34433.4	-1.02585	0.0686885	-14.9348	1.9557e-50	5.98959e-48
Zm00001eb015190	250.935	2.59907	0.174782	14.8704	5.13424e-50	1.53567e-47
Zm00001eb306380	9207.09	-1.96904	0.132599	-14.8495	7.00377e-50	2.06405e-47
Zm00001eb326850	220.073	2.61795	0.176332	14.8467	7.30897e-50	2.12278e-47
Zm00001eb332560	1281.8	2.00997	0.135466	14.8375	8.38759e-50	2.40125e-47
Zm00001eb331700	14423.6	0.95159	0.0643025	14.7987	1.49435e-49	4.21786e-47
Zm00001eb162370	2043.72	0.962901	0.0651427	14.7814	1.93084e-49	5.37417e-47
Zm00001eb234860	936.661	1.67787	0.113661	14.7621	2.57164e-49	7.05968e-47
Zm00001eb170540	8873.73	2.02497	0.137314	14.747	3.21519e-49	8.70709e-47
Zm00001eb141080	4946.09	-1.72166	0.116853	-14.7336	3.9217e-49	1.04788e-46
Zm00001eb377830	1257.11	1.16568	0.0792184	14.7148	5.18027e-49	1.36596e-46
Zm00001eb072020	13251.2	0.822189	0.0559446	14.6965	6.78908e-49	1.76692e-46
Zm00001eb098370	2533.98	-1.83729	0.125216	-14.673	9.59964e-49	2.46637e-46
Zm00001eb108850	1347.15	-0.933634	0.0637818	-14.6379	1.60856e-48	4.08045e-46
Zm00001eb208880	1037.31	0.923247	0.0633603	14.5714	4.27151e-48	1.07001e-45
Zm00001eb229460	11191.5	-1.92648	0.132227	-14.5695	4.39272e-48	1.08679e-45
Zm00001eb198540	161.223	2.69623	0.185533	14.5323	7.56034e-48	1.84767e-45
Zm00001eb095350	11058.4	1.21068	0.0834849	14.5018	1.18035e-47	2.84992e-45
Zm00001eb330880	908.632	-2.47438	0.170817	-14.4856	1.49436e-47	3.56512e-45
Zm00001eb174120	7405.48	1.01644	0.0702802	14.4626	2.08611e-47	4.91832e-45
Zm00001eb411680	7920.73	1.96539	0.135984	14.4531	2.39679e-47	5.58508e-45
Zm00001eb069220	2273.74	1.22759	0.0849888	14.4442	2.72781e-47	6.28336e-45
Zm00001eb223590	445.587	-1.74525	0.120981	-14.4259	3.55815e-47	8.10288e-45
Zm00001eb003540	5267.87	1.66311	0.115881	14.3519	1.03588e-46	2.31376e-44
Zm00001eb255210	747.563	1.93448	0.134791	14.3517	1.03911e-46	2.31376e-44
Zm00001eb251550	2021.62	-1.16485	0.0812612	-14.3346	1.33003e-46	2.92899e-44
Zm00001eb309920	576.847	1.89221	0.13203	14.3316	1.38875e-46	3.02507e-44
Zm00001eb018300	2515.8	0.581889	0.0406725	14.3067	1.98681e-46	4.28125e-44
Zm00001eb137810	597.705	-1.81376	0.126836	-14.3001	2.18559e-46	4.6595e-44
Zm00001eb053090	8381.89	-2.20029	0.154221	-14.2671	3.51052e-46	7.40536e-44
Zm00001eb002420	1059.32	0.85605	0.0601649	14.2284	6.10602e-46	1.27463e-43
Zm00001eb122110	2945.34	1.50839	0.106028	14.2263	6.28857e-46	1.2992e-43
Zm00001eb187400	298.046	2.79203	0.196575	14.2034	8.73144e-46	1.78549e-43
Zm00001eb116650	733.517	2.56299	0.180585	14.1927	1.01664e-45	2.05793e-43
Zm00001eb404780	1103.19	-5.56188	0.39234	-14.1762	1.28673e-45	2.57861e-43
Zm00001eb054040	933.867	-2.6567	0.187715	-14.1529	1.79303e-45	3.55765e-43
Zm00001eb314330	1035.93	-2.59542	0.183567	-14.1388	2.18949e-45	4.30171e-43
Zm00001eb183710	4726.03	1.03885	0.0735298	14.1283	2.54279e-45	4.94732e-43
Zm00001eb175850	1838.62	1.60549	0.113644	14.1273	2.57807e-45	4.96775e-43
Zm00001eb396520	698.337	1.24735	0.0887101	14.061	6.59324e-45	1.25837e-42
Zm00001eb020780	2876.03	-0.765926	0.0544847	-14.0576	6.9174e-45	1.30778e-42
Zm00001eb128890	37354.7	1.10134	0.0783823	14.0508	7.61278e-45	1.42579e-42
Zm00001eb185300	1915.57	-2.14692	0.153002	-14.032	9.93368e-45	1.83337e-42
Zm00001eb374100	4354.82	-1.89063	0.13474	-14.0317	9.97191e-45	1.83337e-42
Zm00001eb257080	4808.45	1.04782	0.0747963	14.009	1.37417e-44	2.5035e-42
Zm00001eb360480	47032.3	1.07638	0.0769381	13.9902	1.78799e-44	3.22805e-42
Zm00001eb394210	521.763	-2.09346	0.150122	-13.9451	3.36955e-44	6.02908e-42
Zm00001eb072680	573.146	-1.46053	0.104936	-13.9183	4.90705e-44	8.70241e-42
Zm00001eb343460	1691.84	1.96224	0.141097	13.907	5.74158e-44	1.00931e-41
Zm00001eb076800	257.752	-2.78672	0.200506	-13.8984	6.47376e-44	1.12812e-41
Zm00001eb161990	796.56	-6.13824	0.442198	-13.8812	8.23432e-44	1.42255e-41
Zm00001eb165450	501.344	-1.89189	0.136564	-13.8535	1.21157e-43	2.0752e-41
Zm00001eb246990	2825.61	0.703309	0.0509919	13.7926	2.82534e-43	4.79829e-41
Zm00001eb042770	242.78	-1.74187	0.126363	-13.7846	3.15332e-43	5.3103e-41
Zm00001eb400030	1088.42	1.38168	0.100377	13.7649	4.14327e-43	6.91926e-41
Zm00001eb129100	7884.37	1.03405	0.0751553	13.7589	4.50487e-43	7.46095e-41
Zm00001eb413610	2296.96	-1.40453	0.102118	-13.754	4.82187e-43	7.92051e-41
Zm00001eb191940	3535.74	1.15419	0.0840282	13.7357	6.20324e-43	1.01067e-40
Zm00001eb003450	1202.49	1.37273	0.100143	13.7077	9.12715e-43	1.47507e-40
Zm00001eb045540	2867.5	1.2426	0.0908417	13.6787	1.36033e-42	2.18088e-40
Zm00001eb179470	2735.87	0.854206	0.0625122	13.6646	1.65177e-42	2.62709e-40
Zm00001eb161360	8680.79	1.30282	0.0954022	13.656	1.85811e-42	2.93201e-40
Zm00001eb076900	10159.2	-2.62479	0.192255	-13.6527	1.94625e-42	3.0471e-40
Zm00001eb115390	483.307	1.6059	0.118113	13.5964	4.20919e-42	6.53893e-40
Zm00001eb408020	4251.99	0.828032	0.0609684	13.5813	5.16817e-42	7.96694e-40
Zm00001eb328220	295.271	2.23857	0.164883	13.5767	5.5088e-42	8.36336e-40
Zm00001eb333900	1525.77	-1.45952	0.107501	-13.5768	5.50041e-42	8.36336e-40
Zm00001eb159570	1635.85	1.33089	0.0982456	13.5465	8.30768e-42	1.25177e-39
Zm00001eb139420	3698.6	1.4279	0.10551	13.5333	9.94232e-42	1.4869e-39
Zm00001eb021350	2437.36	0.925788	0.0685811	13.4992	1.58145e-41	2.34758e-39
Zm00001eb040260	354.802	-1.47318	0.109198	-13.4909	1.76894e-41	2.60659e-39
Zm00001eb218400	5861.67	-2.02022	0.149891	-13.4779	2.10955e-41	3.08579e-39
Zm00001eb003360	161.297	2.45215	0.183295	13.3781	8.11451e-41	1.17837e-38
Zm00001eb295010	2399.83	1.25527	0.09387	13.3724	8.76698e-41	1.26396e-38
Zm00001eb425160	4322.39	1.24227	0.0929111	13.3706	8.98669e-41	1.28638e-38
Zm00001eb080170	154.912	2.3841	0.178496	13.3566	1.08403e-40	1.54071e-38
Zm00001eb127770	34635.2	1.34561	0.100777	13.3522	1.14936e-40	1.62206e-38
Zm00001eb018850	3173.94	1.55028	0.116606	13.2951	2.47188e-40	3.46409e-38
Zm00001eb253880	10624.4	1.0933	0.0822465	13.293	2.54146e-40	3.53687e-38
Zm00001eb394120	1046.72	1.58434	0.119577	13.2495	4.54276e-40	6.2784e-38
Zm00001eb253970	1901.17	0.981141	0.0740804	13.2443	4.86969e-40	6.68415e-38
Zm00001eb156560	1062.43	1.21567	0.0917968	13.2431	4.94687e-40	6.74389e-38
Zm00001eb042670	40033.3	1.05591	0.0798989	13.2156	7.13624e-40	9.66285e-38
Zm00001eb166630	111.218	-4.30676	0.325994	-13.2111	7.56801e-40	1.01787e-37
Zm00001eb302140	21194.4	-1.49334	0.113052	-13.2093	7.75647e-40	1.03626e-37
Zm00001eb037930	732.719	1.4912	0.113333	13.1578	1.53552e-39	2.03787e-37
Zm00001eb226700	733.387	-1.52063	0.115653	-13.1482	1.74334e-39	2.29845e-37
Zm00001eb250740	781.029	-1.19285	0.0908621	-13.1282	2.27106e-39	2.97465e-37
Zm00001eb201580	1080.85	1.33742	0.101914	13.123	2.43054e-39	3.16286e-37
Zm00001eb414050	11335.6	1.12987	0.0861604	13.1136	2.75115e-39	3.55697e-37
Zm00001eb362690	1116.88	-1.76861	0.134953	-13.1054	3.06816e-39	3.9414e-37
Zm00001eb250220	601.417	-1.24614	0.0951902	-13.0911	3.70437e-39	4.72838e-37
Zm00001eb053010	2023.96	1.38178	0.105611	13.0837	4.08195e-39	5.17736e-37
Zm00001eb207830	1214.71	-2.39158	0.182954	-13.072	4.757e-39	5.99562e-37
Zm00001eb373930	745.716	-1.4637	0.112009	-13.0677	5.03742e-39	6.30937e-37
Zm00001eb394430	3601.14	-1.40546	0.108009	-13.0125	1.03928e-38	1.29362e-36
Zm00001eb103490	101.704	3.1654	0.243593	12.9946	1.3121e-38	1.62312e-36
Zm00001eb033870	1332.21	-1.90159	0.146365	-12.9921	1.35649e-38	1.66774e-36
Zm00001eb221600	1029.95	1.57962	0.121607	12.9896	1.40232e-38	1.71357e-36
Zm00001eb283450	1013.91	-2.07466	0.160011	-12.9657	1.91368e-38	2.32425e-36
Zm00001eb278480	8441.38	0.457073	0.0352643	12.9613	2.02702e-38	2.44708e-36
Zm00001eb313400	387.721	-3.27926	0.253167	-12.953	2.25977e-38	2.71173e-36
Zm00001eb353780	649.263	1.73278	0.133837	12.947	2.4434e-38	2.91463e-36
Zm00001eb369060	3343.48	1.03899	0.0803807	12.9259	3.21584e-38	3.81333e-36
Zm00001eb403730	2380.86	0.87024	0.0675093	12.8907	5.07983e-38	5.98822e-36
Zm00001eb068980	2852.98	0.690095	0.0535736	12.8812	5.74028e-38	6.7272e-36
Zm00001eb247640	11564.3	1.77986	0.138576	12.844	9.29847e-38	1.08338e-35
Zm00001eb271850	774.888	-0.894593	0.0696547	-12.8433	9.38312e-38	1.08692e-35
Zm00001eb407660	3556.71	1.07344	0.0836874	12.8268	1.16099e-37	1.33714e-35
Zm00001eb084980	445.654	1.51843	0.118439	12.8204	1.2609e-37	1.44391e-35
Zm00001eb243830	1132.18	1.64445	0.128462	12.8011	1.6165e-37	1.84061e-35
Zm00001eb400380	5181.77	1.60013	0.125258	12.7747	2.26959e-37	2.56963e-35
Zm00001eb185330	1160.72	-1.36047	0.106729	-12.747	3.24146e-37	3.64938e-35
Zm00001eb298040	511.655	-2.74966	0.215962	-12.7321	3.92009e-37	4.38875e-35
Zm00001eb228370	3993.26	-2.56345	0.201453	-12.7248	4.3066e-37	4.79468e-35
Zm00001eb243000	462.247	1.35882	0.106931	12.7074	5.37743e-37	5.95379e-35
Zm00001eb140430	325.448	1.58782	0.125033	12.6992	5.97699e-37	6.58126e-35
Zm00001eb085850	1799.3	-1.26232	0.0994428	-12.6939	6.39189e-37	6.99964e-35
Zm00001eb253740	1813.74	-1.38099	0.108818	-12.6908	6.64796e-37	7.24049e-35
Zm00001eb202180	5204.16	0.837209	0.0661715	12.6521	1.08906e-36	1.17971e-34
Zm00001eb011650	3715.02	0.746656	0.0590716	12.6399	1.27275e-36	1.37128e-34
Zm00001eb337340	653.001	1.15253	0.0912786	12.6265	1.5081e-36	1.61617e-34
Zm00001eb281100	156.072	-3.2948	0.261316	-12.6085	1.89539e-36	2.02041e-34
Zm00001eb357260	1484.04	-0.901354	0.0714988	-12.6066	1.94291e-36	2.0601e-34
Zm00001eb035370	5980.52	0.63763	0.050597	12.6021	2.05478e-36	2.16725e-34
Zm00001eb169560	172.881	-3.1488	0.250097	-12.5903	2.38688e-36	2.50435e-34
Zm00001eb434220	5008.52	1.00473	0.0799972	12.5595	3.52331e-36	3.67746e-34
Zm00001eb070280	686.488	-2.30546	0.183811	-12.5425	4.36759e-36	4.53505e-34
Zm00001eb065750	441.35	1.27936	0.102241	12.5132	6.32265e-36	6.53123e-34
Zm00001eb066150	4475.26	0.989927	0.0791562	12.506	6.92218e-36	7.11388e-34
Zm00001eb250900	9869.2	-1.24314	0.0994395	-12.5014	7.33238e-36	7.49698e-34
Zm00001eb322320	1225.49	1.37222	0.1098	12.4974	7.70917e-36	7.84222e-34
Zm00001eb031610	352.519	-1.30968	0.104863	-12.4895	8.52186e-36	8.62516e-34
Zm00001eb277560	1225.42	1.94854	0.156158	12.478	9.84368e-36	9.9043e-34
Zm00001eb359190	1011.16	-0.997057	0.0799073	-12.4777	9.88453e-36	9.9043e-34
Zm00001eb403560	219.534	2.06231	0.165592	12.4542	1.32689e-35	1.32293e-33
Zm00001eb400660	12562.1	1.79316	0.143996	12.4528	1.34997e-35	1.33928e-33
Zm00001eb127300	918.859	-1.26047	0.101326	-12.4397	1.59039e-35	1.57002e-33
Zm00001eb059850	1160.81	-0.784013	0.0630291	-12.4389	1.60689e-35	1.57854e-33
Zm00001eb337140	2383.42	0.805049	0.0647751	12.4284	1.83313e-35	1.792e-33
Zm00001eb003490	3674.46	0.807783	0.0651094	12.4065	2.40817e-35	2.3427e-33
Zm00001eb015760	1066.66	0.968558	0.0781896	12.3873	3.06178e-35	2.96416e-33
Zm00001eb043150	1027.26	-1.97941	0.159926	-12.377	3.47915e-35	3.35202e-33
Zm00001eb317680	443.453	1.17884	0.0953099	12.3685	3.86803e-35	3.70887e-33
Zm00001eb159560	4753.78	1.04721	0.0847193	12.361	4.25044e-35	4.05613e-33
Zm00001eb038290	12381.7	-1.36002	0.110058	-12.3573	4.44935e-35	4.22583e-33
Zm00001eb039010	10212.1	-3.9404	0.319168	-12.3458	5.12974e-35	4.81916e-33
Zm00001eb406160	1231.57	1.38349	0.112064	12.3456	5.14621e-35	4.81916e-33
Zm00001eb413180	1588.53	-2.03037	0.164452	-12.3463	5.0991e-35	4.81916e-33
Zm00001eb376600	68919.3	0.858814	0.0696775	12.3255	6.59939e-35	6.15125e-33
Zm00001eb079970	4400.02	0.945852	0.0767792	12.3191	7.14656e-35	6.63042e-33
Zm00001eb202890	116.277	3.16551	0.257047	12.3149	7.52785e-35	6.95199e-33
Zm00001eb323110	15098.2	0.875808	0.0711466	12.3099	8.01131e-35	7.36453e-33
Zm00001eb044820	474.444	-1.19813	0.0978191	-12.2484	1.71269e-34	1.56723e-32
Zm00001eb367410	747.315	1.13695	0.0928479	12.2453	1.77935e-34	1.62083e-32
Zm00001eb371240	246.036	1.81518	0.148393	12.2322	2.09084e-34	1.89595e-32
Zm00001eb139010	3297.56	0.572756	0.0468362	12.2289	2.17811e-34	1.96619e-32
Zm00001eb293430	8361.93	0.903163	0.0738953	12.2222	2.36616e-34	2.12636e-32
Zm00001eb064770	535.815	1.02396	0.0837877	12.2208	2.40619e-34	2.15268e-32
Zm00001eb055450	3019.53	0.86871	0.071105	12.2173	2.51313e-34	2.23836e-32
Zm00001eb012890	6759.88	0.774633	0.06352	12.1951	3.3007e-34	2.92682e-32
Zm00001eb069630	831.357	-2.40307	0.19717	-12.1878	3.60996e-34	3.18694e-32
Zm00001eb025340	1518.79	1.04478	0.08573	12.1869	3.65031e-34	3.20144e-32
Zm00001eb371290	343.154	-2.37992	0.195288	-12.1867	3.65834e-34	3.20144e-32
Zm00001eb172860	628.745	-1.19733	0.0983867	-12.1696	4.51275e-34	3.93198e-32
Zm00001eb167910	2253.25	1.78147	0.146649	12.1478	5.88971e-34	5.10205e-32
Zm00001eb370850	959.382	0.906208	0.0745997	12.1476	5.90656e-34	5.10205e-32
Zm00001eb207570	1642.89	-1.26584	0.104377	-12.1275	7.5487e-34	6.49253e-32
Zm00001eb338310	1493.28	-1.13303	0.0934747	-12.1212	8.15485e-34	6.9839e-32
Zm00001eb072440	1439.65	-1.42298	0.117437	-12.117	8.58766e-34	7.32326e-32
Zm00001eb193280	1062.16	1.1659	0.0962893	12.1084	9.53922e-34	8.10025e-32
Zm00001eb282730	3104.29	0.817383	0.0675275	12.1044	1.00043e-33	8.45933e-32
Zm00001eb360250	4314.06	0.946188	0.0781803	12.1026	1.02281e-33	8.61223e-32
Zm00001eb165310	987.672	-3.45447	0.285602	-12.0954	1.11719e-33	9.36756e-32
Zm00001eb388270	1526.39	-1.69592	0.140233	-12.0936	1.14164e-33	9.53273e-32
Zm00001eb249020	2675.52	-1.92565	0.159412	-12.0797	1.35194e-33	1.12419e-31
Zm00001eb052150	1469.83	-1.37433	0.113779	-12.079	1.36399e-33	1.12952e-31
Zm00001eb292480	261.616	2.27299	0.188225	12.0759	1.41536e-33	1.16724e-31
Zm00001eb149750	961.662	-1.15217	0.0954414	-12.072	1.48429e-33	1.21907e-31
Zm00001eb217010	2014.22	1.41315	0.117213	12.0563	1.79768e-33	1.47043e-31
Zm00001eb363100	1265.18	1.4231	0.11827	12.0326	2.39456e-33	1.95069e-31
Zm00001eb214870	3193.39	1.11545	0.0927355	12.0283	2.52293e-33	2.04694e-31
Zm00001eb029550	2284.4	0.831507	0.0691666	12.0218	2.72928e-33	2.20543e-31
Zm00001eb163580	130.25	-2.1237	0.176704	-12.0184	2.8444e-33	2.28923e-31
Zm00001eb297110	1228.3	1.1097	0.092359	12.0151	2.96177e-33	2.37415e-31
Zm00001eb180670	901.581	0.865393	0.0720492	12.0111	3.10514e-33	2.47916e-31
Zm00001eb330690	14755.2	1.21456	0.101136	12.0092	3.18035e-33	2.52914e-31
Zm00001eb078100	2510.59	-1.03364	0.0861922	-11.9923	3.89857e-33	3.08804e-31
Zm00001eb341790	3840.26	1.13452	0.0947139	11.9784	4.60994e-33	3.63713e-31
Zm00001eb219270	23851.7	1.22084	0.101935	11.9766	4.71221e-33	3.70324e-31
Zm00001eb420820	561.195	-1.43351	0.119732	-11.9726	4.94624e-33	3.87198e-31
Zm00001eb324250	3218.92	0.864275	0.0722808	11.9572	5.95451e-33	4.64313e-31
Zm00001eb312020	7681.87	0.934696	0.0782423	11.9462	6.79832e-33	5.28056e-31
Zm00001eb252060	339.353	1.46084	0.122409	11.934	7.86571e-33	6.08605e-31
Zm00001eb288150	207.241	-3.28713	0.275525	-11.9304	8.21517e-33	6.332e-31
Zm00001eb325680	315.941	-1.37973	0.115797	-11.915	9.88262e-33	7.58803e-31
Zm00001eb313410	150.602	-3.39534	0.284978	-11.9144	9.95908e-33	7.61755e-31
Zm00001eb236430	2456.48	-1.26723	0.106395	-11.9107	1.04153e-32	7.93625e-31
Zm00001eb041120	2975.64	-1.89157	0.158824	-11.9098	1.05196e-32	7.9853e-31
Zm00001eb294260	577.701	-1.24552	0.104632	-11.9038	1.13118e-32	8.55427e-31
Zm00001eb398000	1311.24	0.945685	0.0795709	11.8848	1.41966e-32	1.06955e-30
Zm00001eb018870	328.365	-1.54708	0.130205	-11.8818	1.47098e-32	1.10406e-30
Zm00001eb084560	1158.24	1.11001	0.093428	11.8809	1.48688e-32	1.11183e-30
Zm00001eb299790	1631.92	0.884879	0.0746553	11.8529	2.07965e-32	1.5493e-30
Zm00001eb273940	7233.24	-1.38602	0.11704	-11.8422	2.36079e-32	1.75223e-30
Zm00001eb206800	1802.47	0.685303	0.0578933	11.8373	2.50269e-32	1.8507e-30
Zm00001eb269440	987.062	1.17042	0.098906	11.8337	2.61439e-32	1.92619e-30
Zm00001eb353170	363.535	2.25244	0.190375	11.8316	2.68125e-32	1.96822e-30
Zm00001eb016250	1385.73	1.14025	0.096513	11.8144	3.28713e-32	2.40416e-30
Zm00001eb036970	3506.53	0.947351	0.0801922	11.8135	3.32421e-32	2.42244e-30
Zm00001eb341770	4361.99	-0.641178	0.0542819	-11.812	3.38407e-32	2.45713e-30
Zm00001eb012100	4011.22	0.916087	0.0776029	11.8048	3.68621e-32	2.66685e-30
Zm00001eb374640	7316.63	0.920086	0.0780543	11.7878	4.51311e-32	3.25333e-30
Zm00001eb153710	6220.78	-0.917508	0.0778937	-11.779	5.00958e-32	3.59828e-30
Zm00001eb255840	4391.36	1.46136	0.124236	11.7627	6.07244e-32	4.34613e-30
Zm00001eb241630	2455.38	1.33412	0.113514	11.7529	6.82153e-32	4.86489e-30
Zm00001eb336120	278.285	-1.88787	0.160688	-11.7487	7.17297e-32	5.09739e-30
Zm00001eb365690	2602.3	-3.02797	0.258304	-11.7225	9.77072e-32	6.91891e-30
Zm00001eb195880	5453.38	1.281	0.109385	11.7109	1.12068e-31	7.9079e-30
Zm00001eb206490	2568.3	1.11273	0.0950551	11.7062	1.18458e-31	8.3295e-30
Zm00001eb144910	5447.77	0.891566	0.0763666	11.6748	1.71447e-31	1.20133e-29
Zm00001eb018360	1517.33	0.955114	0.0818679	11.6665	1.8898e-31	1.31957e-29
Zm00001eb090620	1385.9	-1.325	0.113582	-11.6655	1.91177e-31	1.33027e-29
Zm00001eb121400	4786.58	1.13758	0.0975755	11.6585	2.07694e-31	1.44021e-29
Zm00001eb174360	4293.12	0.647533	0.0555562	11.6555	2.15236e-31	1.48735e-29
Zm00001eb238670	98917.6	0.79071	0.0678948	11.6461	2.40195e-31	1.65413e-29
Zm00001eb225000	3157.91	-0.70609	0.0606348	-11.645	2.43451e-31	1.67081e-29
Zm00001eb392600	382.516	-2.06073	0.17704	-11.6399	2.58268e-31	1.76644e-29
Zm00001eb323810	8867.94	0.7836	0.0673299	11.6382	2.63463e-31	1.79585e-29
Zm00001eb131000	1160.7	-2.13852	0.183811	-11.6344	2.75581e-31	1.87208e-29
Zm00001eb388020	823.433	-1.00956	0.0867807	-11.6334	2.78608e-31	1.88625e-29
Zm00001eb370330	63999.9	-0.934831	0.080371	-11.6315	2.8521e-31	1.92444e-29
Zm00001eb128310	1255.21	0.885334	0.0761297	11.6293	2.92571e-31	1.96749e-29
Zm00001eb383980	5715.38	1.21267	0.104312	11.6253	3.06353e-31	2.05328e-29
Zm00001eb389670	12782.7	1.49711	0.128804	11.6232	3.14048e-31	2.09784e-29
Zm00001eb085340	4863	0.541165	0.0466049	11.6117	3.59194e-31	2.38393e-29
Zm00001eb397510	1701.6	-0.72526	0.0624593	-11.6117	3.59255e-31	2.38393e-29
Zm00001eb303290	1017.64	0.917175	0.0790377	11.6043	3.92054e-31	2.59299e-29
Zm00001eb143520	3546.78	0.911101	0.0786146	11.5895	4.65992e-31	3.07187e-29
Zm00001eb419890	2430.73	-1.0321	0.0890645	-11.5882	4.73105e-31	3.10853e-29
Zm00001eb025760	5639.65	0.691447	0.0597321	11.5758	5.46572e-31	3.57951e-29
Zm00001eb163980	8881.06	-0.773375	0.0668262	-11.5729	5.65101e-31	3.6888e-29
Zm00001eb402930	201.894	1.75161	0.151385	11.5706	5.80536e-31	3.77726e-29
Zm00001eb002700	1030.73	-1.29277	0.111753	-11.5681	5.9778e-31	3.87687e-29
Zm00001eb328970	3917.82	-1.28058	0.110788	-11.5589	6.65728e-31	4.30361e-29
Zm00001eb433870	1316.57	-1.73193	0.150014	-11.5451	7.81231e-31	5.03404e-29
Zm00001eb368000	1237.65	-1.22512	0.106124	-11.5442	7.89679e-31	5.07217e-29
Zm00001eb157100	506.237	-1.22589	0.106249	-11.5379	8.49311e-31	5.43776e-29
Zm00001eb054410	2909.32	0.628723	0.0545171	11.5326	9.03873e-31	5.76866e-29
Zm00001eb015240	3346.74	-1.69095	0.146628	-11.5322	9.07482e-31	5.77331e-29
Zm00001eb076780	6450.36	0.744449	0.0645756	11.5283	9.4958e-31	6.02202e-29
Zm00001eb323440	677.959	-1.04146	0.0903799	-11.5232	1.0085e-30	6.37549e-29
Zm00001eb141180	242.779	2.01207	0.174617	11.5228	1.013e-30	6.38384e-29
Zm00001eb056390	1796.43	2.01089	0.174553	11.5202	1.04332e-30	6.55425e-29
Zm00001eb314830	143.988	-3.68604	0.320011	-11.5185	1.06447e-30	6.66621e-29
Zm00001eb108430	1428.65	1.24076	0.10773	11.5173	1.07977e-30	6.741e-29
Zm00001eb422670	16811.8	0.662101	0.0575409	11.5066	1.22192e-30	7.60472e-29
Zm00001eb419620	2568.41	0.800843	0.0696043	11.5057	1.23555e-30	7.66575e-29
Zm00001eb240620	7204.78	0.824261	0.0717012	11.4958	1.38528e-30	8.5682e-29
Zm00001eb414030	4993.87	0.576515	0.0501871	11.4873	1.52789e-30	9.42119e-29
Zm00001eb224680	4238.68	1.25795	0.109596	11.4781	1.70043e-30	1.04529e-28
Zm00001eb041840	2100.71	-0.738628	0.0644192	-11.466	1.95562e-30	1.19849e-28
Zm00001eb297330	150.84	-3.52014	0.307097	-11.4626	2.03223e-30	1.24164e-28
Zm00001eb117030	1005.38	0.86494	0.0754967	11.4567	2.17745e-30	1.32632e-28
Zm00001eb125880	1888.89	1.09956	0.0959971	11.4541	2.24317e-30	1.36221e-28
Zm00001eb153840	691.138	1.35363	0.118261	11.4461	2.46008e-30	1.48942e-28
Zm00001eb327320	623.859	-1.83094	0.160027	-11.4415	2.59509e-30	1.56643e-28
Zm00001eb325570	3704.04	0.600953	0.0525982	11.4254	3.12391e-30	1.87998e-28
Zm00001eb409890	3311.2	1.04881	0.0919244	11.4095	3.74828e-30	2.24897e-28
Zm00001eb377260	186.093	-3.16021	0.27699	-11.4091	3.7655e-30	2.25256e-28
Zm00001eb224410	4127.72	0.60058	0.0526472	11.4076	3.82987e-30	2.28424e-28
Zm00001eb248240	2170.2	0.919562	0.0806663	11.3996	4.2015e-30	2.49846e-28
Zm00001eb066680	11568.4	0.694014	0.0608979	11.3964	4.36017e-30	2.58514e-28
Zm00001eb153940	13926	1.13471	0.0996094	11.3916	4.60674e-30	2.72328e-28
Zm00001eb070840	33531	0.867102	0.0761336	11.3892	4.7323e-30	2.78928e-28
Zm00001eb259290	3313.56	0.565305	0.0496806	11.3788	5.33471e-30	3.13512e-28
Zm00001eb375340	138.172	-2.73319	0.240215	-11.3781	5.37541e-30	3.1498e-28
Zm00001eb227780	4372.03	0.808696	0.071119	11.371	5.82951e-30	3.40593e-28
Zm00001eb429920	982.134	-1.21038	0.106522	-11.3627	6.4145e-30	3.73682e-28
Zm00001eb121540	1576.43	0.756669	0.0666173	11.3585	6.73254e-30	3.91073e-28
Zm00001eb024550	409.132	1.58854	0.139859	11.3581	6.75659e-30	3.91336e-28
Zm00001eb100220	1509.01	-1.30731	0.115113	-11.3567	6.86596e-30	3.96524e-28
Zm00001eb397280	2588.43	-1.66671	0.14677	-11.3559	6.9284e-30	3.98981e-28
Zm00001eb355240	14436.7	1.0545	0.0928654	11.3551	6.99465e-30	4.01641e-28
Zm00001eb391450	192.399	1.72418	0.151939	11.3478	7.60141e-30	4.35235e-28
Zm00001eb336870	6905.41	0.953024	0.0840176	11.3431	8.02097e-30	4.57949e-28
Zm00001eb400560	1362.21	-1.39514	0.123061	-11.337	8.60326e-30	4.89799e-28
Zm00001eb252720	3014.77	-0.86783	0.0765788	-11.3325	9.05725e-30	5.14185e-28
Zm00001eb286550	613.278	-1.98059	0.174878	-11.3256	9.80498e-30	5.55062e-28
Zm00001eb191930	14408.4	0.852439	0.0752981	11.3209	1.03451e-29	5.83987e-28
Zm00001eb056720	1046.56	0.941518	0.0832031	11.3159	1.09478e-29	6.16273e-28
Zm00001eb055170	695.265	1.09936	0.0972876	11.3001	1.31042e-29	7.35598e-28
Zm00001eb066580	1215.91	0.798763	0.0707161	11.2953	1.38352e-29	7.74461e-28
Zm00001eb062560	2766.03	1.01623	0.0899839	11.2935	1.41265e-29	7.88564e-28
Zm00001eb287230	1534.71	1.04504	0.0925374	11.2932	1.41786e-29	7.89274e-28
Zm00001eb231570	13502.9	0.61007	0.0540277	11.2918	1.44034e-29	7.99569e-28
Zm00001eb023660	1417.78	0.708574	0.0627581	11.2906	1.46106e-29	8.08832e-28
Zm00001eb177490	4974.16	0.508201	0.0450536	11.2799	1.64896e-29	9.10337e-28
Zm00001eb231720	1628.92	1.27796	0.113331	11.2764	1.71641e-29	9.44967e-28
Zm00001eb368050	2011.55	0.712612	0.0632743	11.2623	2.01524e-29	1.10645e-27
Zm00001eb029710	5350.22	0.720319	0.0639904	11.2567	2.14711e-29	1.17563e-27
Zm00001eb325890	363.888	-2.26692	0.201561	-11.2468	2.4019e-29	1.31156e-27
Zm00001eb060960	159.456	1.82991	0.162844	11.2372	2.67717e-29	1.4579e-27
Zm00001eb346040	5674.52	0.773657	0.0688741	11.2329	2.81066e-29	1.52644e-27
Zm00001eb028500	3754.09	0.725826	0.0646411	11.2285	2.95326e-29	1.59955e-27
Zm00001eb368960	2710.01	0.74738	0.0666778	11.2088	3.69047e-29	1.99345e-27
Zm00001eb016290	1569.64	1.03747	0.0925642	11.2081	3.72229e-29	2.00523e-27
Zm00001eb228790	27561.6	0.794342	0.070921	11.2004	4.05996e-29	2.18128e-27
Zm00001eb389540	3506.13	0.909513	0.0812648	11.192	4.46451e-29	2.39221e-27
Zm00001eb172040	2392.71	0.598377	0.0534917	11.1863	4.75659e-29	2.54192e-27
Zm00001eb414790	2359.21	0.729342	0.0652015	11.186	4.77708e-29	2.54608e-27
Zm00001eb151570	1034.65	1.09882	0.0983845	11.1686	5.80706e-29	3.08683e-27
Zm00001eb359160	162.667	-1.5608	0.14006	-11.1438	7.67764e-29	4.07037e-27
Zm00001eb188560	1723.22	0.70172	0.0630582	11.1281	9.15371e-29	4.84012e-27
Zm00001eb361330	235.378	-1.66817	0.149936	-11.1259	9.38313e-29	4.94837e-27
Zm00001eb245960	6719.36	-1.2282	0.110443	-11.1207	9.94699e-29	5.23196e-27
Zm00001eb405290	13699.9	0.708823	0.0637454	11.1196	1.00715e-28	5.28356e-27
Zm00001eb233940	3505.1	0.914581	0.0824237	11.0961	1.31044e-28	6.85672e-27
Zm00001eb142130	1337.21	-1.90646	0.17189	-11.0912	1.38438e-28	7.22476e-27
Zm00001eb387030	3327.2	-1.49281	0.134635	-11.0878	1.43706e-28	7.4802e-27
Zm00001eb167230	2482.91	-0.773478	0.069778	-11.0848	1.48635e-28	7.71668e-27
Zm00001eb342910	177.073	-1.68431	0.152005	-11.0806	1.55768e-28	8.06614e-27
Zm00001eb024960	1466.16	-1.04809	0.0946604	-11.0721	1.71377e-28	8.85152e-27
Zm00001eb208140	1651.7	0.722255	0.0652552	11.0682	1.79031e-28	9.22311e-27
Zm00001eb079790	7873.21	1.32469	0.119969	11.0419	2.39921e-28	1.23283e-26
Zm00001eb125920	29061.9	1.18586	0.107428	11.0386	2.48796e-28	1.27516e-26
Zm00001eb021070	983.88	-1.12139	0.101598	-11.0375	2.51853e-28	1.28753e-26
Zm00001eb210000	541.226	-1.56535	0.14183	-11.0368	2.53884e-28	1.29461e-26
Zm00001eb428290	86.2261	-2.54924	0.231013	-11.035	2.58993e-28	1.31731e-26
Zm00001eb365180	5022.93	0.632003	0.0572934	11.031	2.70875e-28	1.37426e-26
Zm00001eb196590	2891.69	-1.53112	0.138819	-11.0296	2.75103e-28	1.39219e-26
Zm00001eb138720	340.261	1.90125	0.172576	11.0169	3.16744e-28	1.59888e-26
Zm00001eb025490	876.081	-2.07245	0.188165	-11.014	3.27262e-28	1.64782e-26
Zm00001eb107280	330.392	-1.63871	0.148886	-11.0065	3.55671e-28	1.78638e-26
Zm00001eb094910	695.354	-1.50111	0.136458	-11.0005	3.79827e-28	1.90293e-26
Zm00001eb152110	316.555	-2.40685	0.219061	-10.9871	4.40693e-28	2.20236e-26
Zm00001eb292200	211.786	-3.16184	0.2879	-10.9824	4.64266e-28	2.3144e-26
Zm00001eb192500	1505.96	1.29733	0.118359	10.961	5.8869e-28	2.92738e-26
Zm00001eb353230	66.5987	-4.82603	0.440401	-10.9583	6.06525e-28	3.0086e-26
Zm00001eb267030	10327	-2.21746	0.202369	-10.9575	6.11443e-28	3.02551e-26
Zm00001eb268610	6514.34	0.912594	0.0834067	10.9415	7.2986e-28	3.60256e-26
Zm00001eb146330	2088.27	0.724949	0.0662767	10.9382	7.56806e-28	3.72638e-26
Zm00001eb325500	979.749	-1.1141	0.101918	-10.9314	8.1605e-28	4.00824e-26
Zm00001eb331210	491.098	-1.13292	0.103659	-10.9294	8.34229e-28	4.07755e-26
Zm00001eb424700	1705.68	0.75926	0.0694696	10.9294	8.34101e-28	4.07755e-26
Zm00001eb260560	3225.01	0.919905	0.0841975	10.9256	8.69919e-28	4.24165e-26
Zm00001eb280000	417.954	1.09233	0.100019	10.9212	9.12566e-28	4.43879e-26
Zm00001eb369770	393.711	2.12752	0.194826	10.9202	9.23403e-28	4.48063e-26
Zm00001eb169590	453.706	-0.981645	0.0899103	-10.9181	9.45028e-28	4.57448e-26
Zm00001eb055750	2993.3	0.93652	0.0858751	10.9056	1.08372e-27	5.23317e-26
Zm00001eb285500	553.923	-1.14567	0.105091	-10.9017	1.1315e-27	5.45077e-26
Zm00001eb179490	137957	0.941578	0.0864123	10.8963	1.19986e-27	5.76622e-26
Zm00001eb211260	465.97	-2.10497	0.193252	-10.8924	1.25344e-27	6.00931e-26
Zm00001eb366470	3733.63	0.551088	0.0506154	10.8878	1.31854e-27	6.30635e-26
Zm00001eb020370	3871.61	0.431749	0.0396624	10.8856	1.34988e-27	6.44083e-26
Zm00001eb304520	1223.49	1.20662	0.110921	10.8782	1.46419e-27	6.96968e-26
Zm00001eb415530	5709.12	0.629309	0.0578561	10.8771	1.48156e-27	7.03567e-26
Zm00001eb267380	4461.05	0.640763	0.0589187	10.8754	1.51015e-27	7.15449e-26
Zm00001eb257510	13209.5	1.04132	0.0957618	10.8741	1.5322e-27	7.24182e-26
Zm00001eb012760	3181.3	0.508596	0.0468008	10.8673	1.65064e-27	7.78325e-26
Zm00001eb191720	4883.85	1.04739	0.0963847	10.8667	1.66054e-27	7.81157e-26
Zm00001eb330840	1792.05	0.99697	0.0917539	10.8657	1.67929e-27	7.88128e-26
Zm00001eb081390	911.472	1.49831	0.137929	10.8629	1.73095e-27	8.10474e-26
Zm00001eb108120	8251.05	0.688378	0.0633767	10.8617	1.75461e-27	8.19634e-26
Zm00001eb024560	5171.38	0.548635	0.0505233	10.8591	1.8059e-27	8.3968e-26
Zm00001eb143180	3344.48	0.917237	0.0844665	10.8592	1.80341e-27	8.3968e-26
Zm00001eb070170	797.489	-1.92646	0.177684	-10.8421	2.17502e-27	1.00897e-25
Zm00001eb224940	3530.52	1.05932	0.0977146	10.8409	2.20174e-27	1.019e-25
Zm00001eb208580	1696.65	0.769657	0.0711028	10.8246	2.63291e-27	1.21575e-25
Zm00001eb021310	1133.2	-0.946398	0.0875043	-10.8154	2.90909e-27	1.34019e-25
Zm00001eb295000	4054.6	-0.82899	0.076665	-10.8132	2.98237e-27	1.3708e-25
Zm00001eb240940	10381.2	-1.08363	0.100223	-10.8122	3.01442e-27	1.38236e-25
Zm00001eb042120	5432.11	1.00721	0.0932082	10.8061	3.22198e-27	1.47081e-25
Zm00001eb248140	297.01	-2.0358	0.188392	-10.8062	3.21584e-27	1.47081e-25
Zm00001eb055880	839.751	-1.40835	0.130339	-10.8053	3.25017e-27	1.4803e-25
Zm00001eb109780	4073.55	1.11083	0.102819	10.8038	3.30223e-27	1.49721e-25
Zm00001eb238340	875.094	0.696465	0.0644637	10.804	3.29555e-27	1.49721e-25
Zm00001eb336790	1685.02	-0.951882	0.0881133	-10.8029	3.33378e-27	1.5081e-25
Zm00001eb142090	5090.94	-0.92513	0.0857213	-10.7923	3.74285e-27	1.68934e-25
Zm00001eb028010	427.843	-1.76432	0.163503	-10.7907	3.80672e-27	1.71431e-25
Zm00001eb074380	508.715	-1.95891	0.181626	-10.7854	4.03347e-27	1.81235e-25
Zm00001eb005550	3023.1	-0.899026	0.0833583	-10.7851	4.04882e-27	1.81518e-25
Zm00001eb261560	90.6717	-2.04476	0.189613	-10.7839	4.10198e-27	1.8349e-25
Zm00001eb242480	1662.94	0.725885	0.0673584	10.7764	4.44729e-27	1.98494e-25
Zm00001eb135220	1834.2	0.647092	0.0600593	10.7742	4.55621e-27	2.02903e-25
Zm00001eb071860	3276.63	0.458767	0.0425907	10.7715	4.69229e-27	2.085e-25
Zm00001eb352920	8177.81	0.456755	0.0424086	10.7703	4.7527e-27	2.10717e-25
Zm00001eb228080	2148.83	0.739627	0.0686813	10.769	4.82389e-27	2.13401e-25
Zm00001eb010610	1295.74	1.12553	0.104553	10.7651	5.0282e-27	2.2195e-25
Zm00001eb127360	1319.3	1.32977	0.123542	10.7637	5.10539e-27	2.24862e-25
Zm00001eb055820	1505.57	-0.840455	0.0780842	-10.7634	5.12168e-27	2.25085e-25
Zm00001eb375820	771.687	-0.843046	0.078341	-10.7612	5.24649e-27	2.30065e-25
Zm00001eb230800	7897.52	0.831398	0.0772651	10.7603	5.29841e-27	2.31834e-25
Zm00001eb165370	738.699	-0.670717	0.0623561	-10.7562	5.53854e-27	2.41813e-25
Zm00001eb055560	137.675	-2.0515	0.190773	-10.7536	5.69804e-27	2.48236e-25
Zm00001eb082570	3215.57	0.95252	0.0885917	10.7518	5.81143e-27	2.52627e-25
Zm00001eb056240	1558.24	-1.16935	0.108761	-10.7515	5.82778e-27	2.52789e-25
Zm00001eb123540	1558.37	0.790023	0.0735242	10.7451	6.25106e-27	2.70564e-25
Zm00001eb431850	1765.56	2.67187	0.249062	10.7278	7.53965e-27	3.25635e-25
Zm00001eb255370	6402.09	1.00006	0.0932262	10.7273	7.57929e-27	3.26643e-25
Zm00001eb377070	269.958	-2.84038	0.264924	-10.7215	8.0669e-27	3.46911e-25
Zm00001eb333320	380.589	-1.1393	0.106277	-10.7201	8.18772e-27	3.50602e-25
Zm00001eb429260	274.901	-2.33125	0.217464	-10.7202	8.18466e-27	3.50602e-25
Zm00001eb094300	2005.35	0.972551	0.0907418	10.7178	8.39872e-27	3.58871e-25
Zm00001eb122280	2765.42	0.708012	0.0660794	10.7146	8.69545e-27	3.70759e-25
Zm00001eb035050	1055	1.27838	0.11935	10.7113	9.01265e-27	3.83468e-25
Zm00001eb148620	682.693	-1.258	0.117502	-10.7063	9.51349e-27	4.0392e-25
Zm00001eb128880	570.38	-1.08754	0.101606	-10.7035	9.80156e-27	4.15271e-25
Zm00001eb356410	5462.99	0.541565	0.0506104	10.7007	1.01036e-26	4.27166e-25
Zm00001eb373650	2060.08	-1.00033	0.0934932	-10.6995	1.02322e-26	4.3169e-25
Zm00001eb199970	2478.84	0.662499	0.0619341	10.6968	1.05311e-26	4.4337e-25
Zm00001eb098960	276.999	-2.80893	0.262644	-10.6948	1.07621e-26	4.52145e-25
Zm00001eb298580	149.412	-2.09416	0.195823	-10.6942	1.08375e-26	4.54358e-25
Zm00001eb322540	117.183	2.64879	0.247891	10.6853	1.19239e-26	4.98863e-25
Zm00001eb344900	8144.01	0.655333	0.0613582	10.6805	1.25647e-26	5.24577e-25
Zm00001eb284130	321.078	1.34075	0.125588	10.6758	1.32174e-26	5.5068e-25
Zm00001eb317930	5348.81	0.966471	0.0906364	10.6632	1.51353e-26	6.29276e-25
Zm00001eb189140	5922.54	0.879292	0.0824915	10.6592	1.57983e-26	6.55483e-25
Zm00001eb123230	894.137	-1.40109	0.131463	-10.6577	1.6059e-26	6.64922e-25
Zm00001eb026810	4432.04	0.530502	0.0498031	10.652	1.707e-26	7.05324e-25
Zm00001eb311270	46.9093	-3.33642	0.313355	-10.6474	1.79243e-26	7.39103e-25
Zm00001eb071480	3346.05	0.554013	0.0520622	10.6414	1.91312e-26	7.87248e-25
Zm00001eb125900	1972.38	-0.962965	0.0905667	-10.6327	2.10015e-26	8.62437e-25
Zm00001eb002690	3095.6	-1.52427	0.143422	-10.6279	2.21065e-26	9.0596e-25
Zm00001eb322620	14667.6	0.965379	0.0908775	10.6229	2.33309e-26	9.54186e-25
Zm00001eb403300	1855.76	0.946768	0.0891693	10.6176	2.46698e-26	1.00689e-24
Zm00001eb278990	3035.15	0.714214	0.0672749	10.6164	2.50129e-26	1.01882e-24
Zm00001eb192080	1308.13	0.921485	0.0868328	10.6122	2.61598e-26	1.06337e-24
Zm00001eb154800	14961.3	-1.52988	0.144177	-10.6112	2.64471e-26	1.07287e-24
Zm00001eb217080	350.199	-1.30266	0.122794	-10.6085	2.72065e-26	1.10145e-24
Zm00001eb395180	9373.96	0.856905	0.0808373	10.6004	2.9683e-26	1.19929e-24
Zm00001eb082150	8045.2	0.650887	0.0614166	10.5979	3.04711e-26	1.22866e-24
Zm00001eb098450	8412.54	0.714008	0.0675011	10.5777	3.7803e-26	1.52123e-24
Zm00001eb000480	16224.7	0.583258	0.0551571	10.5745	3.91311e-26	1.57152e-24
Zm00001eb152410	657.422	-1.25772	0.118956	-10.573	3.97568e-26	1.59345e-24
Zm00001eb194120	1292.62	0.860725	0.0814292	10.5702	4.09536e-26	1.63814e-24
Zm00001eb412020	739.496	0.703115	0.0665212	10.5698	4.11388e-26	1.64227e-24
Zm00001eb377430	882.329	-1.60232	0.151607	-10.5689	4.15255e-26	1.65442e-24
Zm00001eb260190	3836.1	0.860339	0.0814354	10.5647	4.34461e-26	1.7275e-24
Zm00001eb051060	1271.94	1.20947	0.11451	10.5621	4.46762e-26	1.77289e-24
Zm00001eb019590	2154.76	0.773383	0.0732519	10.5578	4.67256e-26	1.85056e-24
Zm00001eb107930	1450.58	0.869629	0.0823871	10.5554	4.79601e-26	1.8957e-24
Zm00001eb339760	5153.05	1.37116	0.13	10.5474	5.22231e-26	2.06014e-24
Zm00001eb049950	583.598	-1.20091	0.113887	-10.5448	5.36977e-26	2.11415e-24
Zm00001eb003480	2288.97	-1.10085	0.104633	-10.521	6.91575e-26	2.71748e-24
Zm00001eb323140	435.436	-1.3062	0.124284	-10.5098	7.78284e-26	3.05221e-24
Zm00001eb355120	3239.16	1.05581	0.100473	10.5084	7.90239e-26	3.09304e-24
Zm00001eb018270	4593.02	1.04688	0.0996384	10.5068	8.03759e-26	3.13983e-24
Zm00001eb295250	137.252	-3.56142	0.338987	-10.5061	8.10073e-26	3.15834e-24
Zm00001eb298150	4806.13	1.14606	0.109103	10.5044	8.24576e-26	3.20864e-24
Zm00001eb335710	1427.91	-1.67111	0.159156	-10.4998	8.65501e-26	3.36136e-24
Zm00001eb311730	317.505	-3.87011	0.368677	-10.4973	8.88817e-26	3.44524e-24
Zm00001eb326620	833.112	1.00534	0.095832	10.4906	9.53726e-26	3.68971e-24
Zm00001eb046870	605.676	-2.86863	0.273496	-10.4888	9.72856e-26	3.75646e-24
Zm00001eb316990	5341.51	0.463411	0.0441935	10.486	1.00216e-25	3.86217e-24
Zm00001eb289830	13617.5	0.987998	0.094268	10.4807	1.05914e-25	4.07393e-24
Zm00001eb076170	55113.9	-1.16954	0.111709	-10.4695	1.19223e-25	4.57705e-24
Zm00001eb040570	471.23	-7.23109	0.690809	-10.4676	1.21719e-25	4.66397e-24
Zm00001eb359840	5523.6	0.92393	0.0882924	10.4644	1.25837e-25	4.81255e-24
Zm00001eb413630	1956.55	-3.17606	0.303719	-10.4572	1.35744e-25	5.18154e-24
Zm00001eb417960	1820.37	0.558734	0.0534391	10.4555	1.38217e-25	5.26593e-24
Zm00001eb404920	301.166	-2.65345	0.25383	-10.4536	1.41015e-25	5.36232e-24
Zm00001eb332810	457.556	-2.4306	0.232675	-10.4463	1.52303e-25	5.78059e-24
Zm00001eb225570	4198.57	1.13921	0.10907	10.4447	1.54907e-25	5.8683e-24
Zm00001eb340440	18767.7	-2.55603	0.2448	-10.4413	1.60596e-25	6.07234e-24
Zm00001eb054960	482.885	-2.23791	0.214353	-10.4403	1.62288e-25	6.12476e-24
Zm00001eb391600	57381.6	0.896355	0.0858601	10.4397	1.63313e-25	6.15186e-24
Zm00001eb157070	1741.83	0.60716	0.058166	10.4384	1.65596e-25	6.22615e-24
Zm00001eb000230	1977.14	-0.987973	0.094683	-10.4345	1.72447e-25	6.47159e-24
Zm00001eb383800	9388.4	0.784864	0.0752311	10.4327	1.75811e-25	6.58552e-24
Zm00001eb004750	205.587	2.52239	0.241848	10.4297	1.8155e-25	6.78781e-24
Zm00001eb076730	2099.91	1.00981	0.0968376	10.4279	1.85025e-25	6.90486e-24
Zm00001eb070910	128.704	-1.86954	0.179347	-10.4241	1.92417e-25	7.16734e-24
Zm00001eb387270	810.076	-1.78144	0.170949	-10.4209	1.99045e-25	7.4005e-24
Zm00001eb244000	347.674	-1.81593	0.174281	-10.4195	2.01916e-25	7.49332e-24
Zm00001eb358770	6115.18	-1.00309	0.0962888	-10.4175	2.0635e-25	7.64373e-24
Zm00001eb000220	1193.13	-0.757948	0.0728108	-10.4098	2.23615e-25	8.25276e-24
Zm00001eb204630	2473.94	-0.750808	0.0721248	-10.4098	2.23592e-25	8.25276e-24
Zm00001eb012580	40232.5	1.01192	0.0972526	10.4051	2.35104e-25	8.66082e-24
Zm00001eb193940	4811.1	1.18124	0.113554	10.4025	2.41414e-25	8.87696e-24
Zm00001eb006200	399.251	-1.24906	0.120149	-10.3959	2.5896e-25	9.5047e-24
Zm00001eb130790	1634.38	1.19977	0.115462	10.391	2.72408e-25	9.97999e-24
Zm00001eb284300	568.51	0.87173	0.0839312	10.3862	2.86395e-25	1.04733e-23
Zm00001eb269960	1404.84	-3.07367	0.296088	-10.3809	3.02868e-25	1.10555e-23
Zm00001eb314780	2843.21	-0.773336	0.0744994	-10.3804	3.0441e-25	1.10916e-23
Zm00001eb121650	34522.2	0.842309	0.0811458	10.3802	3.05191e-25	1.10999e-23
Zm00001eb061200	224.356	1.34515	0.129592	10.3799	3.05997e-25	1.1109e-23
Zm00001eb107640	2896.09	1.25886	0.121321	10.3763	3.17786e-25	1.15162e-23
Zm00001eb246170	2865.28	-0.728338	0.0702178	-10.3726	3.30544e-25	1.19569e-23
Zm00001eb356610	1237.08	0.716522	0.0690952	10.3701	3.39281e-25	1.22508e-23
Zm00001eb121480	2527.6	0.751259	0.0724558	10.3685	3.44859e-25	1.24298e-23
Zm00001eb027920	4405.54	-1.11353	0.107402	-10.3678	3.47262e-25	1.24939e-23
Zm00001eb405270	397.762	-1.91803	0.18508	-10.3633	3.64261e-25	1.30821e-23
Zm00001eb073980	4049.64	0.983783	0.0949864	10.3571	3.88573e-25	1.39302e-23
Zm00001eb369590	2767.05	1.07877	0.104208	10.3522	4.09181e-25	1.46428e-23
Zm00001eb431440	2479.49	0.488436	0.0471893	10.3506	4.16026e-25	1.48613e-23
Zm00001eb219590	754.377	-1.64504	0.158987	-10.347	4.31853e-25	1.53992e-23
Zm00001eb141560	626.648	1.25925	0.121713	10.3461	4.36026e-25	1.54928e-23
Zm00001eb386840	2883.17	0.802849	0.0775992	10.3461	4.35893e-25	1.54928e-23
Zm00001eb138590	323.081	1.06899	0.103338	10.3447	4.4244e-25	1.56929e-23
Zm00001eb362330	1285.34	-1.12341	0.108693	-10.3357	4.86022e-25	1.72083e-23
Zm00001eb139060	22723	0.832735	0.0805783	10.3345	4.92086e-25	1.73923e-23
Zm00001eb152070	917.405	-1.22252	0.118313	-10.3329	5.00332e-25	1.76524e-23
Zm00001eb345510	13277.8	0.561903	0.054381	10.3327	5.01207e-25	1.76524e-23
Zm00001eb031150	2867.77	0.825713	0.0799183	10.332	5.05177e-25	1.77609e-23
Zm00001eb198560	1223.26	1.02967	0.0996707	10.3307	5.1182e-25	1.7963e-23
Zm00001eb011840	6453.51	0.684388	0.0662523	10.33	5.15443e-25	1.80585e-23
Zm00001eb294520	801.789	-2.05874	0.199316	-10.329	5.20898e-25	1.82178e-23
Zm00001eb018660	19185.3	-1.40125	0.135677	-10.3278	5.2748e-25	1.84159e-23
Zm00001eb186880	1095.29	-0.887437	0.0859487	-10.3252	5.42118e-25	1.8894e-23
Zm00001eb000790	123.676	-2.13089	0.206434	-10.3224	5.58107e-25	1.94175e-23
Zm00001eb033950	1884.76	0.709421	0.0687292	10.322	5.60619e-25	1.94711e-23
Zm00001eb286750	1256.71	-1.13409	0.110007	-10.3092	6.40121e-25	2.21938e-23
Zm00001eb358310	356.136	-1.72931	0.167839	-10.3034	6.80352e-25	2.35479e-23
Zm00001eb287700	105.252	3.48047	0.337808	10.3031	6.82351e-25	2.35764e-23
Zm00001eb060010	4398.2	0.764364	0.0742069	10.3005	7.01319e-25	2.41901e-23
Zm00001eb011930	685.786	-2.02895	0.197011	-10.2986	7.14634e-25	2.4607e-23
Zm00001eb001760	3446.93	-0.754464	0.0733084	-10.2916	7.68482e-25	2.64158e-23
Zm00001eb044590	12250.9	-1.23415	0.119932	-10.2905	7.7805e-25	2.66988e-23
Zm00001eb255130	427.796	1.49382	0.145333	10.2786	8.80123e-25	3.01498e-23
Zm00001eb198460	3884.61	0.536074	0.0521573	10.278	8.85324e-25	3.02763e-23
Zm00001eb219960	401.689	-0.844154	0.0821405	-10.277	8.95079e-25	3.05577e-23
Zm00001eb302200	526.714	-1.19984	0.116818	-10.271	9.52511e-25	3.24631e-23
Zm00001eb106490	1863.43	0.710448	0.069178	10.2699	9.63467e-25	3.27808e-23
Zm00001eb312040	2245.88	0.904769	0.088122	10.2672	9.90035e-25	3.36276e-23
Zm00001eb253980	6053.28	0.859596	0.0837452	10.2644	1.0193e-24	3.45631e-23
Zm00001eb177240	224.001	-1.6103	0.156922	-10.2618	1.04768e-24	3.54653e-23
Zm00001eb413080	4450.63	0.534948	0.0521942	10.2492	1.1934e-24	4.03302e-23
Zm00001eb199490	2765.34	1.19802	0.116895	10.2487	1.19971e-24	4.04751e-23
Zm00001eb232500	3462.68	0.940609	0.0917835	10.2481	1.20659e-24	4.06387e-23
Zm00001eb403130	357.872	-1.13324	0.110599	-10.2464	1.22808e-24	4.12931e-23
Zm00001eb355360	882.079	0.969556	0.0946321	10.2455	1.23945e-24	4.16056e-23
Zm00001eb307290	247.968	-1.39776	0.136452	-10.2436	1.26475e-24	4.2384e-23
Zm00001eb047140	3193.75	-1.02472	0.100128	-10.2341	1.39497e-24	4.66699e-23
Zm00001eb360090	123.106	-2.09641	0.204856	-10.2335	1.40301e-24	4.68605e-23
Zm00001eb337210	1588.4	0.601506	0.0588045	10.2289	1.47162e-24	4.90703e-23
Zm00001eb107170	4220.51	1.10521	0.108051	10.2286	1.47595e-24	4.91331e-23
Zm00001eb168550	9244.09	-1.27301	0.124495	-10.2254	1.52663e-24	5.07356e-23
Zm00001eb194190	3608.18	-0.775815	0.075877	-10.2246	1.53801e-24	5.10293e-23
Zm00001eb278130	870.274	-0.763273	0.0747178	-10.2154	1.69162e-24	5.60333e-23
Zm00001eb168350	4563.82	-1.29305	0.12666	-10.2088	1.81091e-24	5.98855e-23
Zm00001eb227400	7999.9	0.534705	0.0523828	10.2077	1.83249e-24	6.04992e-23
Zm00001eb050610	628.813	-1.5308	0.149972	-10.2072	1.84067e-24	6.06696e-23
Zm00001eb130820	3686.77	0.710615	0.0696259	10.2062	1.86007e-24	6.12082e-23
Zm00001eb243180	202.631	-1.34795	0.132132	-10.2016	1.95118e-24	6.41012e-23
Zm00001eb425860	4410.5	0.605612	0.0594191	10.1922	2.14839e-24	7.04643e-23
Zm00001eb159010	2092.91	1.00644	0.0988575	10.1807	2.41856e-24	7.9196e-23
Zm00001eb278060	1750.39	0.542683	0.0533126	10.1793	2.45437e-24	8.02375e-23
Zm00001eb367770	696.17	1.44131	0.141605	10.1784	2.4769e-24	8.08422e-23
Zm00001eb242050	9750.67	0.686542	0.0674945	10.1718	2.6493e-24	8.63285e-23
Zm00001eb041480	766.798	-1.18291	0.116318	-10.1696	2.70981e-24	8.81569e-23
Zm00001eb105890	5560.16	0.736717	0.0724583	10.1675	2.77029e-24	8.99783e-23
Zm00001eb294020	3371.02	1.03297	0.101604	10.1666	2.79382e-24	9.05958e-23
Zm00001eb009570	3231.69	0.751264	0.0739807	10.1549	3.15264e-24	1.02066e-22
Zm00001eb264980	904.723	-1.5199	0.149686	-10.1539	3.18359e-24	1.02902e-22
Zm00001eb219300	1660.55	-0.787927	0.0776165	-10.1515	3.26167e-24	1.05256e-22
Zm00001eb118720	507.274	2.10435	0.207331	10.1497	3.32246e-24	1.07045e-22
Zm00001eb292990	195.545	-2.2491	0.221626	-10.1482	3.37651e-24	1.08612e-22
Zm00001eb261810	952.404	-0.686712	0.0677321	-10.1386	3.72224e-24	1.19541e-22
Zm00001eb300940	420.445	1.10679	0.109212	10.1343	3.8921e-24	1.24796e-22
Zm00001eb156070	132.012	-1.69165	0.167013	-10.1289	4.1132e-24	1.31675e-22
Zm00001eb295600	929.512	0.728864	0.0719847	10.1253	4.26835e-24	1.36424e-22
Zm00001eb233410	98.5857	-2.30612	0.227814	-10.1228	4.37599e-24	1.39641e-22
Zm00001eb312070	21984.7	-2.07032	0.204721	-10.1129	4.84247e-24	1.54282e-22
Zm00001eb013950	2175.43	1.06874	0.105692	10.1118	4.89553e-24	1.55724e-22
Zm00001eb280930	1264.31	-1.19362	0.118121	-10.1051	5.24516e-24	1.66582e-22
Zm00001eb138300	588.08	-1.7096	0.169383	-10.0931	5.92927e-24	1.8801e-22
Zm00001eb034410	381.355	-2.11749	0.209847	-10.0906	6.0774e-24	1.92403e-22
Zm00001eb000770	14639.5	-0.710422	0.0704206	-10.0883	6.22609e-24	1.96799e-22
Zm00001eb278110	7115.36	0.609192	0.0604339	10.0803	6.75126e-24	2.13063e-22
Zm00001eb349410	1084.73	-1.59361	0.158301	-10.067	7.73141e-24	2.43612e-22
Zm00001eb012470	22314.3	1.03503	0.102864	10.0621	8.12144e-24	2.555e-22
Zm00001eb084770	1640.23	0.718936	0.0714539	10.0615	8.17097e-24	2.56254e-22
Zm00001eb350830	2261.84	0.662726	0.0658663	10.0617	8.15855e-24	2.56254e-22
Zm00001eb010480	588.846	-1.17304	0.116654	-10.0557	8.66828e-24	2.71425e-22
Zm00001eb226870	3132.06	0.909546	0.090489	10.0515	9.05145e-24	2.82981e-22
Zm00001eb246860	37280.5	0.83287	0.0829257	10.0436	9.80648e-24	3.06109e-22
Zm00001eb328320	3203.1	0.730465	0.0727828	10.0362	1.05629e-23	3.29207e-22
Zm00001eb103700	5276.43	1.28901	0.128474	10.0332	1.08926e-23	3.38957e-22
Zm00001eb130500	939.447	0.965162	0.0962139	10.0314	1.10913e-23	3.44606e-22
Zm00001eb402300	2844.37	0.833655	0.0831456	10.0264	1.16641e-23	3.61838e-22
Zm00001eb239040	6320.52	1.0449	0.104243	10.0237	1.19933e-23	3.71478e-22
Zm00001eb321390	290.452	1.40453	0.140126	10.0233	1.20367e-23	3.72245e-22
Zm00001eb193870	1134.04	1.32988	0.132709	10.021	1.23257e-23	3.80596e-22
Zm00001eb155980	2554.1	0.627021	0.0625755	10.0202	1.24225e-23	3.82407e-22
Zm00001eb207410	1289.1	-0.876628	0.0874855	-10.0203	1.24169e-23	3.82407e-22
Zm00001eb324930	12283.9	0.868496	0.0867055	10.0166	1.28833e-23	3.95982e-22
Zm00001eb137170	3765.53	0.625848	0.0624831	10.0163	1.29283e-23	3.96759e-22
Zm00001eb334770	656.761	1.21435	0.121272	10.0134	1.33112e-23	4.07885e-22
Zm00001eb388210	7896.18	-1.47044	0.14685	-10.0132	1.33346e-23	4.07979e-22
Zm00001eb224050	2030.97	-0.885229	0.0884268	-10.0109	1.36556e-23	4.17163e-22
Zm00001eb072360	598.694	-1.20373	0.120278	-10.0079	1.40698e-23	4.2916e-22
Zm00001eb171010	6809.61	0.51911	0.0518734	10.0073	1.41633e-23	4.31356e-22
Zm00001eb256080	235.778	1.82468	0.182346	10.0067	1.42438e-23	4.33151e-22
Zm00001eb005530	4390.57	0.520478	0.0520564	9.99834	1.5498e-23	4.70575e-22
Zm00001eb199080	3724.96	0.567931	0.0568188	9.99549	1.59494e-23	4.8355e-22
Zm00001eb060520	1354.09	-1.02101	0.102155	-9.99469	1.60792e-23	4.86749e-22
Zm00001eb388550	1432.18	-1.13855	0.113918	-9.99446	1.61167e-23	4.87146e-22
Zm00001eb237500	2662.47	-0.533478	0.0533796	-9.99403	1.61868e-23	4.8853e-22
Zm00001eb070410	639.328	0.989913	0.0990599	9.99307	1.63439e-23	4.92529e-22
Zm00001eb011950	5250.31	1.17497	0.117625	9.9891	1.70124e-23	5.11904e-22
Zm00001eb188220	811.949	-2.70269	0.2706	-9.98779	1.72391e-23	5.17947e-22
Zm00001eb312170	4508.79	0.732643	0.0733652	9.98625	1.75083e-23	5.25249e-22
Zm00001eb321440	602.642	-0.827064	0.082833	-9.98471	1.77827e-23	5.32684e-22
Zm00001eb075630	49320.2	0.492692	0.0493666	9.98028	1.85944e-23	5.56167e-22
Zm00001eb292590	20322.5	0.852892	0.0854705	9.97879	1.88751e-23	5.63722e-22
Zm00001eb182330	1339.33	0.795696	0.0797586	9.97629	1.93564e-23	5.77235e-22
Zm00001eb265650	3924.1	-0.494637	0.0495885	-9.97483	1.96431e-23	5.84914e-22
Zm00001eb108330	229.592	1.65575	0.165998	9.97449	1.97106e-23	5.86053e-22
Zm00001eb111660	6579.84	0.684886	0.0686907	9.97058	2.05032e-23	6.08717e-22
Zm00001eb014210	434.082	1.47414	0.147853	9.97032	2.05575e-23	6.09426e-22
Zm00001eb095750	3285.41	-0.807893	0.081042	-9.96882	2.08693e-23	6.17756e-22
Zm00001eb061920	1253.52	-1.3747	0.137908	-9.96824	2.0992e-23	6.20471e-22
Zm00001eb069680	1071.81	-2.60169	0.261102	-9.96428	2.18449e-23	6.44731e-22
Zm00001eb119320	2862.36	0.759506	0.0762703	9.95808	2.32516e-23	6.85238e-22
Zm00001eb137110	132.321	-3.18154	0.31972	-9.95102	2.49617e-23	7.34556e-22
Zm00001eb388070	214.896	-1.58734	0.15958	-9.94698	2.59949e-23	7.63838e-22
Zm00001eb200300	843.957	0.965201	0.0970463	9.94578	2.63116e-23	7.72012e-22
Zm00001eb417470	2625.81	0.632968	0.0636718	9.9411	2.75752e-23	8.07906e-22
Zm00001eb390460	4456.44	-1.10618	0.111433	-9.92686	3.18112e-23	9.30652e-22
Zm00001eb373710	575.348	0.722151	0.0727589	9.92526	3.23257e-23	9.44324e-22
Zm00001eb310480	6904.83	0.544552	0.0548752	9.92346	3.2915e-23	9.60139e-22
Zm00001eb216010	1693.6	0.683167	0.0688704	9.91961	3.4208e-23	9.96408e-22
Zm00001eb145970	2504.76	0.739881	0.0745942	9.91875	3.45037e-23	1.00356e-21
Zm00001eb285130	1395.04	0.560993	0.0565962	9.91222	3.68381e-23	1.06991e-21
Zm00001eb172970	4675.12	0.757356	0.0764408	9.90774	3.85243e-23	1.11726e-21
Zm00001eb260410	786.036	-0.806279	0.08141	-9.90393	4.00224e-23	1.15903e-21
Zm00001eb416330	3224.84	0.694236	0.0701328	9.89888	4.20967e-23	1.21734e-21
Zm00001eb169520	291.667	-2.63865	0.266631	-9.89626	4.32118e-23	1.24779e-21
Zm00001eb009730	25702.1	0.999523	0.101058	9.89061	4.57249e-23	1.31656e-21
Zm00001eb377270	1856.88	0.778096	0.0786696	9.89068	4.56933e-23	1.31656e-21
Zm00001eb430630	1220.64	0.833076	0.0842414	9.88915	4.63946e-23	1.33393e-21
Zm00001eb171650	763.469	-1.87892	0.190115	-9.88308	4.92946e-23	1.41528e-21
Zm00001eb053490	414.001	-0.851559	0.0861976	-9.87915	5.12672e-23	1.46981e-21
Zm00001eb434500	136.424	-1.58312	0.160267	-9.87799	5.18621e-23	1.48474e-21
Zm00001eb084450	2997.12	0.723503	0.073259	9.87597	5.29204e-23	1.51287e-21
Zm00001eb192960	4908.19	0.390174	0.0395499	9.86536	5.88238e-23	1.67924e-21
Zm00001eb001120	157.724	-2.22502	0.225669	-9.85965	6.22646e-23	1.77494e-21
Zm00001eb235880	3142.16	0.480057	0.0487397	9.84942	6.89415e-23	1.96248e-21
Zm00001eb038250	713.988	-1.91317	0.194322	-9.84534	7.17936e-23	2.04077e-21
Zm00001eb257910	253.16	-1.30503	0.132577	-9.84352	7.31091e-23	2.07522e-21
Zm00001eb030680	4707.81	0.512575	0.0520802	9.84202	7.42068e-23	2.1034e-21
Zm00001eb048510	986.915	-1.22409	0.124378	-9.84173	7.44233e-23	2.10656e-21
Zm00001eb355350	1213.88	0.983966	0.10006	9.83377	8.05428e-23	2.27655e-21
Zm00001eb064140	496.097	0.847785	0.0862171	9.83314	8.10484e-23	2.2866e-21
Zm00001eb253380	5277.12	-0.637245	0.0648064	-9.83305	8.11262e-23	2.2866e-21
Zm00001eb264550	596.549	-0.924428	0.094044	-9.82973	8.38419e-23	2.35982e-21
Zm00001eb071710	452.627	-2.00082	0.203585	-9.82797	8.53239e-23	2.39817e-21
Zm00001eb227710	4208.44	0.639428	0.0650745	9.82609	8.69249e-23	2.43974e-21
Zm00001eb358900	144.509	1.92034	0.195457	9.8249	8.79594e-23	2.46532e-21
Zm00001eb238350	928.233	1.12932	0.114959	9.82362	8.90887e-23	2.49349e-21
Zm00001eb215820	730.565	-0.66201	0.0674472	-9.81523	9.68185e-23	2.70606e-21
Zm00001eb368070	325.93	1.47131	0.149915	9.81431	9.77014e-23	2.72693e-21
Zm00001eb253420	766.355	0.745281	0.0759698	9.81023	1.01737e-22	2.83561e-21
Zm00001eb047760	1904.67	1.19938	0.122286	9.80796	1.04053e-22	2.89613e-21
Zm00001eb224350	546.568	-2.27038	0.231542	-9.80547	1.06651e-22	2.96433e-21
Zm00001eb204390	2236.15	0.700835	0.0714793	9.80473	1.07438e-22	2.98208e-21
Zm00001eb317010	133.903	-1.77934	0.181519	-9.80248	1.09857e-22	3.04501e-21
Zm00001eb153730	1576.44	-1.37537	0.140338	-9.80043	1.12104e-22	3.10299e-21
Zm00001eb211440	375.063	-1.36419	0.139205	-9.79989	1.12704e-22	3.11529e-21
Zm00001eb398250	195.742	-1.36745	0.139575	-9.79728	1.15653e-22	3.19239e-21
Zm00001eb323930	3456.86	-1.05417	0.107605	-9.79672	1.16298e-22	3.2058e-21
Zm00001eb045200	579.538	0.838567	0.0856044	9.79584	1.17313e-22	3.22933e-21
Zm00001eb285190	3292.89	1.04768	0.106996	9.79181	1.22095e-22	3.35634e-21
Zm00001eb332290	52.968	-3.29617	0.33669	-9.78995	1.24359e-22	3.41392e-21
Zm00001eb397660	522.162	-0.829277	0.0847166	-9.78884	1.25736e-22	3.44699e-21
Zm00001eb169750	3738.46	-0.553439	0.0565514	-9.78648	1.28696e-22	3.52332e-21
Zm00001eb377440	132.855	-2.00054	0.204527	-9.78132	1.35438e-22	3.70283e-21
Zm00001eb288720	231.186	1.79535	0.18366	9.77538	1.43611e-22	3.92094e-21
Zm00001eb294810	6521.59	0.99038	0.101333	9.77349	1.46327e-22	3.98966e-21
Zm00001eb294580	6270.8	-0.838004	0.0857643	-9.77101	1.49949e-22	4.08285e-21
Zm00001eb127310	153.229	-3.28379	0.336161	-9.76849	1.5373e-22	4.18013e-21
Zm00001eb260100	1968.48	0.7372	0.0755269	9.76075	1.65916e-22	4.50535e-21
Zm00001eb180470	61.4573	3.01646	0.309104	9.75873	1.69257e-22	4.58986e-21
Zm00001eb137880	5153.01	-1.04299	0.106926	-9.75428	1.76844e-22	4.78914e-21
Zm00001eb431200	4518.89	-0.654267	0.0670912	-9.75191	1.81026e-22	4.89577e-21
Zm00001eb057140	1058.86	0.594147	0.0609333	9.75078	1.83056e-22	4.944e-21
Zm00001eb074650	1112.83	0.686687	0.0704651	9.74506	1.93659e-22	5.22333e-21
Zm00001eb043000	1398.27	-0.848336	0.0870618	-9.74407	1.95569e-22	5.26068e-21
Zm00001eb397940	609.049	-1.90067	0.195057	-9.74414	1.95417e-22	5.26068e-21
Zm00001eb296230	904.945	-0.879758	0.0903432	-9.73796	2.07689e-22	5.57921e-21
Zm00001eb336990	3019.38	-0.995102	0.10219	-9.73779	2.0802e-22	5.58062e-21
Zm00001eb056450	146.713	-3.78274	0.388576	-9.73487	2.14098e-22	5.73599e-21
Zm00001eb060880	365.267	-1.35153	0.13887	-9.73237	2.1942e-22	5.87072e-21
Zm00001eb365780	840.302	0.781406	0.0803156	9.72919	2.26393e-22	6.04921e-21
Zm00001eb300020	3206.13	0.822939	0.0845901	9.72854	2.27842e-22	6.07984e-21
Zm00001eb091620	3214.6	0.499781	0.0513808	9.72701	2.31292e-22	6.16369e-21
Zm00001eb116620	813.958	1.3103	0.134727	9.72561	2.34495e-22	6.24075e-21
Zm00001eb399990	6296.5	-1.12681	0.115872	-9.72455	2.36952e-22	6.29776e-21
Zm00001eb423930	270.81	1.2751	0.131183	9.72001	2.47766e-22	6.57647e-21
Zm00001eb389950	952.733	0.848173	0.0872956	9.7161	2.57462e-22	6.82478e-21
Zm00001eb012930	928.551	-2.73177	0.281334	-9.71004	2.73241e-22	7.23348e-21
Zm00001eb078170	574.274	-0.72877	0.0751004	-9.70394	2.90066e-22	7.66877e-21
Zm00001eb304890	12038.1	0.504682	0.0520194	9.70179	2.96243e-22	7.82174e-21
Zm00001eb102210	334.979	-1.19517	0.123216	-9.69977	3.02184e-22	7.96812e-21
Zm00001eb102220	262.591	-1.21602	0.125382	-9.69853	3.05863e-22	8.05453e-21
Zm00001eb331400	1210.79	1.28531	0.132554	9.69653	3.11939e-22	8.20375e-21
Zm00001eb307440	519.766	-1.80045	0.185738	-9.69352	3.21277e-22	8.43826e-21
Zm00001eb108400	5139.72	0.772466	0.0798153	9.67817	3.73344e-22	9.79295e-21
Zm00001eb021510	3702.98	0.77394	0.0799705	9.67781	3.7464e-22	9.8141e-21
Zm00001eb319620	161.774	-2.14715	0.221992	-9.67221	3.9572e-22	1.03528e-20
Zm00001eb394410	2099.76	0.638721	0.0660426	9.67135	3.99063e-22	1.04266e-20
Zm00001eb388220	751.018	-2.70508	0.279826	-9.66704	4.16253e-22	1.08616e-20
Zm00001eb056970	98.1323	1.76074	0.182156	9.66614	4.19901e-22	1.09425e-20
Zm00001eb059560	144.859	-2.24143	0.231918	-9.66475	4.25678e-22	1.10787e-20
Zm00001eb393760	926.409	-0.955691	0.0989092	-9.66231	4.35907e-22	1.13302e-20
Zm00001eb107690	2378.64	-1.39991	0.144891	-9.66179	4.38132e-22	1.13733e-20
Zm00001eb063690	5777.38	0.844355	0.0874273	9.6578	4.55526e-22	1.18095e-20
Zm00001eb056490	523.204	0.935569	0.0968942	9.65558	4.6553e-22	1.20532e-20
Zm00001eb381580	324.297	-2.1189	0.219642	-9.64705	5.05915e-22	1.3082e-20
Zm00001eb401720	13277.5	0.505473	0.0524049	9.64553	5.1347e-22	1.32602e-20
Zm00001eb010370	3172.62	0.948264	0.0983187	9.64479	5.17147e-22	1.3338e-20
Zm00001eb285800	1761.16	0.48204	0.050038	9.63347	5.77443e-22	1.4874e-20
Zm00001eb159210	165.844	-3.24084	0.336654	-9.62661	6.17336e-22	1.58811e-20
Zm00001eb162720	163.488	-1.45063	0.150705	-9.62568	6.2294e-22	1.60048e-20
Zm00001eb075200	1077.64	-1.33618	0.138896	-9.61997	6.5851e-22	1.6897e-20
Zm00001eb228340	71232	-0.751762	0.0781548	-9.61889	6.65426e-22	1.70526e-20
Zm00001eb230820	6836.27	-0.81324	0.0845621	-9.61708	6.77271e-22	1.7334e-20
Zm00001eb108310	5577.79	0.520259	0.0540991	9.61677	6.79283e-22	1.73633e-20
Zm00001eb356840	308.934	-1.34484	0.139897	-9.61308	7.04107e-22	1.79749e-20
Zm00001eb345280	4826.96	0.514384	0.0535124	9.61242	7.08626e-22	1.80673e-20
Zm00001eb140790	1182.84	0.679809	0.0707335	9.61086	7.19463e-22	1.83202e-20
Zm00001eb011940	98.8564	2.24	0.233129	9.60841	7.36796e-22	1.87378e-20
Zm00001eb085350	1918.87	0.587266	0.0611485	9.60392	7.69577e-22	1.95467e-20
Zm00001eb231110	603.679	-1.71614	0.178708	-9.60307	7.75998e-22	1.96848e-20
Zm00001eb005020	105.724	-3.73148	0.388718	-9.59946	8.03674e-22	2.03611e-20
Zm00001eb416050	3165.56	0.669213	0.0697356	9.59643	8.27643e-22	2.09419e-20
Zm00001eb149630	278.784	-1.17502	0.122532	-9.5895	8.85149e-22	2.23687e-20
Zm00001eb271280	215.987	-1.83826	0.191813	-9.5836	9.37241e-22	2.36553e-20
Zm00001eb121610	1993.13	1.0377	0.108374	9.57516	1.01695e-21	2.56349e-20
Zm00001eb208120	1144.76	-0.790068	0.0825246	-9.57372	1.03125e-21	2.59626e-20
Zm00001eb145790	70.8738	-3.16409	0.330647	-9.56937	1.07561e-21	2.70454e-20
Zm00001eb254050	11252.3	0.608219	0.0635656	9.56836	1.08616e-21	2.72764e-20
Zm00001eb380190	733.388	-0.798837	0.0835248	-9.56407	1.13211e-21	2.83948e-20
Zm00001eb327760	538.057	1.19252	0.124733	9.56057	1.17106e-21	2.93349e-20
Zm00001eb400050	1764.36	1.09052	0.114067	9.56035	1.17356e-21	2.93609e-20
Zm00001eb012480	378.566	-1.118	0.116954	-9.55936	1.1849e-21	2.96078e-20
Zm00001eb400590	1858.53	0.643869	0.0673829	9.55538	1.2313e-21	3.07288e-20
Zm00001eb018480	101.844	-3.31646	0.347102	-9.55472	1.23914e-21	3.0886e-20
Zm00001eb419430	297.58	1.63498	0.171162	9.55224	1.26922e-21	3.15965e-20
Zm00001eb309340	127.326	-2.10113	0.22005	-9.5484	1.31711e-21	3.2748e-20
Zm00001eb013990	6625.08	-0.955812	0.100127	-9.54597	1.34836e-21	3.34835e-20
Zm00001eb313490	80.6347	-1.8619	0.195127	-9.542	1.40105e-21	3.47487e-20
Zm00001eb203460	4896.55	0.932043	0.0977014	9.53971	1.43232e-21	3.5455e-20
Zm00001eb340550	34.0106	-4.94768	0.518643	-9.53966	1.43306e-21	3.5455e-20
Zm00001eb343260	1326.33	1.0769	0.112895	9.53894	1.44293e-21	3.56551e-20
Zm00001eb408250	212.314	-1.4784	0.155023	-9.53662	1.47558e-21	3.64169e-20
Zm00001eb345270	190.258	1.51806	0.159371	9.52536	1.64464e-21	4.05396e-20
Zm00001eb135720	931.914	1.14881	0.120636	9.52295	1.68338e-21	4.14434e-20
Zm00001eb279020	1917.02	0.773567	0.0812341	9.52269	1.68752e-21	4.14436e-20
Zm00001eb380950	335.824	-1.34624	0.141371	-9.52275	1.68659e-21	4.14436e-20
Zm00001eb264170	146.93	-3.22009	0.338206	-9.5211	1.71355e-21	4.20313e-20
Zm00001eb403570	2277.39	1.08351	0.113806	9.52068	1.72055e-21	4.21513e-20
Zm00001eb433820	276.38	1.48124	0.15561	9.51896	1.74917e-21	4.28002e-20
Zm00001eb047570	60.4125	-2.01589	0.211907	-9.51308	1.85098e-21	4.52363e-20
Zm00001eb078140	1207.64	0.783503	0.0823693	9.51208	1.86886e-21	4.56174e-20
Zm00001eb349730	2792.06	0.533209	0.0560919	9.50599	1.98155e-21	4.83093e-20
Zm00001eb137290	4381.37	0.573515	0.0604138	9.49312	2.24227e-21	5.45992e-20
Zm00001eb314220	30717.3	-0.850781	0.0896476	-9.49029	2.30396e-21	5.60332e-20
Zm00001eb171660	357.008	-2.5332	0.266949	-9.48946	2.32227e-21	5.64101e-20
Zm00001eb427300	3724.01	-1.4609	0.153998	-9.48649	2.38949e-21	5.79726e-20
Zm00001eb198960	1189.11	0.667395	0.0703672	9.48446	2.43631e-21	5.9037e-20
Zm00001eb045960	1663.91	-1.2701	0.133975	-9.48011	2.54017e-21	6.14795e-20
Zm00001eb188890	895.923	-0.682119	0.0719987	-9.47405	2.69203e-21	6.50764e-20
Zm00001eb089020	893.81	0.791308	0.0837269	9.45106	3.35407e-21	8.08948e-20
Zm00001eb169130	1017.11	0.813406	0.0860652	9.45105	3.35447e-21	8.08948e-20
Zm00001eb017660	5212.57	0.706844	0.0748685	9.44114	3.68753e-21	8.88199e-20
Zm00001eb147720	502.857	-0.979474	0.103775	-9.43845	3.7834e-21	9.10196e-20
Zm00001eb191710	2543.24	0.912966	0.096743	9.43702	3.83528e-21	9.2157e-20
Zm00001eb261520	787.849	0.714493	0.0757205	9.43592	3.87568e-21	9.30163e-20
Zm00001eb400210	1423.27	-0.865747	0.0917606	-9.43484	3.91573e-21	9.38652e-20
Zm00001eb055490	474.467	-1.55789	0.165132	-9.43424	3.9385e-21	9.42583e-20
Zm00001eb260350	2835.2	-0.709588	0.0752148	-9.43416	3.94154e-21	9.42583e-20
Zm00001eb011800	7645.35	0.538539	0.0570852	9.43395	3.94934e-21	9.43323e-20
Zm00001eb102050	12246.3	0.567849	0.0601974	9.43312	3.98086e-21	9.49719e-20
Zm00001eb401130	1404	0.850736	0.0902085	9.43078	4.07055e-21	9.69962e-20
Zm00001eb054800	5229.58	0.452957	0.0480326	9.43021	4.09259e-21	9.74057e-20
Zm00001eb002950	21257.4	-1.0376	0.110065	-9.42712	4.21485e-21	1.00196e-19
Zm00001eb413130	2137.98	1.06596	0.113083	9.42631	4.24756e-21	1.00854e-19
Zm00001eb161780	46646	0.724262	0.0768383	9.42579	4.26871e-21	1.01237e-19
Zm00001eb401540	1549.36	0.720676	0.0764619	9.4253	4.28885e-21	1.01594e-19
Zm00001eb276570	1345.49	0.766735	0.0814859	9.40942	4.98876e-21	1.18034e-19
Zm00001eb036040	2110.43	0.895018	0.0951699	9.40443	5.23138e-21	1.23628e-19
Zm00001eb392400	1864.8	0.910111	0.0968732	9.39486	5.72931e-21	1.35236e-19
Zm00001eb332820	1321.79	-0.558171	0.0594576	-9.38771	6.13187e-21	1.44568e-19
Zm00001eb402840	849.248	-1.13935	0.121373	-9.3872	6.16189e-21	1.45105e-19
Zm00001eb057640	1467.65	0.775289	0.0826363	9.38194	6.47719e-21	1.52351e-19
Zm00001eb383500	3284.43	-0.762723	0.0813377	-9.37723	6.77258e-21	1.59112e-19
Zm00001eb392340	8978.6	-1.17416	0.12522	-9.37675	6.80369e-21	1.59656e-19
Zm00001eb047610	3033.76	0.786613	0.0839334	9.37186	7.12627e-21	1.6703e-19
Zm00001eb055870	885.67	-0.84846	0.0905438	-9.37072	7.20426e-21	1.68661e-19
Zm00001eb142170	230.193	-1.0973	0.117112	-9.3696	7.28076e-21	1.70253e-19
Zm00001eb360390	4592.5	0.633029	0.0675683	9.36873	7.34085e-21	1.71458e-19
Zm00001eb277390	4849.42	0.781589	0.0834305	9.36813	7.38262e-21	1.72232e-19
Zm00001eb302580	1041.61	0.822436	0.0877972	9.36745	7.43053e-21	1.73073e-19
Zm00001eb374920	392.711	-1.38948	0.148332	-9.36737	7.43594e-21	1.73073e-19
Zm00001eb141160	3400.63	0.909064	0.0970666	9.36536	7.57888e-21	1.76196e-19
Zm00001eb124370	938.746	1.02738	0.109741	9.36193	7.82968e-21	1.81815e-19
Zm00001eb288390	1647.08	-1.02319	0.109297	-9.36149	7.86203e-21	1.82355e-19
Zm00001eb403450	2778.05	0.816585	0.0872459	9.35958	8.00526e-21	1.85463e-19
Zm00001eb267290	471.362	0.882664	0.0943275	9.35743	8.16981e-21	1.89057e-19
Zm00001eb154010	22701.7	0.587897	0.0628383	9.35571	8.30366e-21	1.91711e-19
Zm00001eb260060	10654.1	-0.831672	0.0888941	-9.35577	8.29955e-21	1.91711e-19
Zm00001eb101560	98.3471	3.18988	0.341112	9.35141	8.64876e-21	1.99449e-19
Zm00001eb283110	7807.76	0.964245	0.103164	9.34675	9.03819e-21	2.0819e-19
Zm00001eb030730	1306.05	-1.20821	0.129323	-9.34257	9.40238e-21	2.1633e-19
Zm00001eb288670	16077.9	0.972434	0.104124	9.3392	9.70641e-21	2.23069e-19
Zm00001eb144500	1009.06	1.10967	0.118856	9.3363	9.97565e-21	2.28994e-19
Zm00001eb421730	799.185	1.0315	0.110499	9.33491	1.01073e-20	2.31751e-19
Zm00001eb404910	351.942	-2.37775	0.254721	-9.33473	1.01248e-20	2.31887e-19
Zm00001eb318030	595.471	0.723956	0.0775625	9.33384	1.021e-20	2.33571e-19
Zm00001eb270540	1747.51	0.629182	0.0674391	9.32965	1.06225e-20	2.4273e-19
Zm00001eb199060	128.659	-2.53083	0.271306	-9.32832	1.07566e-20	2.45516e-19
Zm00001eb025500	2678.04	-0.717555	0.0769364	-9.3266	1.09325e-20	2.49246e-19
Zm00001eb333940	5569.53	-0.709561	0.0760985	-9.32425	1.11774e-20	2.54541e-19
Zm00001eb322530	5041.07	0.589502	0.0632353	9.32235	1.13797e-20	2.5861e-19
Zm00001eb334030	3138.72	0.976626	0.104762	9.32232	1.13819e-20	2.5861e-19
Zm00001eb119850	82.2809	-3.12356	0.335078	-9.32189	1.14283e-20	2.59369e-19
Zm00001eb043650	773.464	-2.54398	0.272943	-9.32056	1.15732e-20	2.62361e-19
Zm00001eb323030	30907.1	0.504674	0.0541493	9.32004	1.16298e-20	2.63345e-19
Zm00001eb275140	44.3802	-2.35281	0.25247	-9.31916	1.17261e-20	2.65226e-19
Zm00001eb392580	179.508	-1.7507	0.187943	-9.31508	1.21859e-20	2.75316e-19
Zm00001eb228660	5340.81	0.738891	0.0793346	9.3136	1.23577e-20	2.78883e-19
Zm00001eb350710	1558.37	0.59509	0.0639045	9.31218	1.25235e-20	2.82307e-19
Zm00001eb125330	326.194	1.3693	0.147126	9.30698	1.31522e-20	2.96147e-19
Zm00001eb074270	10079.8	0.605229	0.0650562	9.30317	1.36322e-20	3.0661e-19
Zm00001eb286040	1743.49	0.648866	0.0697793	9.29883	1.41996e-20	3.19015e-19
Zm00001eb159470	552.725	-1.19672	0.128698	-9.29864	1.42249e-20	3.19223e-19
Zm00001eb348810	290.21	0.934578	0.100552	9.29444	1.47978e-20	3.31708e-19
Zm00001eb021600	14330.5	-1.11476	0.119962	-9.29259	1.50573e-20	3.37149e-19
Zm00001eb118200	3491.54	0.417438	0.0449282	9.29123	1.52517e-20	3.4112e-19
Zm00001eb262680	411.559	-1.37129	0.147594	-9.29096	1.52904e-20	3.41606e-19
Zm00001eb082050	4112.87	-1.33876	0.144105	-9.29014	1.54089e-20	3.43869e-19
Zm00001eb060410	2749.7	0.590473	0.063569	9.28871	1.56172e-20	3.48129e-19
Zm00001eb159320	8959.43	-0.537155	0.0578407	-9.28679	1.59013e-20	3.54068e-19
Zm00001eb050840	389.514	-1.62095	0.174547	-9.28662	1.5926e-20	3.54226e-19
Zm00001eb329490	4318.12	0.503627	0.0542645	9.28096	1.67961e-20	3.73164e-19
Zm00001eb417240	127.238	-2.6634	0.287009	-9.27985	1.69724e-20	3.76663e-19
Zm00001eb055030	3986.29	0.746772	0.0805369	9.27242	1.81967e-20	4.03387e-19
Zm00001eb154490	31802.1	0.652465	0.0703718	9.27168	1.8324e-20	4.0576e-19
Zm00001eb025550	556.182	-1.97804	0.213437	-9.26755	1.90472e-20	4.21309e-19
Zm00001eb246530	2103.13	-2.77788	0.299793	-9.26599	1.93271e-20	4.27029e-19
Zm00001eb213260	6608.29	0.830964	0.0897066	9.26314	1.98514e-20	4.38129e-19
Zm00001eb291070	36336.2	0.816274	0.0881421	9.26088	2.02747e-20	4.46981e-19
Zm00001eb285140	1851.61	0.526713	0.0568778	9.26043	2.03617e-20	4.48405e-19
Zm00001eb324590	1442.29	0.804735	0.0869218	9.25815	2.08013e-20	4.57582e-19
Zm00001eb354890	3512.82	-1.23924	0.13386	-9.25774	2.08805e-20	4.58821e-19
Zm00001eb097220	1433.2	0.710043	0.0767053	9.25676	2.10727e-20	4.62537e-19
Zm00001eb057910	1464.47	0.94336	0.101967	9.25159	2.21182e-20	4.84956e-19
Zm00001eb367840	591.6	1.16863	0.126381	9.24686	2.31187e-20	5.06337e-19
Zm00001eb433750	2685.61	-0.634791	0.0686607	-9.24533	2.34518e-20	5.13071e-19
Zm00001eb396950	4670.47	0.768023	0.0831081	9.24125	2.43624e-20	5.32413e-19
Zm00001eb324220	648.231	1.36076	0.147255	9.24084	2.44564e-20	5.33884e-19
Zm00001eb149960	143.658	-1.51907	0.164404	-9.2399	2.46736e-20	5.3804e-19
Zm00001eb216240	294.352	-1.29266	0.139963	-9.23575	2.56485e-20	5.58691e-19
Zm00001eb017930	19248.1	-1.35181	0.146406	-9.23334	2.6233e-20	5.70802e-19
Zm00001eb285000	3478.21	0.509918	0.0552412	9.23076	2.68719e-20	5.8407e-19
Zm00001eb043430	2694.87	0.684468	0.074167	9.22873	2.7385e-20	5.93935e-19
Zm00001eb188550	13125.1	0.91793	0.0994641	9.22876	2.73792e-20	5.93935e-19
Zm00001eb112090	2121.83	0.464125	0.0502976	9.22757	2.76846e-20	5.99134e-19
Zm00001eb346870	757.509	-2.72386	0.295184	-9.22767	2.76578e-20	5.99134e-19
Zm00001eb211150	3586.11	0.685895	0.0743637	9.22352	2.87499e-20	6.21518e-19
Zm00001eb178180	3362.69	-1.23187	0.133587	-9.22151	2.9295e-20	6.32621e-19
Zm00001eb383280	147.553	-2.09744	0.227598	-9.21554	3.09714e-20	6.68103e-19
Zm00001eb129690	4886.48	0.710649	0.0771387	9.21262	3.18272e-20	6.85825e-19
Zm00001eb165300	2548.43	-2.69789	0.292986	-9.20827	3.31422e-20	7.13394e-19
Zm00001eb031160	127.124	1.79141	0.194559	9.20753	3.33721e-20	7.17573e-19
Zm00001eb325340	1956.48	-2.0431	0.221964	-9.20463	3.42864e-20	7.36441e-19
Zm00001eb260370	5629.92	0.626173	0.06804	9.20302	3.48043e-20	7.46765e-19
Zm00001eb330150	416.96	-1.14402	0.124329	-9.20154	3.5285e-20	7.56269e-19
Zm00001eb036300	148.421	-1.55528	0.1691	-9.19739	3.66744e-20	7.85208e-19
Zm00001eb039760	2754.7	0.562278	0.0611408	9.19644	3.69998e-20	7.9133e-19
Zm00001eb154090	115.142	2.11535	0.230022	9.19628	3.70553e-20	7.91673e-19
Zm00001eb202360	73.6144	-2.93563	0.319311	-9.19364	3.79764e-20	8.10488e-19
Zm00001eb207950	4198.91	0.550656	0.0599125	9.191	3.89218e-20	8.2978e-19
Zm00001eb220910	408.137	-1.47857	0.160888	-9.19006	3.92605e-20	8.36112e-19
Zm00001eb259220	1506.63	0.55653	0.0605607	9.18963	3.94199e-20	8.38615e-19
Zm00001eb386510	2742.87	0.844028	0.0918504	9.18916	3.95931e-20	8.41407e-19
Zm00001eb093490	909.135	0.831953	0.090551	9.18768	4.01415e-20	8.52157e-19
Zm00001eb387160	4602.78	-0.769578	0.0838039	-9.18309	4.18914e-20	8.88364e-19
Zm00001eb090110	492.536	-1.47362	0.16055	-9.17858	4.36806e-20	9.25326e-19
Zm00001eb159250	195	1.67223	0.182344	9.17075	4.69757e-20	9.94079e-19
Zm00001eb206130	577.545	-0.959767	0.104722	-9.16493	4.95774e-20	1.04803e-18
Zm00001eb430560	120.925	-1.49154	0.162768	-9.16362	5.01868e-20	1.05979e-18
Zm00001eb026350	134.708	1.705	0.186189	9.15738	5.31744e-20	1.1217e-18
Zm00001eb156910	930.126	1.09203	0.119275	9.15555	5.40806e-20	1.13962e-18
Zm00001eb044130	677.954	0.782432	0.0854803	9.15336	5.51914e-20	1.1618e-18
Zm00001eb389500	218.609	1.47785	0.161514	9.14999	5.69362e-20	1.19727e-18
Zm00001eb310230	98.6365	-2.36272	0.25837	-9.14471	5.97889e-20	1.25594e-18
Zm00001eb052080	691.351	-0.95159	0.104068	-9.14392	6.02294e-20	1.26387e-18
Zm00001eb057770	104.445	-2.50565	0.274029	-9.14373	6.03318e-20	1.2647e-18
Zm00001eb113010	2326.54	-1.20611	0.131959	-9.14003	6.24347e-20	1.30741e-18
Zm00001eb016240	3957.3	-0.620129	0.0678506	-9.13962	6.26731e-20	1.31103e-18
Zm00001eb396340	408.005	-0.926192	0.101364	-9.13729	6.40387e-20	1.3382e-18
Zm00001eb395190	1166.33	-1.12581	0.12323	-9.13591	6.48585e-20	1.35392e-18
Zm00001eb147050	4283.86	0.503575	0.0551259	9.13498	6.54166e-20	1.36415e-18
Zm00001eb104260	942.242	-0.71516	0.0783092	-9.13251	6.69315e-20	1.39429e-18
Zm00001eb277460	882.38	-0.851237	0.0932213	-9.13136	6.76443e-20	1.40768e-18
Zm00001eb374700	8100.61	0.950568	0.104142	9.12761	7.0031e-20	1.45583e-18
Zm00001eb359420	10691.1	-0.510941	0.0559815	-9.12697	7.04424e-20	1.46287e-18
Zm00001eb279210	3793.84	-1.02225	0.112018	-9.12573	7.1257e-20	1.47825e-18
Zm00001eb342290	1758.51	0.752188	0.0824339	9.12474	7.19094e-20	1.49024e-18
Zm00001eb349270	1748.76	0.746213	0.0818442	9.11748	7.68921e-20	1.59186e-18
Zm00001eb401120	47237.3	0.727342	0.079789	9.11581	7.80815e-20	1.61481e-18
Zm00001eb098390	18345.4	0.92912	0.101949	9.11355	7.97322e-20	1.64725e-18
Zm00001eb186130	11583.2	1.01973	0.111897	9.1131	8.00641e-20	1.65241e-18
Zm00001eb410760	366.863	-0.975704	0.10707	-9.11275	8.03216e-20	1.65601e-18
Zm00001eb032850	59.4217	-3.44738	0.378478	-9.10853	8.35053e-20	1.71988e-18
Zm00001eb278590	3810.33	0.60075	0.0659587	9.10797	8.3935e-20	1.72696e-18
Zm00001eb383490	693.484	-0.985006	0.10816	-9.10692	8.47577e-20	1.7421e-18
Zm00001eb328050	4126.6	0.406441	0.0446399	9.10489	8.6352e-20	1.77305e-18
Zm00001eb232710	2253.7	-0.652775	0.0717044	-9.1037	8.73071e-20	1.79082e-18
Zm00001eb252620	1155.61	-0.593763	0.0652541	-9.09925	9.09559e-20	1.86376e-18
Zm00001eb427270	128.818	-1.38699	0.152436	-9.09886	9.12875e-20	1.86864e-18
Zm00001eb362860	3522.65	0.625602	0.0687573	9.09869	9.14277e-20	1.8696e-18
Zm00001eb245640	38930.7	1.16462	0.128082	9.09274	9.65717e-20	1.97278e-18
Zm00001eb216230	2135.63	0.780936	0.0859134	9.08981	9.92165e-20	2.02474e-18
Zm00001eb125450	1154.77	-0.962765	0.105924	-9.08916	9.98066e-20	2.03471e-18
Zm00001eb194230	1439.27	0.602007	0.0662636	9.08504	1.0366e-19	2.11112e-18
Zm00001eb200130	5085.51	0.921099	0.101409	9.08301	1.05616e-19	2.14878e-18
Zm00001eb353340	2773.58	0.573127	0.0631144	9.08076	1.07819e-19	2.19138e-18
Zm00001eb374670	1442.55	0.658152	0.0724846	9.0799	1.08674e-19	2.20652e-18
Zm00001eb045760	489.689	-1.90365	0.209701	-9.07793	1.10659e-19	2.24453e-18
Zm00001eb299450	1804.07	-2.40151	0.264683	-9.07316	1.15618e-19	2.34276e-18
Zm00001eb413540	2069.98	-1.33219	0.146867	-9.07073	1.1822e-19	2.39306e-18
Zm00001eb153360	386.085	-1.26417	0.139377	-9.07011	1.18896e-19	2.40431e-18
Zm00001eb075730	2009.21	-1.35214	0.149091	-9.06919	1.19905e-19	2.42226e-18
Zm00001eb433100	1994.37	0.817273	0.0901433	9.06638	1.23036e-19	2.48302e-18
Zm00001eb075990	6266.83	0.939885	0.103669	9.06619	1.23255e-19	2.48494e-18
Zm00001eb343530	328.535	0.936739	0.103331	9.06539	1.24162e-19	2.50071e-18
Zm00001eb289880	2232.47	0.595811	0.0657404	9.06309	1.26806e-19	2.5514e-18
Zm00001eb003700	132.444	-2.7338	0.301646	-9.06294	1.26976e-19	2.55226e-18
Zm00001eb398220	7208.57	0.673252	0.0743107	9.05996	1.30502e-19	2.6205e-18
Zm00001eb215710	73143.5	0.899818	0.099337	9.05823	1.32582e-19	2.6596e-18
Zm00001eb369980	725.726	-0.731287	0.0808165	-9.04873	1.44643e-19	2.89865e-18
Zm00001eb373030	5641.52	-1.22808	0.13575	-9.04663	1.47445e-19	2.95184e-18
Zm00001eb019530	5446.44	-1.72153	0.190315	-9.04568	1.48732e-19	2.97464e-18
Zm00001eb085150	118.241	-2.31856	0.256484	-9.03976	1.5701e-19	3.13706e-18
Zm00001eb403760	2219.97	-0.769904	0.0851891	-9.03759	1.60169e-19	3.197e-18
Zm00001eb131170	7481.12	0.533606	0.0590518	9.03623	1.62161e-19	3.23354e-18
Zm00001eb066960	310.191	-1.66325	0.184071	-9.03591	1.62637e-19	3.23659e-18
Zm00001eb095230	10762.5	0.662872	0.0733594	9.03596	1.6257e-19	3.23659e-18
Zm00001eb194380	4590.61	-0.479601	0.053136	-9.02592	1.7819e-19	3.54259e-18
Zm00001eb364680	1794.62	0.723258	0.0801482	9.02401	1.81327e-19	3.60138e-18
Zm00001eb009150	5129.05	-0.953867	0.105706	-9.02379	1.8169e-19	3.60145e-18
Zm00001eb249360	1820.61	-0.796139	0.0882265	-9.02381	1.81661e-19	3.60145e-18
Zm00001eb348450	493.797	-1.27402	0.141239	-9.0203	1.87573e-19	3.71439e-18
Zm00001eb095290	411.15	1.13606	0.125991	9.01706	1.93206e-19	3.82216e-18
Zm00001eb032690	41279.7	0.771673	0.0855893	9.016	1.95086e-19	3.85555e-18
Zm00001eb350740	1116.7	0.640452	0.071039	9.0155	1.95974e-19	3.86928e-18
Zm00001eb296120	19530.5	-0.713253	0.0791221	-9.01458	1.97627e-19	3.89808e-18
Zm00001eb227020	76.8319	-2.83813	0.31491	-9.01251	2.0139e-19	3.9684e-18
Zm00001eb007600	2413.89	0.498579	0.0553252	9.01179	2.02716e-19	3.9906e-18
Zm00001eb020680	1838.62	-0.997739	0.110718	-9.01151	2.03235e-19	3.99689e-18
Zm00001eb249900	5823.46	-0.681106	0.0755886	-9.0107	2.0475e-19	4.02273e-18
Zm00001eb279930	3122.17	0.71455	0.0793059	9.01004	2.05974e-19	4.04282e-18
Zm00001eb227720	2288.42	1.10819	0.123017	9.00842	2.09052e-19	4.09922e-18
Zm00001eb285180	1862.41	-0.814632	0.0904548	-9.00596	2.13784e-19	4.18791e-18
Zm00001eb281340	3412.3	0.730456	0.0811189	9.00476	2.16129e-19	4.22971e-18
Zm00001eb213060	3431.39	0.568282	0.0631109	9.0045	2.16652e-19	4.23582e-18
Zm00001eb419190	8525.38	-1.35672	0.150781	-8.99795	2.29981e-19	4.49204e-18
Zm00001eb237760	1079.64	0.615578	0.0684247	8.99644	2.33164e-19	4.54975e-18
Zm00001eb118140	1474.73	0.749154	0.0832837	8.99521	2.35773e-19	4.5962e-18
Zm00001eb008170	3945.78	-2.36522	0.26304	-8.99187	2.43063e-19	4.73371e-18
Zm00001eb208010	5172.29	0.480556	0.0534505	8.99068	2.45716e-19	4.78072e-18
Zm00001eb417810	1512.85	0.863756	0.0960827	8.98972	2.47871e-19	4.81798e-18
Zm00001eb141880	8731.03	0.880249	0.0979325	8.98833	2.5102e-19	4.87069e-18
Zm00001eb178120	501.483	0.914809	0.101778	8.98831	2.51069e-19	4.87069e-18
Zm00001eb273690	1541.79	0.62198	0.069232	8.98399	2.61114e-19	5.06066e-18
Zm00001eb166710	2677.41	0.62977	0.0701623	8.97589	2.81059e-19	5.44195e-18
Zm00001eb279810	2319.86	-0.868431	0.096758	-8.97528	2.82626e-19	5.46702e-18
Zm00001eb330010	162.384	-1.23278	0.137362	-8.97465	2.84253e-19	5.49318e-18
Zm00001eb171580	2046.29	-1.90199	0.21194	-8.97416	2.8551e-19	5.51215e-18
Zm00001eb184560	1169.05	0.645722	0.0719677	8.97239	2.90154e-19	5.59643e-18
Zm00001eb257250	1879.01	0.689951	0.0769148	8.97033	2.95632e-19	5.69661e-18
Zm00001eb069390	4088.01	0.516577	0.0575997	8.96839	3.00871e-19	5.79198e-18
Zm00001eb326930	72.2859	2.33163	0.260077	8.96516	3.09827e-19	5.95867e-18
Zm00001eb195790	5451.63	0.912842	0.101823	8.96503	3.10188e-19	5.95989e-18
Zm00001eb134490	2291.3	0.838828	0.0936144	8.96046	3.23341e-19	6.20665e-18
Zm00001eb320520	1166.41	0.606378	0.0676793	8.95958	3.25928e-19	6.25033e-18
Zm00001eb345740	6692.26	0.806381	0.0900485	8.95497	3.39838e-19	6.51086e-18
Zm00001eb210510	12852.3	0.481628	0.0537934	8.9533	3.45007e-19	6.60357e-18
Zm00001eb236860	11440.2	0.846	0.0944948	8.95288	3.46325e-19	6.62247e-18
Zm00001eb246750	123.59	-2.83136	0.31626	-8.95263	3.47126e-19	6.63147e-18
Zm00001eb191230	11181.9	0.396634	0.0443139	8.95057	3.53647e-19	6.7496e-18
Zm00001eb144530	766.324	-0.973267	0.108766	-8.94829	3.61029e-19	6.88394e-18
Zm00001eb144360	353.862	0.933231	0.10434	8.94411	3.74962e-19	7.14282e-18
Zm00001eb336270	321.852	1.13973	0.127457	8.94208	3.81929e-19	7.26863e-18
Zm00001eb172980	4484.2	-0.479742	0.0536692	-8.93888	3.93143e-19	7.47494e-18
Zm00001eb228050	3360.57	0.552245	0.0618053	8.93523	4.06347e-19	7.71867e-18
Zm00001eb402720	1137.68	0.762108	0.0854157	8.92234	4.56527e-19	8.66364e-18
Zm00001eb188370	437.502	1.13834	0.127631	8.91897	4.70648e-19	8.92317e-18
Zm00001eb309370	2692.56	0.655094	0.0734895	8.91411	4.91743e-19	9.31431e-18
Zm00001eb237460	487.587	-1.16807	0.13104	-8.91382	4.9303e-19	9.32985e-18
Zm00001eb132080	973.822	0.69339	0.0777973	8.91278	4.97699e-19	9.40934e-18
Zm00001eb179020	1517.49	0.56954	0.0639081	8.91186	5.0182e-19	9.4783e-18
Zm00001eb151430	649.855	1.30036	0.145989	8.9072	5.23378e-19	9.87617e-18
Zm00001eb420470	1243.06	0.541789	0.0608463	8.90422	5.37618e-19	1.01353e-17
Zm00001eb417010	2862.35	0.941225	0.105713	8.90357	5.40778e-19	1.01853e-17
Zm00001eb306200	891.513	0.615469	0.0691337	8.9026	5.45528e-19	1.02651e-17
Zm00001eb314690	17420	0.371337	0.0417157	8.90161	5.50422e-19	1.03475e-17
Zm00001eb417480	4432.71	-1.23489	0.138824	-8.8954	5.82091e-19	1.09326e-17
Zm00001eb174530	372.22	-0.866222	0.0973845	-8.89486	5.84927e-19	1.09756e-17
Zm00001eb373760	5488.95	0.91118	0.102454	8.89356	5.91832e-19	1.10948e-17
Zm00001eb379560	1701.4	-0.547778	0.0615939	-8.89339	5.9271e-19	1.11009e-17
Zm00001eb208050	7462.58	0.514862	0.0579014	8.89205	5.99915e-19	1.12253e-17
Zm00001eb157160	1121.46	0.735753	0.082758	8.89041	6.08819e-19	1.13813e-17
Zm00001eb311420	1343.27	0.602236	0.0677512	8.88894	6.1696e-19	1.15227e-17
Zm00001eb235060	301.637	-1.50402	0.169272	-8.88519	6.38142e-19	1.19072e-17
Zm00001eb375600	774.684	-1.28403	0.14452	-8.88478	6.40496e-19	1.194e-17
Zm00001eb047060	579.908	0.966398	0.108795	8.88277	6.52164e-19	1.21463e-17
Zm00001eb404860	2943.2	0.390716	0.0439867	8.88259	6.53188e-19	1.2154e-17
Zm00001eb316830	172.846	-1.77428	0.199816	-8.8796	6.71015e-19	1.24742e-17
Zm00001eb106940	2259.24	0.82299	0.092685	8.87943	6.72042e-19	1.24817e-17
Zm00001eb048370	317.554	2.03115	0.228848	8.87554	6.95921e-19	1.29132e-17
Zm00001eb128330	2708.96	-1.47762	0.166523	-8.87338	7.09589e-19	1.31546e-17
Zm00001eb044500	953.311	-0.88868	0.100197	-8.86937	7.35636e-19	1.36249e-17
Zm00001eb042890	356.984	-0.91691	0.103466	-8.86197	7.86097e-19	1.45461e-17
Zm00001eb188070	258.59	-1.26033	0.142299	-8.85692	8.22572e-19	1.51929e-17
Zm00001eb340700	129.205	-1.36574	0.1542	-8.85694	8.22423e-19	1.51929e-17
Zm00001eb031220	4170.1	0.621508	0.0701844	8.85536	8.3416e-19	1.53928e-17
Zm00001eb010160	3236.36	0.442051	0.0499279	8.85379	8.45991e-19	1.55967e-17
Zm00001eb426220	539.848	0.988923	0.11177	8.84781	8.92516e-19	1.64394e-17
Zm00001eb228910	245.764	-1.92481	0.217555	-8.84746	8.95359e-19	1.64766e-17
Zm00001eb067350	922.232	-1.21308	0.137119	-8.84694	8.99526e-19	1.65381e-17
Zm00001eb384900	377.765	-3.49238	0.394764	-8.84676	9.01006e-19	1.65501e-17
Zm00001eb142460	753.439	1.28774	0.14562	8.84313	9.30704e-19	1.708e-17
Zm00001eb052760	1271.43	0.951266	0.107654	8.83631	9.89319e-19	1.8139e-17
Zm00001eb044680	242.512	1.23273	0.139514	8.83586	9.93355e-19	1.81964e-17
Zm00001eb266620	475.265	-1.0842	0.122741	-8.83326	1.0167e-18	1.8607e-17
Zm00001eb433410	1419.94	0.495414	0.0560872	8.83291	1.01988e-18	1.86481e-17
Zm00001eb231230	1652.79	0.531565	0.0602139	8.82794	1.06619e-18	1.94594e-17
Zm00001eb428320	3331.35	-0.988085	0.111926	-8.82801	1.06559e-18	1.94594e-17
Zm00001eb380130	2370.77	-0.975196	0.110496	-8.82559	1.08884e-18	1.98547e-17
Zm00001eb431130	1884.73	0.798875	0.0905278	8.82463	1.09823e-18	2.00077e-17
Zm00001eb288430	9347.66	0.717587	0.0813534	8.82062	1.13825e-18	2.07179e-17
Zm00001eb302640	2362.94	0.629869	0.0714241	8.81872	1.15774e-18	2.10537e-17
Zm00001eb356170	607.782	-1.49525	0.169569	-8.81792	1.16601e-18	2.11848e-17
Zm00001eb431290	109.07	-1.64228	0.186283	-8.81606	1.18561e-18	2.15214e-17
Zm00001eb082210	445.158	-0.847184	0.0961388	-8.8121	1.22824e-18	2.22751e-17
Zm00001eb389350	24177.4	0.700553	0.0795023	8.81173	1.23228e-18	2.23282e-17
Zm00001eb062070	1912.15	0.648812	0.0736384	8.81079	1.24265e-18	2.24957e-17
Zm00001eb106580	122.788	-1.88196	0.213636	-8.8092	1.26046e-18	2.27975e-17
Zm00001eb216030	6814.76	1.1442	0.12989	8.80905	1.26206e-18	2.28058e-17
Zm00001eb268390	1668.04	0.594132	0.0674542	8.80792	1.27484e-18	2.3016e-17
Zm00001eb102120	2418.85	0.480038	0.0545483	8.80023	1.36534e-18	2.46277e-17
Zm00001eb188910	3469.53	1.09823	0.1248	8.79992	1.36911e-18	2.46735e-17
Zm00001eb069460	1191.57	-1.30383	0.148182	-8.79881	1.3827e-18	2.48961e-17
Zm00001eb054230	17948.1	0.788998	0.0896825	8.79769	1.39667e-18	2.5125e-17
Zm00001eb194860	587.352	-1.361	0.154732	-8.79583	1.41989e-18	2.55199e-17
Zm00001eb427780	1464.08	0.724143	0.0823324	8.79536	1.42596e-18	2.5606e-17
Zm00001eb084290	70.2976	-2.92814	0.332977	-8.7938	1.4458e-18	2.59255e-17
Zm00001eb110590	8121.63	0.368596	0.0419156	8.79376	1.44634e-18	2.59255e-17
Zm00001eb150420	694.95	0.955388	0.108662	8.79233	1.46486e-18	2.6234e-17
Zm00001eb059930	1709.5	-1.00683	0.114575	-8.7875	1.52928e-18	2.73632e-17
Zm00001eb316300	672.278	0.748845	0.085231	8.78606	1.5489e-18	2.76895e-17
Zm00001eb239520	12275.9	0.687534	0.0783473	8.77546	1.702e-18	3.03994e-17
Zm00001eb255850	158.52	2.24394	0.255853	8.77042	1.78003e-18	3.17647e-17
Zm00001eb261170	8742	0.940571	0.107262	8.76894	1.80362e-18	3.21571e-17
Zm00001eb434270	459.651	-0.939654	0.107159	-8.76882	1.80551e-18	3.21622e-17
Zm00001eb158300	2372.22	-1.19545	0.136458	-8.76056	1.94289e-18	3.45786e-17
Zm00001eb293120	37.7377	-2.48381	0.283558	-8.75942	1.96256e-18	3.48977e-17
Zm00001eb375480	2281.63	-0.881465	0.100652	-8.75755	1.99541e-18	3.54503e-17
Zm00001eb139850	653.046	0.82207	0.0938883	8.75583	2.02604e-18	3.59626e-17
Zm00001eb132260	222.772	-1.81656	0.20756	-8.75199	2.09617e-18	3.71745e-17
Zm00001eb052790	25753.2	0.764017	0.0873191	8.74971	2.13897e-18	3.78895e-17
Zm00001eb211390	3841.63	0.551222	0.0629994	8.74964	2.14026e-18	3.78895e-17
Zm00001eb159890	1503.64	-0.703829	0.0804524	-8.74839	2.16415e-18	3.82786e-17
Zm00001eb276590	716.19	-0.892752	0.102063	-8.74704	2.19025e-18	3.8706e-17
Zm00001eb171610	2512.17	-2.07362	0.237116	-8.7452	2.22615e-18	3.93058e-17
Zm00001eb346620	686.134	-0.655714	0.0749977	-8.74312	2.26756e-18	4.00016e-17
Zm00001eb047260	798.619	-0.877454	0.100368	-8.74234	2.28331e-18	4.02441e-17
Zm00001eb173150	213.995	1.14273	0.130732	8.741	2.31061e-18	4.06895e-17
Zm00001eb232910	12467.8	0.704956	0.0806903	8.73656	2.40307e-18	4.22546e-17
Zm00001eb251540	282.457	-1.4858	0.170067	-8.73653	2.40371e-18	4.22546e-17
Zm00001eb334410	422.404	-1.0863	0.124368	-8.7346	2.44511e-18	4.29448e-17
Zm00001eb402480	2552.05	0.606649	0.0694929	8.72966	2.55449e-18	4.48266e-17
Zm00001eb386050	500.464	-1.07952	0.123667	-8.72929	2.56279e-18	4.49328e-17
Zm00001eb358430	1875.2	0.899696	0.103084	8.72777	2.59751e-18	4.55019e-17
Zm00001eb138480	274.387	-1.51164	0.17326	-8.72472	2.66837e-18	4.67023e-17
Zm00001eb120410	6790.98	0.547321	0.0627516	8.72202	2.73282e-18	4.77885e-17
Zm00001eb058520	533.474	1.06317	0.1219	8.72162	2.74256e-18	4.79171e-17
Zm00001eb157010	11960.8	0.570581	0.0654524	8.7175	2.84422e-18	4.96499e-17
Zm00001eb228940	2094.68	0.60369	0.0692533	8.71713	2.85339e-18	4.97668e-17
Zm00001eb405230	2191.21	0.702234	0.0805699	8.71584	2.88606e-18	5.02927e-17
Zm00001eb273300	817.371	-0.891818	0.10233	-8.71511	2.90486e-18	5.05763e-17
Zm00001eb255510	189.655	-1.16921	0.134174	-8.71412	2.93019e-18	5.09732e-17
Zm00001eb413190	180.255	-2.20013	0.252486	-8.71386	2.93693e-18	5.1046e-17
Zm00001eb369950	3839.7	0.623444	0.071549	8.71353	2.94549e-18	5.11504e-17
Zm00001eb265810	996.106	0.780769	0.0896719	8.70695	3.1215e-18	5.416e-17
Zm00001eb430600	4083.18	0.385907	0.0443401	8.70334	3.22263e-18	5.58664e-17
Zm00001eb342340	809.097	0.84309	0.0968884	8.70166	3.27063e-18	5.66494e-17
Zm00001eb265610	25089.4	0.613888	0.0705551	8.70083	3.29462e-18	5.70158e-17
Zm00001eb115240	853.397	0.565751	0.0650816	8.69295	3.53153e-18	6.10629e-17
Zm00001eb028670	3889.94	0.891643	0.102574	8.69266	3.54038e-18	6.1163e-17
Zm00001eb223810	320.388	-0.905679	0.104191	-8.69252	3.5448e-18	6.11868e-17
Zm00001eb417790	1842.83	0.601997	0.0692996	8.68688	3.72524e-18	6.42459e-17
Zm00001eb291630	2444.79	-1.40878	0.162178	-8.68666	3.73238e-18	6.43137e-17
Zm00001eb003650	6743.29	0.960082	0.110535	8.68579	3.76105e-18	6.47522e-17
Zm00001eb114430	1252.64	0.544764	0.0627701	8.67871	4.00276e-18	6.88543e-17
Zm00001eb176670	187.493	2.13707	0.246296	8.67685	4.06867e-18	6.99281e-17
Zm00001eb316860	92.3069	-2.76231	0.318415	-8.67518	4.12904e-18	7.09043e-17
Zm00001eb373350	454.31	-1.94205	0.223865	-8.67508	4.13255e-18	7.09043e-17
Zm00001eb168890	532.868	-1.57475	0.181553	-8.6738	4.17951e-18	7.16487e-17
Zm00001eb413160	14636.5	-0.474879	0.0547517	-8.67332	4.19694e-18	7.18861e-17
Zm00001eb126500	1161.17	0.670626	0.0773255	8.67277	4.21731e-18	7.21733e-17
Zm00001eb241620	1949.42	0.661267	0.0762713	8.66993	4.32402e-18	7.39363e-17
Zm00001eb279320	362.155	-1.6807	0.193969	-8.66478	4.52387e-18	7.72876e-17
Zm00001eb051610	295.908	0.930165	0.107375	8.66277	4.60433e-18	7.85951e-17
Zm00001eb073130	3332.48	-0.712173	0.0822621	-8.65736	4.82796e-18	8.23425e-17
Zm00001eb070490	25.1727	-3.78841	0.43764	-8.65645	4.86677e-18	8.29338e-17
Zm00001eb078700	93.8626	2.30803	0.266804	8.65063	5.12178e-18	8.71502e-17
Zm00001eb180480	3445.82	0.450604	0.0520894	8.6506	5.1229e-18	8.71502e-17
Zm00001eb420250	2974.82	0.641289	0.0741808	8.64496	5.3825e-18	9.14888e-17
Zm00001eb353760	5000.82	-1.18316	0.136888	-8.64325	5.46377e-18	9.27914e-17
Zm00001eb247430	2372.89	-1.92789	0.223063	-8.64282	5.48426e-18	9.30606e-17
Zm00001eb067890	264.545	-1.66429	0.192654	-8.63875	5.68328e-18	9.63561e-17
Zm00001eb204700	1186.67	0.576829	0.0667811	8.63761	5.73987e-18	9.72333e-17
Zm00001eb042780	1123.15	-1.62158	0.187737	-8.63748	5.74666e-18	9.72662e-17
Zm00001eb037500	1130.66	0.91616	0.106086	8.63605	5.81904e-18	9.84081e-17
Zm00001eb352760	320.141	-1.85188	0.214468	-8.63475	5.8857e-18	9.94515e-17
Zm00001eb058860	4835.55	0.96035	0.111239	8.63319	5.96646e-18	1.00646e-16
Zm00001eb150550	6744.75	1.05478	0.122177	8.63321	5.96528e-18	1.00646e-16
Zm00001eb326050	285.002	-2.47892	0.287178	-8.63198	6.02981e-18	1.01629e-16
Zm00001eb063800	7043.19	0.381886	0.0442573	8.62878	6.2011e-18	1.04429e-16
Zm00001eb287350	86.6076	-3.18622	0.369268	-8.62847	6.21767e-18	1.0462e-16
Zm00001eb318070	256.642	-1.59475	0.184869	-8.62637	6.3332e-18	1.06474e-16
Zm00001eb064670	137.69	-1.38752	0.160848	-8.62626	6.339e-18	1.06482e-16
Zm00001eb270950	682.518	0.759358	0.0880357	8.62557	6.37749e-18	1.07039e-16
Zm00001eb256540	1892.88	-0.967803	0.11224	-8.62264	6.54263e-18	1.09719e-16
Zm00001eb335470	1294.97	-0.973712	0.112954	-8.62044	6.66964e-18	1.11755e-16
Zm00001eb087570	39.6198	-5.03012	0.583641	-8.61852	6.78225e-18	1.13548e-16
Zm00001eb193670	131.961	1.67376	0.194207	8.61843	6.78798e-18	1.13549e-16
Zm00001eb375640	4611.61	0.794391	0.0922092	8.61509	6.98837e-18	1.16803e-16
Zm00001eb234090	87.7657	-2.21117	0.256723	-8.61305	7.11422e-18	1.18808e-16
Zm00001eb062800	1202.56	-0.853458	0.099097	-8.61235	7.15794e-18	1.19438e-16
Zm00001eb010730	932.106	-1.4394	0.16717	-8.61038	7.28186e-18	1.21329e-16
Zm00001eb126770	520.857	0.693813	0.0805788	8.61036	7.28338e-18	1.21329e-16
Zm00001eb191680	1864.39	0.612138	0.0711072	8.60866	7.39177e-18	1.23032e-16
Zm00001eb014640	6595.24	0.535025	0.0621632	8.60678	7.51416e-18	1.24966e-16
Zm00001eb302880	1837.86	0.455056	0.0529219	8.59864	8.06698e-18	1.34048e-16
Zm00001eb226920	6843.64	0.45466	0.0529062	8.59371	8.42052e-18	1.39807e-16
Zm00001eb049090	38.4163	-4.88791	0.568866	-8.59237	8.51932e-18	1.4133e-16
Zm00001eb291480	6749.71	0.881091	0.102548	8.59199	8.54723e-18	1.41676e-16
Zm00001eb305670	596.869	-0.808192	0.0940877	-8.58977	8.71414e-18	1.44324e-16
Zm00001eb407090	85.1374	-1.96426	0.228696	-8.58894	8.77776e-18	1.45257e-16
Zm00001eb043680	820.946	0.824383	0.0959847	8.58869	8.79694e-18	1.45454e-16
Zm00001eb328410	4895.38	0.514372	0.0599064	8.58625	8.98512e-18	1.48443e-16
Zm00001eb151000	56.1231	-2.83736	0.330498	-8.58511	9.07478e-18	1.49801e-16
Zm00001eb248520	165.06	-1.27322	0.148313	-8.58465	9.1115e-18	1.50284e-16
Zm00001eb282410	21092.5	-1.74561	0.20336	-8.58386	9.17427e-18	1.51194e-16
Zm00001eb372780	6787.15	1.18769	0.138379	8.58285	9.2548e-18	1.52396e-16
Zm00001eb348530	1424.38	-0.670323	0.0781404	-8.57844	9.61692e-18	1.58229e-16
Zm00001eb371880	67.2365	-2.45957	0.286744	-8.57758	9.68894e-18	1.59283e-16
Zm00001eb127130	2073.99	0.648949	0.0756579	8.57741	9.70304e-18	1.59384e-16
Zm00001eb222320	4282.96	-0.714652	0.0833254	-8.57663	9.76903e-18	1.60337e-16
Zm00001eb297980	1647.3	0.773192	0.0901579	8.57597	9.82551e-18	1.61132e-16
Zm00001eb257590	689.163	0.68793	0.0802211	8.57544	9.87128e-18	1.6175e-16
Zm00001eb017940	1303.05	-2.48046	0.289274	-8.57476	9.92974e-18	1.62575e-16
Zm00001eb211410	1267.37	-0.966744	0.112776	-8.57224	1.01496e-17	1.66038e-16
Zm00001eb171520	313.416	-2.39087	0.278917	-8.57196	1.01734e-17	1.66293e-16
Zm00001eb416990	1022.18	1.20509	0.140598	8.57118	1.02426e-17	1.67288e-16
Zm00001eb416530	928.456	0.861031	0.100466	8.57039	1.03135e-17	1.68309e-16
Zm00001eb193030	1881.83	0.550984	0.0643026	8.56861	1.04744e-17	1.70794e-16
Zm00001eb301620	680.355	0.796295	0.0929715	8.56494	1.08133e-17	1.76178e-16
Zm00001eb272710	362.275	-1.08369	0.126569	-8.56205	1.10883e-17	1.80511e-16
Zm00001eb102460	3318.29	0.520544	0.0608008	8.56147	1.11438e-17	1.81267e-16
Zm00001eb125730	2516.08	1.29108	0.150808	8.56111	1.11785e-17	1.81685e-16
Zm00001eb275160	339.257	-2.07385	0.242296	-8.55918	1.13673e-17	1.84603e-16
Zm00001eb365660	22184	0.865082	0.101081	8.5583	1.14546e-17	1.8587e-16
Zm00001eb147910	977.766	1.14573	0.133895	8.55694	1.15904e-17	1.87922e-16
Zm00001eb278460	1091.19	-1.00416	0.117354	-8.5567	1.16142e-17	1.88155e-16
Zm00001eb408100	1445.97	1.03919	0.121453	8.55632	1.16529e-17	1.8863e-16
Zm00001eb024870	2625.53	0.743432	0.0869035	8.55468	1.18194e-17	1.91172e-16
Zm00001eb047630	167.987	-1.43761	0.168071	-8.5536	1.19303e-17	1.9281e-16
Zm00001eb110640	68.0708	-2.7268	0.318998	-8.548	1.25238e-17	2.02237e-16
Zm00001eb006770	4254.5	-2.13244	0.249545	-8.54532	1.28185e-17	2.06664e-16
Zm00001eb193970	363.6	-1.0458	0.122382	-8.54539	1.281e-17	2.06664e-16
Zm00001eb187250	104.252	-2.19487	0.256887	-8.54412	1.29516e-17	2.08642e-16
Zm00001eb122910	1098.37	-0.595997	0.0697586	-8.5437	1.29988e-17	2.09233e-16
Zm00001eb043310	8057.69	-0.801876	0.0938568	-8.5436	1.301e-17	2.09247e-16
Zm00001eb115770	11383.9	0.426817	0.0499777	8.54015	1.34049e-17	2.15415e-16
Zm00001eb339360	84.8334	-1.77292	0.2076	-8.54006	1.34151e-17	2.15415e-16
Zm00001eb180790	3743.7	0.618955	0.0724785	8.53984	1.34407e-17	2.15654e-16
Zm00001eb007670	2241.87	-0.825396	0.0966748	-8.53786	1.36728e-17	2.19203e-16
Zm00001eb005900	7972.3	0.684733	0.0802099	8.53676	1.38039e-17	2.21066e-16
Zm00001eb064410	1019.86	0.545979	0.0639567	8.5367	1.38111e-17	2.21066e-16
Zm00001eb051220	3140.13	0.558868	0.0654827	8.53458	1.4066e-17	2.24967e-16
Zm00001eb160060	393.392	-1.38756	0.162624	-8.53233	1.43428e-17	2.29028e-16
Zm00001eb306260	4838.87	0.89559	0.104963	8.53242	1.43314e-17	2.29028e-16
Zm00001eb406950	498.026	1.6635	0.195054	8.52838	1.48416e-17	2.36804e-16
Zm00001eb410020	525.664	0.807237	0.094673	8.52657	1.50748e-17	2.40334e-16
Zm00001eb153970	80.5299	-3.49994	0.410533	-8.52535	1.52353e-17	2.42699e-16
Zm00001eb312060	362.663	-1.79225	0.210257	-8.52411	1.53986e-17	2.45105e-16
Zm00001eb151720	4467.06	0.592669	0.0695561	8.52073	1.58551e-17	2.52171e-16
Zm00001eb313290	193.414	-1.1439	0.13431	-8.51688	1.63911e-17	2.6049e-16
Zm00001eb369560	436.902	1.22369	0.143801	8.5096	1.74541e-17	2.77163e-16
Zm00001eb127940	140.813	-3.10793	0.365273	-8.50851	1.76182e-17	2.79548e-16
Zm00001eb030790	715.047	1.65527	0.194573	8.50716	1.78241e-17	2.82591e-16
Zm00001eb096040	1872.92	-0.463666	0.0545176	-8.50489	1.81763e-17	2.87947e-16
Zm00001eb404370	4935.21	0.588999	0.0693135	8.49761	1.9353e-17	3.06346e-16
Zm00001eb403040	1283.3	0.679242	0.0799584	8.49495	1.98022e-17	3.13209e-16
Zm00001eb056920	1374.89	0.462961	0.0545032	8.49419	1.99311e-17	3.15e-16
Zm00001eb330610	1326.22	0.88877	0.104641	8.49351	2.00492e-17	3.16616e-16
Zm00001eb280840	6728.28	0.465126	0.0547646	8.49319	2.01048e-17	3.17244e-16
Zm00001eb105560	1062.59	0.69841	0.0822508	8.49122	2.04479e-17	3.22404e-16
Zm00001eb407150	549.005	-0.929113	0.109429	-8.49055	2.05658e-17	3.24008e-16
Zm00001eb207770	445.995	-1.92758	0.227134	-8.48651	2.12939e-17	3.35215e-16
Zm00001eb304560	51166.5	0.774159	0.0912251	8.48625	2.13413e-17	3.35698e-16
Zm00001eb006270	8461.11	0.82048	0.0966905	8.48563	2.14553e-17	3.37227e-16
Zm00001eb413260	163.287	-2.71792	0.320335	-8.48462	2.16426e-17	3.39904e-16
Zm00001eb309000	265.845	1.73279	0.204256	8.48344	2.18634e-17	3.42834e-16
Zm00001eb371020	4030.76	0.464044	0.0546998	8.48346	2.18591e-17	3.42834e-16
Zm00001eb003030	784.29	-0.714738	0.0842786	-8.48065	2.23933e-17	3.5087e-16
Zm00001eb070600	56.5554	-2.69689	0.31817	-8.47626	2.32541e-17	3.64073e-16
Zm00001eb234160	486.992	0.816177	0.0962908	8.47617	2.32737e-17	3.64095e-16
Zm00001eb030390	1183.38	-0.574471	0.0677922	-8.47399	2.3712e-17	3.70661e-16
Zm00001eb369310	605.997	0.824973	0.0973717	8.47241	2.40365e-17	3.75442e-16
Zm00001eb002870	505.762	-1.13959	0.134549	-8.46965	2.46122e-17	3.84134e-16
Zm00001eb082290	185.227	-1.74467	0.206028	-8.46814	2.49353e-17	3.88874e-16
Zm00001eb107250	8488.91	0.648565	0.0765973	8.46721	2.51345e-17	3.91676e-16
Zm00001eb150370	4445.83	-0.4271	0.0504474	-8.46623	2.53453e-17	3.94654e-16
Zm00001eb222570	22940.6	0.396237	0.046813	8.46425	2.57815e-17	4.01135e-16
Zm00001eb404490	186.849	-1.19417	0.141106	-8.46293	2.60738e-17	4.05368e-16
Zm00001eb158500	85.3889	-2.1079	0.249174	-8.45958	2.68354e-17	4.16884e-16
Zm00001eb331970	2235.58	-0.643096	0.076025	-8.459	2.69671e-17	4.18607e-16
Zm00001eb376490	13311	-1.02849	0.121668	-8.45331	2.83164e-17	4.39211e-16
Zm00001eb042040	939.896	0.678898	0.0803174	8.4527	2.84651e-17	4.40835e-16
Zm00001eb056320	1908.68	0.637359	0.075403	8.4527	2.84649e-17	4.40835e-16
Zm00001eb026030	2304.3	0.605443	0.0716649	8.44825	2.9571e-17	4.57255e-16
Zm00001eb152160	3264.33	-2.25352	0.266743	-8.44827	2.95662e-17	4.57255e-16
Zm00001eb338230	1025.72	-1.27281	0.150674	-8.44748	2.97659e-17	4.59914e-16
Zm00001eb072230	687.556	-2.94686	0.348861	-8.4471	2.98632e-17	4.61061e-16
Zm00001eb294370	164.252	-2.43747	0.288572	-8.44666	2.99755e-17	4.62439e-16
Zm00001eb191270	10341.5	0.515687	0.0610641	8.44502	3.03989e-17	4.68611e-16
Zm00001eb198450	4143.96	0.709611	0.0840307	8.44466	3.04926e-17	4.69694e-16
Zm00001eb157570	16166.6	0.837021	0.0991388	8.44292	3.09499e-17	4.76372e-16
Zm00001eb127890	239.542	-1.3979	0.165619	-8.44042	3.16199e-17	4.8631e-16
Zm00001eb307480	644.208	-1.43289	0.169819	-8.43776	3.23466e-17	4.97106e-16
Zm00001eb427640	3144.17	0.643303	0.0762717	8.43436	3.33011e-17	5.11382e-16
Zm00001eb069400	1668.9	-1.96589	0.23319	-8.43042	3.44416e-17	5.28492e-16
Zm00001eb040190	926.462	-1.27156	0.150842	-8.42974	3.46422e-17	5.31163e-16
Zm00001eb065080	1937.79	0.520801	0.061863	8.41862	3.80939e-17	5.83641e-16
Zm00001eb311180	3094.56	-0.911228	0.108244	-8.41826	3.82107e-17	5.84983e-16
Zm00001eb021750	1694.71	0.816426	0.096989	8.41771	3.839e-17	5.86913e-16
Zm00001eb213800	73.1419	-2.80649	0.333403	-8.4177	3.83954e-17	5.86913e-16
Zm00001eb293970	5470.82	-0.507974	0.0603562	-8.41628	3.88628e-17	5.93605e-16
Zm00001eb383120	7795.6	-1.22815	0.145963	-8.41411	3.95901e-17	6.04254e-16
Zm00001eb145210	476.304	-1.24703	0.148266	-8.41079	4.07245e-17	6.21096e-16
Zm00001eb298170	80.5782	3.08136	0.366364	8.41066	4.07718e-17	6.21344e-16
Zm00001eb322130	14376.7	-0.909706	0.1082	-8.40764	4.18355e-17	6.3707e-16
Zm00001eb393520	407.741	1.31819	0.156789	8.40743	4.19092e-17	6.37707e-16
Zm00001eb151540	35.832	-3.01414	0.358592	-8.40547	4.26143e-17	6.47944e-16
Zm00001eb081460	737.975	0.771843	0.0918305	8.40508	4.27582e-17	6.4964e-16
Zm00001eb197710	1846.02	0.980145	0.116664	8.40142	4.41119e-17	6.69699e-16
Zm00001eb344970	300.509	1.40315	0.16704	8.40009	4.46119e-17	6.76778e-16
Zm00001eb136200	1433.46	-1.26242	0.150301	-8.39924	4.49382e-17	6.81212e-16
Zm00001eb085620	259.88	-1.93114	0.229922	-8.39913	4.49782e-17	6.81303e-16
Zm00001eb293780	533.354	-1.60466	0.191067	-8.39843	4.52474e-17	6.84863e-16
Zm00001eb113730	738.83	0.694582	0.0827424	8.39451	4.67845e-17	7.07593e-16
Zm00001eb130640	919.008	-1.4982	0.17848	-8.39422	4.69015e-17	7.08828e-16
Zm00001eb205430	4857.81	0.718465	0.0856102	8.39228	4.76795e-17	7.20043e-16
Zm00001eb053680	2065.36	-0.847133	0.100951	-8.39149	4.80028e-17	7.23917e-16
Zm00001eb146420	4291.25	-0.475417	0.0566547	-8.39147	4.80083e-17	7.23917e-16
Zm00001eb209080	1866.42	0.442297	0.0527292	8.38808	4.94134e-17	7.44204e-16
Zm00001eb367790	1767.75	0.698352	0.0832556	8.38805	4.9428e-17	7.44204e-16
Zm00001eb368920	3615.96	0.791381	0.0944289	8.38071	5.26102e-17	7.91523e-16
Zm00001eb189050	1851.46	-0.503272	0.0600608	-8.37936	5.32148e-17	8.00018e-16
Zm00001eb046510	1203.83	-1.08017	0.12892	-8.37857	5.3574e-17	8.04815e-16
Zm00001eb256020	34148.8	0.737013	0.0879756	8.37747	5.40757e-17	8.11743e-16
Zm00001eb090510	1313.32	0.494069	0.0589904	8.37542	5.50294e-17	8.25441e-16
Zm00001eb319050	592.038	-1.40862	0.168231	-8.37314	5.61029e-17	8.40914e-16
Zm00001eb023600	124.782	-2.75807	0.329496	-8.37057	5.73414e-17	8.58835e-16
Zm00001eb216910	521.838	0.865697	0.103426	8.37017	5.75358e-17	8.61104e-16
Zm00001eb119570	214.88	-1.66842	0.199386	-8.3678	5.87039e-17	8.7793e-16
Zm00001eb040450	4225.26	0.954743	0.114131	8.36535	5.99365e-17	8.95695e-16
Zm00001eb237960	430.204	-1.66185	0.198726	-8.36255	6.13779e-17	9.16553e-16
Zm00001eb090060	49.7354	-2.54105	0.303916	-8.36102	6.21781e-17	9.2781e-16
Zm00001eb218460	7504.16	0.55043	0.06584	8.36012	6.26545e-17	9.34224e-16
Zm00001eb080360	145.989	-1.61804	0.193549	-8.35983	6.2807e-17	9.358e-16
Zm00001eb029640	6218.1	0.715021	0.0855541	8.35752	6.40496e-17	9.53607e-16
Zm00001eb377750	1601.61	0.472901	0.056591	8.35647	6.46209e-17	9.61398e-16
Zm00001eb387820	455.562	-0.924671	0.110657	-8.35617	6.47879e-17	9.63167e-16
Zm00001eb359440	1261.55	0.548796	0.0656983	8.35328	6.63952e-17	9.86331e-16
Zm00001eb301160	861.831	0.96746	0.115823	8.35293	6.65901e-17	9.88493e-16
Zm00001eb373380	4247.08	1.06936	0.12806	8.35044	6.80095e-17	1.00882e-15
Zm00001eb253080	3941.52	0.483043	0.057866	8.34761	6.96591e-17	1.03252e-15
Zm00001eb059230	16542.2	0.355609	0.0426248	8.34278	7.25631e-17	1.07477e-15
Zm00001eb123150	6104.03	0.463504	0.0555689	8.34108	7.36168e-17	1.08957e-15
Zm00001eb252510	1195.9	0.630841	0.0756369	8.34039	7.40473e-17	1.09514e-15
Zm00001eb296060	1185.69	0.660316	0.0791896	8.33843	7.52859e-17	1.11263e-15
Zm00001eb266650	9982.45	0.71541	0.0858255	8.33563	7.70854e-17	1.13839e-15
Zm00001eb113030	3312.54	0.418817	0.0502481	8.33498	7.75128e-17	1.14386e-15
Zm00001eb388780	1520.3	-0.590311	0.0708501	-8.33183	7.96008e-17	1.1738e-15
Zm00001eb182070	335.835	0.765782	0.0919218	8.33079	8.03018e-17	1.18327e-15
Zm00001eb265520	179.938	-1.73574	0.208416	-8.32825	8.2045e-17	1.20807e-15
Zm00001eb146860	2421.12	-0.495114	0.0594528	-8.32785	8.23215e-17	1.21125e-15
Zm00001eb326540	153.142	-2.79649	0.335839	-8.32688	8.30033e-17	1.22039e-15
Zm00001eb117890	256.894	-1.55138	0.186332	-8.3259	8.36909e-17	1.22959e-15
Zm00001eb328520	449.931	-0.958757	0.115173	-8.3245	8.46853e-17	1.24329e-15
Zm00001eb004660	4161.85	-1.04066	0.125014	-8.3243	8.4826e-17	1.24445e-15
Zm00001eb030550	691.094	-1.10995	0.133353	-8.32339	8.54857e-17	1.25321e-15
Zm00001eb393150	829.117	0.911972	0.109581	8.32233	8.62538e-17	1.26354e-15
Zm00001eb273530	7008.33	-1.14794	0.137967	-8.32036	8.76997e-17	1.28191e-15
Zm00001eb322110	1869.79	0.580678	0.0697895	8.32041	8.76571e-17	1.28191e-15
Zm00001eb361140	7988.13	0.390777	0.0469661	8.3204	8.767e-17	1.28191e-15
Zm00001eb050880	6191.97	0.857854	0.103124	8.31865	8.89712e-17	1.29955e-15
Zm00001eb054010	317.99	-0.994373	0.119569	-8.3163	9.07519e-17	1.32459e-15
Zm00001eb404800	135.355	-5.19056	0.624151	-8.3162	9.08293e-17	1.32476e-15
Zm00001eb001770	194.909	-1.75159	0.210656	-8.31493	9.18072e-17	1.33805e-15
Zm00001eb073500	95.4244	1.72897	0.208173	8.30543	9.94568e-17	1.44848e-15
Zm00001eb251070	348.689	-1.28157	0.154307	-8.30534	9.95354e-17	1.44858e-15
Zm00001eb032600	1110.45	-3.40111	0.409515	-8.30523	9.96279e-17	1.44887e-15
Zm00001eb152790	510.245	-0.750237	0.0903366	-8.30491	9.98989e-17	1.45176e-15
Zm00001eb256530	825.132	-0.924477	0.111319	-8.30477	1.00015e-16	1.4524e-15
Zm00001eb240380	2764.94	0.708116	0.0852854	8.3029	1.01602e-16	1.47437e-15
Zm00001eb111020	1276.16	-1.06728	0.128585	-8.30023	1.03911e-16	1.50678e-15
Zm00001eb185070	1246.49	0.5115	0.0616349	8.29887	1.05103e-16	1.52297e-15
Zm00001eb076950	218.493	-1.12024	0.135054	-8.29475	1.08811e-16	1.57556e-15
Zm00001eb256960	261.555	-2.03938	0.245906	-8.29331	1.10142e-16	1.59367e-15
Zm00001eb143340	809.465	-1.40259	0.169128	-8.29307	1.1036e-16	1.59569e-15
Zm00001eb294180	463.821	-1.51047	0.182168	-8.29161	1.1173e-16	1.61432e-15
Zm00001eb109670	3740.5	0.852831	0.102867	8.29058	1.12695e-16	1.62593e-15
Zm00001eb288130	82.8646	-2.21221	0.266831	-8.29066	1.12624e-16	1.62593e-15
Zm00001eb136190	4458.21	0.674556	0.0814231	8.28458	1.18524e-16	1.70879e-15
Zm00001eb281590	13928.6	1.06795	0.128918	8.28401	1.19098e-16	1.71583e-15
Zm00001eb017520	278.79	-1.07339	0.129581	-8.2836	1.19505e-16	1.72045e-15
Zm00001eb161050	1166.3	0.487024	0.0588175	8.28026	1.2291e-16	1.76821e-15
Zm00001eb420650	1961.73	-0.612171	0.0739325	-8.28013	1.23037e-16	1.76877e-15
Zm00001eb065950	696.961	-0.753861	0.0911096	-8.27422	1.29298e-16	1.85612e-15
Zm00001eb235200	5014.06	0.561649	0.0678794	8.27422	1.29299e-16	1.85612e-15
Zm00001eb106140	844.395	0.854426	0.10331	8.27053	1.33365e-16	1.91312e-15
Zm00001eb018000	417.13	-1.14765	0.138775	-8.26985	1.34133e-16	1.92276e-15
Zm00001eb189180	6198.41	0.693596	0.0838802	8.26888	1.35218e-16	1.93693e-15
Zm00001eb101200	144.929	-1.24673	0.150874	-8.26337	1.41616e-16	2.02713e-15
Zm00001eb117000	626.996	-1.62472	0.196622	-8.2632	1.41822e-16	2.02864e-15
Zm00001eb146780	79.7528	-2.86483	0.346721	-8.26263	1.42497e-16	2.03684e-15
Zm00001eb255750	600.173	-1.0259	0.124174	-8.26181	1.43485e-16	2.04949e-15
Zm00001eb200990	1461.99	0.603415	0.0730437	8.26102	1.44436e-16	2.0616e-15
Zm00001eb346120	4478.17	0.446006	0.0539907	8.26079	1.44712e-16	2.06408e-15
Zm00001eb122670	117.99	-2.22559	0.269567	-8.25615	1.5045e-16	2.14439e-15
Zm00001eb238020	1159	-0.565373	0.0684873	-8.25515	1.51713e-16	2.16086e-15
Zm00001eb411050	4336.69	0.511334	0.061944	8.25477	1.522e-16	2.16626e-15
Zm00001eb195200	1637.15	0.992129	0.120193	8.25443	1.52624e-16	2.17074e-15
Zm00001eb344020	3038.52	-0.777563	0.094209	-8.25359	1.53706e-16	2.18458e-15
Zm00001eb188670	5272.34	0.529151	0.0641246	8.25193	1.55862e-16	2.21365e-15
Zm00001eb012860	10340.1	0.542729	0.0658038	8.24768	1.61497e-16	2.29129e-15
Zm00001eb197180	4615.5	0.479648	0.0581558	8.24764	1.61557e-16	2.29129e-15
Zm00001eb291160	1755.45	-0.424117	0.0514248	-8.24733	1.61979e-16	2.29566e-15
Zm00001eb030240	58.111	-2.28419	0.27706	-8.2444	1.65996e-16	2.35093e-15
Zm00001eb031400	786.787	-0.711829	0.0863584	-8.24273	1.68324e-16	2.38053e-15
Zm00001eb346260	1252.22	0.701819	0.0851432	8.24281	1.68214e-16	2.38053e-15
Zm00001eb204150	2488.1	-1.33716	0.162347	-8.23643	1.77427e-16	2.5075e-15
Zm00001eb149460	451.794	-1.2707	0.154283	-8.23612	1.77891e-16	2.51228e-15
Zm00001eb108660	55.7742	-2.73069	0.331581	-8.23536	1.79025e-16	2.52653e-15
Zm00001eb181510	381.152	0.886969	0.107709	8.23486	1.79767e-16	2.5352e-15
Zm00001eb093580	2313.65	-0.533791	0.0648335	-8.23325	1.82196e-16	2.56765e-15
Zm00001eb143070	3586.25	0.538565	0.0654602	8.22737	1.91376e-16	2.69514e-15
Zm00001eb283640	4734.8	0.547158	0.0665054	8.22727	1.91534e-16	2.69546e-15
Zm00001eb430040	5432.12	0.843303	0.102502	8.22716	1.91703e-16	2.69595e-15
Zm00001eb127960	99.0629	-1.57393	0.191383	-8.22398	1.96863e-16	2.76657e-15
Zm00001eb011070	888.897	-0.786298	0.0956241	-8.2228	1.98812e-16	2.792e-15
Zm00001eb151340	204.499	-1.89415	0.230582	-8.21466	2.12772e-16	2.98596e-15
Zm00001eb284190	310.13	-1.71457	0.20874	-8.21393	2.1407e-16	3.00208e-15
Zm00001eb228230	162.055	-1.97822	0.240856	-8.2133	2.15187e-16	3.01563e-15
Zm00001eb112040	14375.7	-0.430129	0.0524475	-8.20114	2.38111e-16	3.33456e-15
Zm00001eb037000	1509.87	-1.16545	0.142125	-8.20014	2.40108e-16	3.36017e-15
Zm00001eb045250	10925.2	0.327637	0.0399608	8.19897	2.42454e-16	3.39063e-15
Zm00001eb103370	2592.68	0.669081	0.0816064	8.19888	2.42636e-16	3.39081e-15
Zm00001eb119100	95.0408	-2.08864	0.254826	-8.19633	2.47831e-16	3.461e-15
Zm00001eb052540	12500.9	0.692591	0.0845081	8.19556	2.49433e-16	3.48095e-15
Zm00001eb251160	626.736	1.0258	0.125168	8.19535	2.49869e-16	3.48461e-15
Zm00001eb189270	394.243	-0.89519	0.109288	-8.19111	2.58826e-16	3.60701e-15
Zm00001eb369830	1040.73	1.08621	0.13262	8.19042	2.6031e-16	3.62517e-15
Zm00001eb148400	600.368	1.27576	0.155773	8.18992	2.6141e-16	3.63795e-15
Zm00001eb083640	886.507	1.14731	0.140089	8.18982	2.61615e-16	3.63828e-15
Zm00001eb279640	413.868	-2.58374	0.315531	-8.18853	2.64437e-16	3.67497e-15
Zm00001eb273460	8352.12	0.529645	0.0646871	8.18779	2.6606e-16	3.69497e-15
Zm00001eb275400	3210.84	0.745296	0.0910267	8.18766	2.6635e-16	3.69644e-15
Zm00001eb210720	7373.9	0.494135	0.0603773	8.18412	2.74299e-16	3.80412e-15
Zm00001eb179600	2292.09	-0.739695	0.0903882	-8.18354	2.75635e-16	3.82e-15
Zm00001eb263140	1387.34	-1.01635	0.124223	-8.1816	2.80098e-16	3.87917e-15
Zm00001eb322020	2528.19	0.369492	0.0451661	8.18073	2.82125e-16	3.90454e-15
Zm00001eb126070	955.036	0.456988	0.055875	8.17876	2.86778e-16	3.96621e-15
Zm00001eb086990	2939.75	0.588163	0.0719167	8.17839	2.87656e-16	3.97286e-15
Zm00001eb160210	1729.55	-1.88166	0.230077	-8.1784	2.87645e-16	3.97286e-15
Zm00001eb330080	428.257	-0.851185	0.104125	-8.17462	2.96789e-16	4.09618e-15
Zm00001eb305660	16210.3	-1.09415	0.133856	-8.1741	2.98078e-16	4.11114e-15
Zm00001eb187850	133.345	-1.63629	0.200207	-8.17299	3.00846e-16	4.14646e-15
Zm00001eb105040	557.005	-2.48514	0.304071	-8.17289	3.01098e-16	4.14708e-15
Zm00001eb316440	873.376	-0.933869	0.114289	-8.17111	3.05573e-16	4.20583e-15
Zm00001eb364480	200.862	1.59461	0.195162	8.17074	3.06506e-16	4.21577e-15
Zm00001eb359400	1955.48	0.72506	0.0887638	8.16843	3.12439e-16	4.29443e-15
Zm00001eb012590	1270.05	0.652774	0.0799528	8.16448	3.22813e-16	4.43397e-15
Zm00001eb394310	1983.51	0.434176	0.0531998	8.16124	3.31589e-16	4.5514e-15
Zm00001eb256920	2868.09	0.58947	0.0722371	8.16021	3.34435e-16	4.58732e-15
Zm00001eb313000	8315.54	0.480849	0.0589448	8.15761	3.41714e-16	4.68396e-15
Zm00001eb256430	658.658	-0.585948	0.0718295	-8.15748	3.42097e-16	4.686e-15
Zm00001eb199950	490.919	-1.17057	0.1435	-8.15726	3.42699e-16	4.69105e-15
Zm00001eb349670	509.508	-0.668944	0.082009	-8.15696	3.43567e-16	4.69971e-15
Zm00001eb293670	1400.63	0.687092	0.0842584	8.15458	3.50383e-16	4.78968e-15
Zm00001eb324180	10218.8	-0.962559	0.118071	-8.15235	3.56932e-16	4.87588e-15
Zm00001eb389680	764.41	0.694952	0.0852666	8.15034	3.62908e-16	4.95414e-15
Zm00001eb171690	291.552	-1.69276	0.207713	-8.14949	3.65461e-16	4.98559e-15
Zm00001eb415760	360.425	-1.16142	0.142546	-8.1477	3.7092e-16	5.05662e-15
Zm00001eb213890	510.948	-0.656562	0.0805935	-8.14659	3.74325e-16	5.09958e-15
Zm00001eb104970	597.467	-0.691451	0.0849141	-8.14295	3.85753e-16	5.25169e-15
Zm00001eb363910	172.168	-1.3165	0.161677	-8.14277	3.86321e-16	5.25585e-15
Zm00001eb234600	3024.75	-0.639149	0.078506	-8.1414	3.90722e-16	5.30902e-15
Zm00001eb333240	21316.1	0.865285	0.106282	8.14139	3.90759e-16	5.30902e-15
Zm00001eb190060	467.4	-1.33	0.163405	-8.13929	3.97588e-16	5.39815e-15
Zm00001eb344010	96.5162	-1.41054	0.173408	-8.13426	4.14445e-16	5.62321e-15
Zm00001eb074900	488.008	-1.64297	0.201985	-8.13412	4.14939e-16	5.62611e-15
Zm00001eb231770	3129.9	0.761346	0.0936107	8.1331	4.1844e-16	5.66973e-15
Zm00001eb089480	1987.02	-0.889953	0.109449	-8.13124	4.24914e-16	5.75005e-15
Zm00001eb281500	823.633	-1.10285	0.135632	-8.13123	4.24942e-16	5.75005e-15
Zm00001eb361080	3087.4	0.734001	0.0902759	8.13065	4.27011e-16	5.77416e-15
Zm00001eb106370	424.453	-1.35175	0.166265	-8.1301	4.28924e-16	5.79612e-15
Zm00001eb058120	1865.49	0.444937	0.0547512	8.12654	4.41728e-16	5.96511e-15
Zm00001eb019780	352.33	-1.00912	0.124188	-8.12577	4.44539e-16	5.99838e-15
Zm00001eb365840	145.171	-1.17866	0.145053	-8.1257	4.4479e-16	5.99838e-15
Zm00001eb257360	4860.15	0.428168	0.0526952	8.12537	4.46002e-16	6.01068e-15
Zm00001eb381530	252.086	1.0487	0.129122	8.12178	4.59409e-16	6.1872e-15
Zm00001eb173170	1454.83	0.790245	0.0973085	8.12103	4.62229e-16	6.221e-15
Zm00001eb006570	1117.78	-0.645842	0.0795335	-8.12037	4.64761e-16	6.25087e-15
Zm00001eb334430	2291.7	-0.665392	0.0819449	-8.12	4.66199e-16	6.26602e-15
Zm00001eb160200	5514.21	0.407017	0.0501367	8.11813	4.73412e-16	6.35869e-15
Zm00001eb199410	376.138	-1.30275	0.160593	-8.11213	4.97412e-16	6.67659e-15
Zm00001eb050630	1527.89	-1.99173	0.24554	-8.11162	4.99494e-16	6.70004e-15
Zm00001eb193100	54661.3	-0.780027	0.096174	-8.11059	5.03766e-16	6.75282e-15
Zm00001eb389600	1397.68	0.610626	0.0753055	8.10865	5.11863e-16	6.85678e-15
Zm00001eb108040	42.5876	-3.21202	0.396158	-8.10792	5.14916e-16	6.89306e-15
Zm00001eb305710	375.274	-1.11474	0.137554	-8.10401	5.31788e-16	7.11417e-15
Zm00001eb305320	50.2992	-2.33267	0.287989	-8.09986	5.50213e-16	7.35574e-15
Zm00001eb017700	149.023	1.29109	0.159427	8.09833	5.57199e-16	7.44418e-15
Zm00001eb194170	11286.6	0.611531	0.0755485	8.09455	5.74779e-16	7.67392e-15
Zm00001eb106770	991.729	0.561565	0.0693835	8.09364	5.79079e-16	7.72619e-15
Zm00001eb133930	786.488	-1.03553	0.127956	-8.09291	5.82556e-16	7.76741e-15
Zm00001eb216210	7001.11	0.354256	0.043785	8.09079	5.92796e-16	7.89869e-15
Zm00001eb055620	218.73	-1.11631	0.137998	-8.08933	5.99961e-16	7.98885e-15
Zm00001eb080550	5173.9	0.688878	0.0851734	8.08795	6.06792e-16	8.07444e-15
Zm00001eb410170	3456.37	-1.00039	0.12369	-8.08783	6.07379e-16	8.07689e-15
Zm00001eb324480	437.188	-1.35645	0.167717	-8.08774	6.07844e-16	8.07771e-15
Zm00001eb033960	148.267	2.04722	0.253149	8.087	6.11499e-16	8.1209e-15
Zm00001eb211190	367.657	0.930206	0.115051	8.08515	6.20857e-16	8.23972e-15
Zm00001eb109950	2641.08	1.12978	0.139752	8.08415	6.25972e-16	8.30211e-15
Zm00001eb360710	196.014	-1.09988	0.136061	-8.08374	6.28106e-16	8.3249e-15
Zm00001eb326080	2367.08	-0.640208	0.0792204	-8.08135	6.40512e-16	8.48372e-15
Zm00001eb335890	628.724	-1.04286	0.129049	-8.08112	6.41724e-16	8.49415e-15
Zm00001eb015930	32762.9	0.640889	0.0793357	8.0782	6.57315e-16	8.69479e-15
Zm00001eb344760	2995.97	0.698935	0.0865402	8.07642	6.66973e-16	8.81672e-15
Zm00001eb170990	5251.17	0.448056	0.0554844	8.07534	6.72888e-16	8.88904e-15
Zm00001eb096850	2071.6	0.838378	0.103835	8.07416	6.79455e-16	8.96988e-15
Zm00001eb139750	1913.85	0.591511	0.0732807	8.07186	6.92361e-16	9.13424e-15
Zm00001eb171990	4344.71	-0.46537	0.0576698	-8.06957	7.0548e-16	9.3012e-15
Zm00001eb022720	277.595	1.17636	0.145841	8.06601	7.26302e-16	9.56942e-15
Zm00001eb213160	1758.23	0.604054	0.0749227	8.06236	7.4836e-16	9.85357e-15
Zm00001eb367780	990.108	0.683614	0.0848617	8.05562	7.90756e-16	1.0405e-14
Zm00001eb087670	2287.71	0.550529	0.0683865	8.05026	8.26184e-16	1.0864e-14
Zm00001eb328350	2344.47	0.706831	0.0878247	8.04821	8.40131e-16	1.10402e-14
Zm00001eb043540	3994.59	-0.463298	0.0575775	-8.04651	8.51863e-16	1.1187e-14
Zm00001eb013920	328.383	-1.79548	0.223153	-8.04595	8.5578e-16	1.12311e-14
Zm00001eb413600	83.8925	-1.81477	0.225565	-8.04547	8.59134e-16	1.12677e-14
Zm00001eb078320	563.133	-1.49553	0.185942	-8.04298	8.76816e-16	1.14921e-14
Zm00001eb329090	3742.84	0.514394	0.0639575	8.04274	8.78486e-16	1.15064e-14
Zm00001eb052950	8744.62	0.438682	0.0545611	8.04019	8.97e-16	1.17413e-14
Zm00001eb330750	1376.54	0.550377	0.0684634	8.03899	9.05853e-16	1.18494e-14
Zm00001eb125990	550.397	-0.664394	0.0826664	-8.03705	9.20267e-16	1.20301e-14
Zm00001eb030090	276.792	1.08345	0.134808	8.03696	9.20928e-16	1.20309e-14
Zm00001eb406340	6461.33	-0.411046	0.0511465	-8.03663	9.23424e-16	1.20556e-14
Zm00001eb107700	4296	0.537866	0.0669364	8.03548	9.32151e-16	1.21617e-14
Zm00001eb073880	619.599	-0.702725	0.0874748	-8.03346	9.4762e-16	1.23554e-14
Zm00001eb008160	26032.5	-1.50554	0.187422	-8.03292	9.51832e-16	1.24023e-14
Zm00001eb076200	1599.73	-2.05146	0.255393	-8.03255	9.54656e-16	1.2431e-14
Zm00001eb423640	5524.09	0.781421	0.0973005	8.03101	9.66722e-16	1.25799e-14
Zm00001eb280120	1914.43	0.374851	0.0466815	8.02996	9.75013e-16	1.26796e-14
Zm00001eb420950	2619.45	0.499203	0.0621741	8.02913	9.81699e-16	1.27583e-14
Zm00001eb283530	234.037	-1.48227	0.184655	-8.02724	9.96939e-16	1.29479e-14
Zm00001eb318710	3614.74	0.501965	0.0625507	8.02493	1.01585e-15	1.31851e-14
Zm00001eb098490	382.675	-1.0248	0.127706	-8.02471	1.0177e-15	1.32004e-14
Zm00001eb118990	112.14	1.32676	0.165358	8.02359	1.027e-15	1.33125e-14
Zm00001eb138420	463.321	-1.45007	0.18073	-8.02339	1.02869e-15	1.33258e-14
Zm00001eb400750	2580.31	0.69236	0.086297	8.02299	1.032e-15	1.336e-14
Zm00001eb375420	114.773	-1.73763	0.21659	-8.02268	1.03467e-15	1.33859e-14
Zm00001eb218000	36998.2	0.652062	0.0812839	8.02202	1.04017e-15	1.34484e-14
Zm00001eb356870	3201.84	0.525038	0.0654632	8.02036	1.05435e-15	1.36229e-14
Zm00001eb074460	2478.12	0.45519	0.056755	8.02027	1.05512e-15	1.3624e-14
Zm00001eb098940	587.096	-0.899205	0.112122	-8.01989	1.0584e-15	1.36576e-14
Zm00001eb099240	2295.25	0.899322	0.112154	8.01862	1.06939e-15	1.37906e-14
Zm00001eb077220	12827.8	0.938466	0.11704	8.01831	1.0721e-15	1.38167e-14
Zm00001eb227040	329.364	0.751682	0.0937744	8.01585	1.0938e-15	1.40782e-14
Zm00001eb407680	4681.96	0.535757	0.0668365	8.01593	1.0931e-15	1.40782e-14
Zm00001eb264880	3446.82	0.565863	0.0706113	8.01376	1.11251e-15	1.43098e-14
Zm00001eb371500	392.61	0.693196	0.0865263	8.01139	1.13419e-15	1.45793e-14
Zm00001eb033240	1970.17	-0.630117	0.0786745	-8.00917	1.15485e-15	1.48354e-14
Zm00001eb336190	248.027	-1.40833	0.175855	-8.00848	1.16134e-15	1.49092e-14
Zm00001eb124520	3832.57	-0.939311	0.117402	-8.00081	1.23604e-15	1.58581e-14
Zm00001eb085420	432.595	-1.15856	0.144815	-8.00029	1.24127e-15	1.59095e-14
Zm00001eb283600	248.318	-1.4427	0.180332	-8.00025	1.24164e-15	1.59095e-14
Zm00001eb313460	17206.6	-0.803351	0.100442	-7.99819	1.26261e-15	1.61679e-14
Zm00001eb423980	1623.82	0.580045	0.0725336	7.99691	1.27586e-15	1.6327e-14
Zm00001eb024210	1997.97	0.600054	0.0750403	7.99642	1.28089e-15	1.6381e-14
Zm00001eb220600	111.151	-1.67555	0.209609	-7.9937	1.3095e-15	1.67362e-14
Zm00001eb268500	41993.6	0.604322	0.0756101	7.99261	1.32111e-15	1.68739e-14
Zm00001eb048870	6313.84	1.16632	0.145931	7.99227	1.32478e-15	1.691e-14
Zm00001eb334220	2052.89	0.52235	0.0653638	7.99143	1.33377e-15	1.70139e-14
Zm00001eb110450	87.7967	-1.56735	0.196192	-7.98888	1.36167e-15	1.73587e-14
Zm00001eb301590	56.3669	2.43133	0.304397	7.98737	1.37849e-15	1.75619e-14
Zm00001eb008570	2231.47	0.483097	0.0604868	7.98682	1.38459e-15	1.76285e-14
Zm00001eb353080	5267.36	0.290838	0.036419	7.98589	1.39512e-15	1.77512e-14
Zm00001eb309660	7055.65	-0.997712	0.124977	-7.98317	1.42621e-15	1.81353e-14
Zm00001eb171090	1636.14	0.666739	0.0835582	7.97933	1.47131e-15	1.86969e-14
Zm00001eb357450	1329.41	-0.854021	0.107057	-7.97728	1.49593e-15	1.89978e-14
Zm00001eb051240	25.8187	3.7125	0.46542	7.97665	1.50353e-15	1.90822e-14
Zm00001eb179730	1514.81	0.992105	0.124384	7.97616	1.50956e-15	1.91466e-14
Zm00001eb216260	37442.2	1.08591	0.136187	7.97365	1.54052e-15	1.95269e-14
Zm00001eb293450	4185.43	-1.17766	0.147709	-7.97282	1.55095e-15	1.96467e-14
Zm00001eb247060	1719.77	0.546593	0.068561	7.97237	1.55666e-15	1.97066e-14
Zm00001eb172280	1509.67	0.495556	0.0621703	7.97095	1.57465e-15	1.99217e-14
Zm00001eb244650	4297.81	0.46515	0.0583626	7.97	1.5867e-15	2.00615e-14
Zm00001eb232450	4202.01	0.365412	0.0458527	7.96924	1.59648e-15	2.01724e-14
Zm00001eb086840	32.6514	-2.49529	0.313133	-7.96878	1.60247e-15	2.02353e-14
Zm00001eb165960	442.46	-1.46327	0.183656	-7.96747	1.61959e-15	2.04386e-14
Zm00001eb195230	1551.65	-0.505856	0.0634962	-7.9667	1.62966e-15	2.05528e-14
Zm00001eb205250	1421.47	0.539138	0.067712	7.96222	1.68984e-15	2.12984e-14
Zm00001eb156650	584.316	-2.75479	0.345993	-7.96198	1.69304e-15	2.13252e-14
Zm00001eb147370	882.832	0.632712	0.0794692	7.96172	1.69659e-15	2.13565e-14
Zm00001eb229940	269.592	0.848152	0.106531	7.96154	1.69906e-15	2.13742e-14
Zm00001eb037110	11949.7	-0.797509	0.10021	-7.95835	1.74346e-15	2.1919e-14
Zm00001eb386390	2688.81	-0.661369	0.0831088	-7.95786	1.75037e-15	2.19922e-14
Zm00001eb125540	1011.83	-0.702419	0.088298	-7.9551	1.78985e-15	2.24741e-14
Zm00001eb194160	479.104	-1.17635	0.147908	-7.95325	1.81681e-15	2.27983e-14
Zm00001eb218140	3673.29	0.507902	0.0638658	7.95264	1.82571e-15	2.28957e-14
Zm00001eb400280	1718.35	0.545843	0.068638	7.9525	1.82787e-15	2.29083e-14
Zm00001eb206870	1880.55	-0.652435	0.0820452	-7.95214	1.83319e-15	2.29607e-14
Zm00001eb329380	4121.05	0.947122	0.119125	7.95068	1.85491e-15	2.32182e-14
Zm00001eb157380	18415.6	-0.696595	0.0876626	-7.94632	1.92141e-15	2.40356e-14
Zm00001eb375710	432.359	1.28248	0.161424	7.9448	1.94498e-15	2.43153e-14
Zm00001eb051300	1068.61	0.494922	0.062298	7.94443	1.95093e-15	2.43744e-14
Zm00001eb055110	1263.73	0.618269	0.0778644	7.94034	2.0163e-15	2.51755e-14
Zm00001eb413870	844.206	0.733	0.0923163	7.94009	2.02028e-15	2.52095e-14
Zm00001eb380400	384.734	-0.833636	0.105012	-7.93851	2.04629e-15	2.55181e-14
Zm00001eb366520	428.544	1.0224	0.128931	7.92976	2.19569e-15	2.73642e-14
Zm00001eb246150	2344.73	-0.627211	0.0791076	-7.92859	2.21654e-15	2.76069e-14
Zm00001eb255430	271.194	-1.36699	0.172439	-7.9274	2.23775e-15	2.78537e-14
Zm00001eb329710	15942.9	-0.498375	0.0628714	-7.9269	2.24691e-15	2.79504e-14
Zm00001eb423430	172.214	1.49216	0.188288	7.92489	2.28352e-15	2.83882e-14
Zm00001eb049920	803.641	0.780382	0.0984792	7.92433	2.29386e-15	2.84991e-14
Zm00001eb363480	605.243	0.575265	0.0726312	7.92037	2.36814e-15	2.94036e-14
Zm00001eb047550	188.063	-1.20423	0.152071	-7.91886	2.39692e-15	2.97287e-14
Zm00001eb286800	740.32	0.972071	0.122754	7.91884	2.39729e-15	2.97287e-14
Zm00001eb304610	37.7587	-4.0473	0.511215	-7.91702	2.43273e-15	3.01496e-14
Zm00001eb017950	4157.09	-1.99527	0.252026	-7.91693	2.43452e-15	3.01531e-14
Zm00001eb047980	20580.9	0.651397	0.0822804	7.9168	2.43706e-15	3.0166e-14
Zm00001eb224960	563.608	0.731607	0.092417	7.91636	2.44558e-15	3.02528e-14
Zm00001eb055470	8100.5	-0.416267	0.0525871	-7.91577	2.45721e-15	3.03778e-14
Zm00001eb157720	1593.2	0.855777	0.108114	7.91552	2.46229e-15	3.04218e-14
Zm00001eb174730	685.935	0.683685	0.086405	7.91257	2.52136e-15	3.11325e-14
Zm00001eb368360	5002.36	0.711337	0.0899396	7.90905	2.59362e-15	3.19853e-14
Zm00001eb421170	22340.8	0.373027	0.0471642	7.90912	2.59221e-15	3.19853e-14
Zm00001eb051090	1504.62	0.851265	0.107652	7.90756	2.62477e-15	3.23496e-14
Zm00001eb295910	3491.33	0.800063	0.101181	7.90721	2.63217e-15	3.24209e-14
Zm00001eb366400	2638.71	0.591298	0.0748057	7.90444	2.69133e-15	3.31291e-14
Zm00001eb152200	277.768	-2.08881	0.264471	-7.89807	2.83259e-15	3.48466e-14
Zm00001eb242610	411.763	1.30664	0.165518	7.89425	2.92065e-15	3.59078e-14
Zm00001eb431370	2926.46	-1.02095	0.129355	-7.89264	2.95872e-15	3.63536e-14
Zm00001eb143240	3166.89	0.577994	0.0732386	7.89192	2.97568e-15	3.65395e-14
Zm00001eb038410	10027.9	0.656929	0.0832446	7.89155	2.98463e-15	3.6627e-14
Zm00001eb081570	1555.03	-0.915472	0.116015	-7.89096	2.9988e-15	3.67784e-14
Zm00001eb357140	8693.86	0.449681	0.0569899	7.89054	3.00872e-15	3.68775e-14
Zm00001eb142580	139.514	-1.38582	0.175644	-7.88996	3.02289e-15	3.70124e-14
Zm00001eb326740	840.713	0.727331	0.0921846	7.88994	3.02342e-15	3.70124e-14
Zm00001eb107190	910.378	0.831246	0.105362	7.88942	3.03582e-15	3.71416e-14
Zm00001eb167520	1027.9	0.539249	0.068369	7.88732	3.08736e-15	3.7749e-14
Zm00001eb105830	3682.78	0.404815	0.0513316	7.88627	3.11346e-15	3.8045e-14
Zm00001eb331090	471.358	-0.941163	0.11936	-7.88508	3.14322e-15	3.83852e-14
Zm00001eb165590	786.48	-1.20404	0.152721	-7.88388	3.1736e-15	3.87091e-14
Zm00001eb203960	1321.78	0.602248	0.0763893	7.88394	3.1722e-15	3.87091e-14
Zm00001eb273100	329.241	-0.799649	0.101441	-7.88293	3.19791e-15	3.89818e-14
Zm00001eb368350	2369.73	0.926761	0.117605	7.88027	3.26662e-15	3.97952e-14
Zm00001eb404560	53.1584	-3.32387	0.421928	-7.8778	3.33187e-15	4.05655e-14
Zm00001eb395660	131.153	-2.01473	0.255873	-7.87394	3.43646e-15	4.18134e-14
Zm00001eb058670	1152.38	-0.844265	0.107227	-7.87364	3.44464e-15	4.18875e-14
Zm00001eb241000	5910.51	0.574458	0.07297	7.87252	3.47572e-15	4.22398e-14
Zm00001eb260360	2042.96	0.523849	0.0665455	7.87205	3.4888e-15	4.23731e-14
Zm00001eb179780	48678.6	0.740902	0.0941195	7.87192	3.49228e-15	4.23896e-14
Zm00001eb049570	13048.5	-0.644577	0.0818931	-7.87096	3.51932e-15	4.2692e-14
Zm00001eb309360	235.248	-0.838735	0.106564	-7.87074	3.52551e-15	4.27413e-14
Zm00001eb127020	1047.51	0.766596	0.0974249	7.86859	3.58671e-15	4.34569e-14
Zm00001eb024280	1063.27	0.842108	0.107037	7.86741	3.62048e-15	4.38395e-14
Zm00001eb285900	702.079	-0.847283	0.107714	-7.86603	3.66073e-15	4.43002e-14
Zm00001eb158750	1248.23	-0.520963	0.0662524	-7.8633	3.74137e-15	4.52487e-14
Zm00001eb303280	2935.18	0.624386	0.0794087	7.86295	3.75204e-15	4.53325e-14
Zm00001eb318390	1388.3	0.472277	0.0600638	7.86292	3.75283e-15	4.53325e-14
Zm00001eb217120	2967.7	0.608974	0.0774624	7.86154	3.7943e-15	4.58059e-14
Zm00001eb254430	40.1179	-3.30181	0.420066	-7.86021	3.83482e-15	4.62672e-14
Zm00001eb135830	112.902	-4.95947	0.63099	-7.85983	3.84669e-15	4.63825e-14
Zm00001eb214560	15005	1.0057	0.127956	7.85973	3.84961e-15	4.63898e-14
Zm00001eb001940	374.085	-1.41681	0.180323	-7.85708	3.93182e-15	4.73519e-14
Zm00001eb251370	79.6436	2.15306	0.274052	7.85638	3.95404e-15	4.7591e-14
Zm00001eb282750	6860.05	0.624852	0.0795406	7.85576	3.9734e-15	4.77953e-14
Zm00001eb135790	359.183	-0.710171	0.0904117	-7.85485	4.00237e-15	4.81149e-14
Zm00001eb046370	814.012	0.480127	0.0611365	7.85336	4.0504e-15	4.86526e-14
Zm00001eb311280	55.0573	-1.956	0.249067	-7.85331	4.05195e-15	4.86526e-14
Zm00001eb224230	184.786	1.95693	0.249195	7.85299	4.06227e-15	4.87472e-14
Zm00001eb275730	1058.15	0.760457	0.0968855	7.84902	4.19295e-15	5.02853e-14
Zm00001eb190500	196.604	-0.993813	0.126676	-7.84529	4.3196e-15	5.17732e-14
Zm00001eb358930	788.675	0.63992	0.0815707	7.84497	4.33057e-15	5.18736e-14
Zm00001eb045660	7526.44	0.575546	0.0733754	7.84386	4.36903e-15	5.2303e-14
Zm00001eb201060	539.665	-0.889523	0.113441	-7.8413	4.4591e-15	5.33495e-14
Zm00001eb047500	597.315	0.691845	0.0882389	7.84059	4.48419e-15	5.36177e-14
Zm00001eb030340	393.464	-1.6094	0.205309	-7.83891	4.54491e-15	5.43113e-14
Zm00001eb185530	172.551	-1.26606	0.161591	-7.83495	4.69013e-15	5.60132e-14
Zm00001eb015550	679.849	-0.628078	0.0801687	-7.83445	4.70889e-15	5.62038e-14
Zm00001eb352710	46.3224	-2.64207	0.337335	-7.83217	4.79534e-15	5.72015e-14
Zm00001eb161720	171.372	-1.41903	0.181282	-7.82776	4.96643e-15	5.92072e-14
Zm00001eb400350	877.152	-0.542679	0.0693533	-7.82484	5.08285e-15	6.0559e-14
Zm00001eb053580	1431.98	1.24403	0.158999	7.82411	5.11259e-15	6.08772e-14
Zm00001eb119020	400.655	-0.818989	0.104679	-7.8238	5.12539e-15	6.09934e-14
Zm00001eb146220	39710	0.747328	0.0955238	7.82348	5.13844e-15	6.11124e-14
Zm00001eb079260	1605.36	0.610128	0.0780076	7.82138	5.22469e-15	6.21013e-14
Zm00001eb021200	2187.52	-3.09773	0.396224	-7.81815	5.3606e-15	6.3679e-14
Zm00001eb009630	55.437	-1.92561	0.246307	-7.81791	5.37064e-15	6.37605e-14
Zm00001eb084510	8421.91	0.519129	0.0664083	7.81723	5.3998e-15	6.40687e-14
Zm00001eb392430	392.854	-1.24626	0.159432	-7.8169	5.41406e-15	6.41998e-14
Zm00001eb294570	2454.61	0.520643	0.0666209	7.81501	5.49573e-15	6.51297e-14
Zm00001eb315490	768.941	-2.1536	0.275658	-7.8126	5.60216e-15	6.63519e-14
Zm00001eb196320	275.233	-1.43275	0.183416	-7.81151	5.65054e-15	6.68853e-14
Zm00001eb226400	1957.68	0.715228	0.0916029	7.80792	5.81399e-15	6.87794e-14
Zm00001eb320490	2024.94	0.819432	0.104969	7.80643	5.88318e-15	6.95569e-14
Zm00001eb334630	813.717	-2.22788	0.285453	-7.8047	5.96424e-15	7.04737e-14
Zm00001eb214610	762.28	-0.645218	0.0826834	-7.80347	6.02264e-15	7.11218e-14
Zm00001eb059840	483.388	-1.56584	0.200677	-7.8028	6.05499e-15	7.14617e-14
Zm00001eb384870	2439.34	0.478037	0.061271	7.80202	6.09258e-15	7.18631e-14
Zm00001eb292530	4488.63	0.441867	0.0566397	7.80137	6.1241e-15	7.21923e-14
Zm00001eb090730	7028.85	0.364458	0.0467471	7.79636	6.37185e-15	7.50688e-14
Zm00001eb278930	250.908	-1.1333	0.145373	-7.79582	6.39926e-15	7.53474e-14
Zm00001eb287090	4153.1	0.66338	0.0851043	7.79491	6.44564e-15	7.58489e-14
Zm00001eb117720	835.592	0.655807	0.0841491	7.7934	6.52303e-15	7.67145e-14
Zm00001eb216080	730.122	-0.605823	0.0777414	-7.7928	6.55382e-15	7.70314e-14
Zm00001eb216400	8416.71	0.655414	0.0841135	7.79202	6.59462e-15	7.74656e-14
Zm00001eb179280	1048.29	-0.72191	0.0926603	-7.79094	6.65142e-15	7.8087e-14
Zm00001eb019050	1353.88	-2.29485	0.294773	-7.78513	6.96392e-15	8.17079e-14
Zm00001eb409040	3059.78	-0.519906	0.0668219	-7.78048	7.2251e-15	8.47227e-14
Zm00001eb356050	17690.7	0.218175	0.0280459	7.77921	7.29788e-15	8.55261e-14
Zm00001eb327120	686.723	0.843186	0.108393	7.77898	7.31108e-15	8.56307e-14
Zm00001eb123210	4509.53	0.579817	0.0745371	7.7789	7.31577e-15	8.56355e-14
Zm00001eb015560	333.753	0.787339	0.101224	7.77822	7.35507e-15	8.60453e-14
Zm00001eb156150	1677.15	-0.622708	0.0800714	-7.77691	7.43167e-15	8.68037e-14
Zm00001eb322190	40.8309	2.85927	0.36766	7.77694	7.42995e-15	8.68037e-14
Zm00001eb384860	865.97	0.727642	0.0935647	7.77689	7.43289e-15	8.68037e-14
Zm00001eb321610	1719.98	-0.48423	0.0622763	-7.7755	7.51502e-15	8.77118e-14
Zm00001eb136980	142.867	-2.49259	0.320611	-7.77449	7.57545e-15	8.8336e-14
Zm00001eb334000	70.2601	2.00205	0.257517	7.77445	7.57733e-15	8.8336e-14
Zm00001eb008660	6541.79	0.491544	0.0632438	7.77221	7.71279e-15	8.9863e-14
Zm00001eb003070	4051.55	0.604177	0.0777471	7.77105	7.78365e-15	9.06359e-14
Zm00001eb167960	414.775	-0.937445	0.120635	-7.7709	7.79325e-15	9.0695e-14
Zm00001eb236070	500.968	0.616325	0.0793145	7.77064	7.80885e-15	9.08238e-14
Zm00001eb131430	1095.27	-1.19806	0.154181	-7.77048	7.81873e-15	9.0886e-14
Zm00001eb235980	2729.93	-0.554406	0.0713532	-7.76988	7.85587e-15	9.12647e-14
Zm00001eb196240	102.706	2.15366	0.277276	7.7672	8.02399e-15	9.31638e-14
Zm00001eb304260	1899.81	-0.839559	0.108118	-7.7652	8.15189e-15	9.4594e-14
Zm00001eb289170	104.441	2.28935	0.294902	7.76309	8.28871e-15	9.6126e-14
Zm00001eb300750	564.663	0.613746	0.0790603	7.763	8.29405e-15	9.61323e-14
Zm00001eb034540	274.849	-2.17315	0.279941	-7.76289	8.30137e-15	9.61615e-14
Zm00001eb013150	106.123	-3.14307	0.404903	-7.76252	8.32591e-15	9.63901e-14
Zm00001eb418230	75.0931	-5.38453	0.693919	-7.75959	8.52014e-15	9.85818e-14
Zm00001eb064840	369.382	-1.65538	0.213368	-7.75835	8.60384e-15	9.94928e-14
Zm00001eb229610	4579.34	0.591622	0.076277	7.75622	8.7495e-15	1.01119e-13
Zm00001eb349830	7969.59	0.641895	0.0827772	7.7545	8.86938e-15	1.02445e-13
Zm00001eb204030	704.492	0.679889	0.0876955	7.75284	8.98613e-15	1.03734e-13
Zm00001eb145070	781.752	-0.682551	0.0880417	-7.75259	9.00383e-15	1.03878e-13
Zm00001eb413010	628.077	0.824779	0.106418	7.75039	9.16079e-15	1.05628e-13
Zm00001eb246000	376.068	-1.33759	0.172592	-7.75	9.18947e-15	1.05898e-13
Zm00001eb258460	3060.95	0.41974	0.0541868	7.74617	9.47041e-15	1.09073e-13
Zm00001eb062500	53.6858	-2.51701	0.324993	-7.74482	9.57156e-15	1.10175e-13
Zm00001eb248290	449.099	-1.13454	0.146509	-7.74385	9.64534e-15	1.1096e-13
Zm00001eb165290	44.3973	-4.9626	0.640886	-7.74335	9.68323e-15	1.11332e-13
Zm00001eb050340	2895.54	0.506356	0.0654024	7.74217	9.77358e-15	1.12306e-13
Zm00001eb231200	6235.84	-0.618264	0.0798584	-7.742	9.78656e-15	1.12391e-13
Zm00001eb098340	727.34	1.08544	0.140212	7.74142	9.83142e-15	1.12842e-13
Zm00001eb286400	1112.59	0.563384	0.072802	7.73858	1.00533e-14	1.15322e-13
Zm00001eb019470	802.609	-1.08293	0.139947	-7.73814	1.00883e-14	1.15657e-13
Zm00001eb221740	206.48	-1.29554	0.16745	-7.73686	1.01899e-14	1.16756e-13
Zm00001eb375530	1914.5	0.520877	0.0673348	7.73563	1.02895e-14	1.17829e-13
Zm00001eb166700	777.375	-0.589861	0.0762604	-7.73483	1.03545e-14	1.18506e-13
Zm00001eb242010	141476	0.716016	0.0925816	7.7339	1.04303e-14	1.19306e-13
Zm00001eb040520	219.907	1.3806	0.178536	7.73294	1.05092e-14	1.2014e-13
Zm00001eb037300	212.118	1.31931	0.170635	7.73177	1.06059e-14	1.21107e-13
Zm00001eb290370	57.3491	-2.56935	0.332308	-7.73184	1.06003e-14	1.21107e-13
Zm00001eb000820	489.035	-0.763041	0.0987028	-7.7307	1.0696e-14	1.22066e-13
Zm00001eb163250	13294.2	0.650646	0.0841894	7.72837	1.08934e-14	1.24249e-13
Zm00001eb015420	764.146	0.749792	0.0970416	7.7265	1.10543e-14	1.2594e-13
Zm00001eb314250	43.6126	-2.15119	0.278417	-7.72653	1.10521e-14	1.2594e-13
Zm00001eb191080	1921.33	-0.886129	0.114712	-7.72479	1.12039e-14	1.27572e-13
Zm00001eb157120	4102.21	-0.38858	0.0503075	-7.7241	1.12651e-14	1.28195e-13
Zm00001eb418910	12805.6	0.486352	0.0629671	7.7239	1.12825e-14	1.28321e-13
Zm00001eb424850	1831.36	-0.418902	0.054275	-7.71814	1.18037e-14	1.34173e-13
Zm00001eb062510	558.717	-1.21037	0.156906	-7.71398	1.21954e-14	1.38546e-13
Zm00001eb194420	1365.08	0.604148	0.0783321	7.71265	1.23231e-14	1.39917e-13
Zm00001eb013430	3246.62	-2.38064	0.308713	-7.71151	1.24338e-14	1.41015e-13
Zm00001eb060950	944.634	1.20847	0.156709	7.71154	1.24307e-14	1.41015e-13
Zm00001eb322480	462.445	-0.696532	0.0903265	-7.71127	1.24568e-14	1.41196e-13
Zm00001eb010910	42.1347	2.08624	0.270559	7.71082	1.25012e-14	1.41619e-13
Zm00001eb039740	1508.49	0.487169	0.0631821	7.71056	1.25265e-14	1.41825e-13
Zm00001eb344850	3164.91	0.919396	0.119262	7.70902	1.2679e-14	1.43471e-13
Zm00001eb346860	2562.23	-1.16886	0.15163	-7.70865	1.2716e-14	1.43808e-13
Zm00001eb187690	1135.24	0.773815	0.100402	7.70719	1.28613e-14	1.4537e-13
Zm00001eb086340	1597.68	0.553498	0.0718513	7.70338	1.32509e-14	1.49688e-13
Zm00001eb084360	364.944	1.14971	0.149261	7.70265	1.33276e-14	1.50471e-13
Zm00001eb300290	124.556	-1.83946	0.238814	-7.70247	1.33456e-14	1.50589e-13
Zm00001eb118340	1211.74	0.64684	0.0839973	7.70072	1.35298e-14	1.52582e-13
Zm00001eb070460	201.735	-1.54577	0.200844	-7.69635	1.40012e-14	1.57809e-13
Zm00001eb349260	142.633	-1.48148	0.192563	-7.69348	1.43183e-14	1.61293e-13
Zm00001eb069420	3870.81	0.425874	0.0553606	7.69272	1.44044e-14	1.62171e-13
Zm00001eb069530	275.049	-3.31549	0.431038	-7.69187	1.45004e-14	1.6316e-13
Zm00001eb276270	433.276	-0.983947	0.127941	-7.69066	1.46378e-14	1.64613e-13
Zm00001eb079000	1455.62	0.939614	0.122186	7.69004	1.47083e-14	1.65314e-13
Zm00001eb148100	367.883	1.10905	0.144247	7.68855	1.48816e-14	1.67168e-13
Zm00001eb242400	5726.12	-0.730559	0.0950209	-7.6884	1.48984e-14	1.67263e-13
Zm00001eb142770	1998.59	0.627805	0.0816633	7.68772	1.49776e-14	1.68058e-13
Zm00001eb192570	5158.85	-0.422392	0.054957	-7.68586	1.51975e-14	1.7043e-13
Zm00001eb048710	686.456	-0.796031	0.103581	-7.68511	1.52863e-14	1.7133e-13
Zm00001eb321460	3322.91	0.939723	0.122338	7.68136	1.57405e-14	1.76223e-13
Zm00001eb423600	647.528	1.09989	0.143189	7.68138	1.57381e-14	1.76223e-13
Zm00001eb303910	2515.3	0.506217	0.0659102	7.6804	1.58589e-14	1.77449e-13
Zm00001eb082100	92.38	-2.03289	0.2647	-7.67997	1.59122e-14	1.77947e-13
Zm00001eb012280	93.2391	-1.63543	0.212959	-7.67958	1.59613e-14	1.78397e-13
Zm00001eb323240	4981.09	0.633483	0.0825041	7.6782	1.61337e-14	1.80223e-13
Zm00001eb128830	4657.26	0.518563	0.0675377	7.67813	1.61428e-14	1.80224e-13
Zm00001eb389520	729.829	0.795896	0.103669	7.67724	1.62549e-14	1.81374e-13
Zm00001eb393310	660.601	0.769054	0.100191	7.6759	1.64267e-14	1.83189e-13
Zm00001eb035700	481.775	-0.833116	0.108652	-7.66776	1.75029e-14	1.94974e-13
Zm00001eb178250	1585.71	0.519557	0.0677582	7.66782	1.74949e-14	1.94974e-13
Zm00001eb117190	22810.3	0.768477	0.10023	7.66712	1.75905e-14	1.95841e-13
Zm00001eb218760	278.72	-1.81954	0.23738	-7.66506	1.78743e-14	1.9889e-13
Zm00001eb027880	369.543	-0.781916	0.102039	-7.66288	1.81804e-14	2.02184e-13
Zm00001eb112600	1721.51	0.495257	0.0646351	7.66234	1.82568e-14	2.02921e-13
Zm00001eb082160	3886.02	0.612128	0.0799107	7.66015	1.85723e-14	2.06313e-13
Zm00001eb242230	4056.27	0.612877	0.0800143	7.65959	1.86534e-14	2.071e-13
Zm00001eb061610	690.035	-0.7513	0.0981295	-7.6562	1.9151e-14	2.12506e-13
Zm00001eb138730	1265.7	0.655118	0.0855786	7.65517	1.93061e-14	2.14109e-13
Zm00001eb319820	994.967	-1.0407	0.135972	-7.65379	1.9514e-14	2.16295e-13
Zm00001eb374760	184.288	1.62518	0.212565	7.64556	2.0804e-14	2.30465e-13
Zm00001eb147770	57.5262	-2.39312	0.313028	-7.64506	2.08852e-14	2.31237e-13
Zm00001eb382490	17656.7	0.37887	0.0495599	7.64469	2.0945e-14	2.31771e-13
Zm00001eb374710	526.922	-0.821205	0.107426	-7.64438	2.09953e-14	2.32072e-13
Zm00001eb433430	773.31	0.768366	0.100513	7.64443	2.09867e-14	2.32072e-13
Zm00001eb162620	10845.4	-0.683149	0.0893786	-7.64331	2.11709e-14	2.33884e-13
Zm00001eb243500	688.82	-1.03289	0.135142	-7.64301	2.12196e-14	2.34292e-13
Zm00001eb363950	1315.39	0.704104	0.0921404	7.64164	2.14467e-14	2.3667e-13
Zm00001eb101680	7351.35	-0.546233	0.0715	-7.63962	2.17864e-14	2.40285e-13
Zm00001eb429870	179.483	-1.56034	0.20428	-7.63826	2.20182e-14	2.42709e-13
Zm00001eb366390	1192.73	0.738975	0.0967494	7.63803	2.20567e-14	2.43e-13
Zm00001eb162930	430.777	-0.720121	0.0942847	-7.63773	2.21085e-14	2.43302e-13
Zm00001eb399890	8853.92	0.897943	0.117566	7.63778	2.20996e-14	2.43302e-13
Zm00001eb140050	1313.67	-0.716454	0.0938089	-7.63738	2.21689e-14	2.43834e-13
Zm00001eb081430	1411.7	0.72992	0.0955897	7.63597	2.24119e-14	2.46371e-13
Zm00001eb297990	2523.32	-0.480571	0.0629365	-7.63581	2.24409e-14	2.46555e-13
Zm00001eb032970	898.18	-0.974927	0.127685	-7.63538	2.25149e-14	2.47233e-13
Zm00001eb202400	399.56	1.08484	0.142106	7.63406	2.27477e-14	2.49651e-13
Zm00001eb267350	3124.9	0.360727	0.0472559	7.63347	2.28511e-14	2.50649e-13
Zm00001eb032930	459.453	0.924217	0.121113	7.63103	2.32881e-14	2.54746e-13
Zm00001eb187670	223.583	-1.41952	0.186016	-7.63117	2.32639e-14	2.54746e-13
Zm00001eb287610	20929.9	0.525418	0.0688522	7.6311	2.32756e-14	2.54746e-13
Zm00001eb296950	1118.45	-0.529602	0.0694001	-7.63114	2.32685e-14	2.54746e-13
Zm00001eb418690	1179.34	-0.566215	0.0741989	-7.63103	2.32878e-14	2.54746e-13
Zm00001eb247320	2035.85	-0.892615	0.116976	-7.63077	2.33361e-14	2.55132e-13
Zm00001eb405700	156.274	-1.16775	0.153049	-7.62995	2.34843e-14	2.56611e-13
Zm00001eb398340	7793.3	0.599999	0.0786437	7.62933	2.35977e-14	2.5771e-13
Zm00001eb219810	1343.36	1.06922	0.140186	7.6271	2.40102e-14	2.61929e-13
Zm00001eb336470	5907.87	0.510869	0.0669806	7.62712	2.40065e-14	2.61929e-13
Zm00001eb055020	1108.62	-0.902945	0.118431	-7.62425	2.45461e-14	2.6763e-13
Zm00001eb323730	576.195	-2.14794	0.281733	-7.62404	2.4585e-14	2.67908e-13
Zm00001eb204140	232.812	-1.43985	0.188875	-7.62332	2.47233e-14	2.69268e-13
Zm00001eb434280	94.929	-1.70029	0.223071	-7.62217	2.49447e-14	2.71533e-13
Zm00001eb314040	142.979	1.79446	0.235446	7.62156	2.50636e-14	2.72678e-13
Zm00001eb198260	1174.09	0.5302	0.0695696	7.62115	2.51419e-14	2.73382e-13
Zm00001eb118760	6465.74	0.495782	0.0650574	7.62069	2.52315e-14	2.74208e-13
Zm00001eb226730	606.253	0.550705	0.0722768	7.61939	2.54886e-14	2.76851e-13
Zm00001eb061500	1185.24	0.517435	0.0679274	7.61746	2.58708e-14	2.80851e-13
Zm00001eb190840	1377.16	0.816364	0.107238	7.61264	2.68545e-14	2.91373e-13
Zm00001eb186450	899.866	-0.796733	0.104679	-7.61121	2.71548e-14	2.94471e-13
Zm00001eb253230	649.842	-0.604647	0.0794475	-7.61065	2.72714e-14	2.95575e-13
Zm00001eb196360	1662.09	0.443328	0.0582601	7.60946	2.75234e-14	2.98146e-13
Zm00001eb054650	1021.61	0.569033	0.0747832	7.6091	2.76003e-14	2.98816e-13
Zm00001eb232490	22386.6	0.82878	0.108931	7.60834	2.77647e-14	3.00435e-13
Zm00001eb392710	393.774	-1.41062	0.185433	-7.60716	2.80188e-14	3.0302e-13
Zm00001eb055080	951.598	0.627755	0.0825344	7.60598	2.82743e-14	3.05619e-13
Zm00001eb012300	8634.52	0.469145	0.0616859	7.60538	2.84073e-14	3.06891e-13
Zm00001eb395380	4786.33	0.649735	0.0854415	7.60445	2.86129e-14	3.08945e-13
Zm00001eb343520	438.843	0.754108	0.0991933	7.6024	2.90679e-14	3.13689e-13
Zm00001eb298390	42.474	3.0797	0.405151	7.60138	2.92992e-14	3.16015e-13
Zm00001eb327510	3408.38	0.483141	0.063578	7.59918	2.98003e-14	3.21247e-13
Zm00001eb301060	1383.91	0.608939	0.0801676	7.59583	3.05837e-14	3.29515e-13
Zm00001eb078440	197366	0.398888	0.0525189	7.59513	3.07473e-14	3.31099e-13
Zm00001eb006140	1330.65	-0.956813	0.125979	-7.59503	3.07725e-14	3.31192e-13
Zm00001eb092230	993.335	0.57536	0.075767	7.59381	3.10638e-14	3.34148e-13
Zm00001eb365470	226.243	-1.62728	0.21432	-7.59276	3.13157e-14	3.36678e-13
Zm00001eb036050	3576.45	0.868625	0.114427	7.59111	3.17182e-14	3.40821e-13
Zm00001eb426510	1618.69	-1.74845	0.23035	-7.59038	3.18973e-14	3.42563e-13
Zm00001eb020340	27120.5	-1.87289	0.246789	-7.58905	3.2227e-14	3.45918e-13
Zm00001eb185840	56.7458	-2.16062	0.284754	-7.58766	3.2573e-14	3.49445e-13
Zm00001eb140890	11881.1	0.883865	0.116559	7.58297	3.37722e-14	3.62116e-13
Zm00001eb351340	113.102	-1.57477	0.207712	-7.58152	3.41522e-14	3.65994e-13
Zm00001eb210570	1218.64	0.389327	0.0513674	7.57926	3.47526e-14	3.72031e-13
Zm00001eb300730	300.511	1.18799	0.156741	7.57931	3.47408e-14	3.72031e-13
Zm00001eb320030	3842.97	0.508391	0.0670835	7.57848	3.49622e-14	3.74075e-13
Zm00001eb102350	1034.57	0.4985	0.065803	7.57564	3.57358e-14	3.82148e-13
Zm00001eb010210	137.724	-2.56103	0.338068	-7.57547	3.57833e-14	3.82452e-13
Zm00001eb187900	2259.26	-0.723856	0.0955596	-7.57492	3.59359e-14	3.83878e-13
Zm00001eb415650	1756.51	0.575562	0.0759926	7.57392	3.62116e-14	3.86617e-13
Zm00001eb148000	2850.97	-0.610084	0.0805584	-7.57319	3.64165e-14	3.88597e-13
Zm00001eb279070	1836.99	-0.808454	0.106762	-7.57247	3.66185e-14	3.90545e-13
Zm00001eb105950	126.813	1.43816	0.190038	7.56772	3.79844e-14	4.04897e-13
Zm00001eb067080	1423.16	0.966767	0.127761	7.56702	3.81897e-14	4.06869e-13
Zm00001eb237470	4336.15	0.88024	0.116346	7.56571	3.85755e-14	4.10554e-13
Zm00001eb345060	88.4123	1.98926	0.262931	7.56571	3.85765e-14	4.10554e-13
Zm00001eb193920	45.0957	-2.06608	0.273102	-7.56521	3.87239e-14	4.11904e-13
Zm00001eb063700	694.455	-0.692142	0.0915045	-7.56402	3.90806e-14	4.15478e-13
Zm00001eb231310	436.055	0.85818	0.113482	7.56226	3.9611e-14	4.20894e-13
Zm00001eb013490	2912.38	0.567854	0.075094	7.56192	3.97166e-14	4.21792e-13
Zm00001eb277480	1193.85	0.66053	0.0873955	7.55794	4.09493e-14	4.34652e-13
Zm00001eb094670	208.317	-1.60016	0.211725	-7.55771	4.10238e-14	4.35213e-13
Zm00001eb253110	7644.06	-0.596103	0.0788755	-7.55751	4.10857e-14	4.35639e-13
Zm00001eb161710	1424.03	0.97586	0.12914	7.55661	4.13698e-14	4.38419e-13
Zm00001eb100310	1436.81	0.739909	0.0979352	7.55508	4.18593e-14	4.43372e-13
Zm00001eb067640	62.588	-1.91258	0.253253	-7.55205	4.28463e-14	4.53586e-13
Zm00001eb075310	2190.99	0.366387	0.0485205	7.55119	4.31309e-14	4.56359e-13
Zm00001eb420910	189.962	-1.51967	0.201259	-7.55081	4.32551e-14	4.57432e-13
Zm00001eb164820	1557.67	0.728126	0.0964418	7.5499	4.35591e-14	4.60403e-13
Zm00001eb432470	228.773	-0.959315	0.127099	-7.54777	4.42773e-14	4.67747e-13
Zm00001eb210840	582.821	0.729611	0.096689	7.54595	4.48998e-14	4.74074e-13
Zm00001eb126960	378.573	-1.15048	0.152509	-7.54372	4.56748e-14	4.82003e-13
Zm00001eb367500	2253.66	0.723794	0.0959658	7.54221	4.62085e-14	4.87378e-13
Zm00001eb419390	7587.22	-1.38925	0.1842	-7.54206	4.62614e-14	4.8768e-13
Zm00001eb078340	51.3938	-2.66864	0.353918	-7.54028	4.68946e-14	4.94094e-13
Zm00001eb218320	201532	0.724336	0.0960636	7.54017	4.6935e-14	4.94261e-13
Zm00001eb012540	8223.53	0.438145	0.0581195	7.53869	4.74713e-14	4.99646e-13
Zm00001eb325300	27.9693	-3.05199	0.404903	-7.53758	4.7876e-14	5.0364e-13
Zm00001eb142490	559.186	0.877243	0.116414	7.53553	4.8635e-14	5.11356e-13
Zm00001eb010980	891.589	0.597946	0.0793617	7.53444	4.90439e-14	5.15385e-13
Zm00001eb013000	793.253	-0.586425	0.0778376	-7.53397	4.92221e-14	5.16987e-13
Zm00001eb193930	463.27	-0.760204	0.100914	-7.53319	4.95143e-14	5.19511e-13
Zm00001eb402560	1223.78	0.544497	0.0722793	7.53324	4.94969e-14	5.19511e-13
Zm00001eb351910	129.178	-1.14698	0.152284	-7.53184	5.00292e-14	5.24639e-13
Zm00001eb107240	81.7613	1.52721	0.202799	7.53064	5.04928e-14	5.29224e-13
Zm00001eb388960	1554.42	0.579421	0.0769521	7.52963	5.08853e-14	5.33059e-13
Zm00001eb089740	10096.8	-0.65634	0.0871721	-7.52925	5.10323e-14	5.3432e-13
Zm00001eb137280	15384.6	-2.01646	0.267828	-7.52894	5.11523e-14	5.35296e-13
Zm00001eb155580	5576.44	0.818588	0.108754	7.52698	5.1928e-14	5.4313e-13
Zm00001eb415960	669.274	-0.957169	0.127171	-7.52665	5.20567e-14	5.44192e-13
Zm00001eb085030	4755.25	0.41927	0.0557126	7.52559	5.24823e-14	5.48355e-13
Zm00001eb058800	29.4919	-3.24822	0.431628	-7.52551	5.25163e-14	5.48425e-13
Zm00001eb115650	1573.79	0.512721	0.0681412	7.52439	5.29665e-14	5.52838e-13
Zm00001eb293010	1270.16	0.933977	0.124143	7.5234	5.33709e-14	5.56768e-13
Zm00001eb318300	6444.37	0.665299	0.0884327	7.52323	5.34408e-14	5.57208e-13
Zm00001eb115300	3556.99	0.477245	0.0634396	7.52282	5.36064e-14	5.58644e-13
Zm00001eb423070	12896.1	0.670875	0.0891804	7.52268	5.36662e-14	5.58976e-13
Zm00001eb400270	4138.78	0.48338	0.0642853	7.5193	5.50722e-14	5.73323e-13
Zm00001eb367740	2665.97	0.588953	0.0783467	7.51727	5.59337e-14	5.81687e-13
Zm00001eb411380	95316.7	-1.48823	0.197974	-7.51731	5.59135e-14	5.81687e-13
Zm00001eb403000	435.854	-0.722949	0.0961885	-7.51596	5.6494e-14	5.8721e-13
Zm00001eb407080	3615.95	-0.478795	0.0637082	-7.51543	5.67255e-14	5.8931e-13
Zm00001eb119410	806.727	0.700848	0.0932618	7.51485	5.69784e-14	5.9163e-13
Zm00001eb377110	306.244	-1.49939	0.199588	-7.51243	5.804e-14	6.02341e-13
Zm00001eb075850	1577.63	0.655629	0.0872823	7.51159	5.84127e-14	6.05895e-13
Zm00001eb318060	1668.68	-1.29458	0.172356	-7.51107	5.86479e-14	6.08021e-13
Zm00001eb190270	58.367	-2.12629	0.283163	-7.50905	5.95587e-14	6.17144e-13
Zm00001eb394200	65.8522	-2.55956	0.340884	-7.50859	5.97697e-14	6.1901e-13
Zm00001eb352130	450.514	0.976225	0.130029	7.50774	6.01567e-14	6.22696e-13
Zm00001eb134970	4946.73	-0.648765	0.0864149	-7.50755	6.0243e-14	6.23267e-13
Zm00001eb008810	51483.9	0.459248	0.0611848	7.50592	6.10008e-14	6.30782e-13
Zm00001eb005640	189.463	1.43341	0.191065	7.50222	6.27468e-14	6.48503e-13
Zm00001eb360630	160.118	-1.2758	0.170104	-7.50015	6.37467e-14	6.58497e-13
Zm00001eb201230	55.2635	-2.35202	0.313614	-7.49974	6.39449e-14	6.60204e-13
Zm00001eb337350	868.802	0.589016	0.0785438	7.49921	6.42059e-14	6.62557e-13
Zm00001eb128000	4103.01	0.516037	0.0688226	7.49808	6.47613e-14	6.67944e-13
Zm00001eb059780	138.603	-1.37436	0.183303	-7.49776	6.49179e-14	6.69215e-13
Zm00001eb322450	179.287	-1.37736	0.183795	-7.494	6.68067e-14	6.88332e-13
Zm00001eb431060	4552.87	0.399403	0.0532969	7.49392	6.68472e-14	6.88395e-13
Zm00001eb052640	395.248	-0.997081	0.133056	-7.49371	6.69558e-14	6.8916e-13
Zm00001eb110420	419.592	1.22239	0.163176	7.49127	6.82128e-14	7.01738e-13
Zm00001eb245020	6491.04	-0.624608	0.0833929	-7.48994	6.89043e-14	7.08488e-13
Zm00001eb037200	3352.16	0.631307	0.0842897	7.48973	6.9018e-14	7.09293e-13
Zm00001eb395390	831.04	-0.534853	0.071444	-7.48633	7.08285e-14	7.27526e-13
Zm00001eb114030	263.525	-1.28345	0.171464	-7.48529	7.13873e-14	7.3289e-13
Zm00001eb370460	183.853	-1.09207	0.145934	-7.48332	7.24673e-14	7.43597e-13
Zm00001eb007730	2689.67	0.656772	0.0877727	7.48265	7.28371e-14	7.47009e-13
Zm00001eb105020	2350.66	-0.524341	0.0701097	-7.47887	7.49653e-14	7.6805e-13
Zm00001eb364090	1851.39	0.511882	0.0684432	7.47893	7.49287e-14	7.6805e-13
Zm00001eb418610	150.291	-1.77893	0.237925	-7.47688	7.61066e-14	7.79344e-13
Zm00001eb273320	396.203	-1.11073	0.148574	-7.47593	7.66588e-14	7.84598e-13
Zm00001eb201570	10287.9	0.511877	0.0684945	7.47325	7.82391e-14	8.00363e-13
Zm00001eb138210	1086.76	0.619028	0.0828511	7.47157	7.9244e-14	8.10229e-13
Zm00001eb041470	1863.06	0.489607	0.0655337	7.47107	7.95454e-14	8.12897e-13
Zm00001eb227790	2933.22	0.522717	0.0699727	7.47029	8.0016e-14	8.17289e-13
Zm00001eb099920	1359.52	-0.647346	0.0866943	-7.467	8.20454e-14	8.3759e-13
Zm00001eb288690	332.881	1.5219	0.203884	7.46453	8.35952e-14	8.52978e-13
Zm00001eb313820	2839.28	0.355258	0.0476021	7.46308	8.45253e-14	8.62029e-13
Zm00001eb079980	507.097	-0.814481	0.109136	-7.46298	8.45881e-14	8.62231e-13
Zm00001eb201000	130.072	-1.62754	0.218167	-7.46008	8.64732e-14	8.80998e-13
Zm00001eb264680	28.8954	-3.71302	0.497786	-7.45906	8.71396e-14	8.87316e-13
Zm00001eb423440	446.541	-0.941583	0.126235	-7.459	8.71819e-14	8.87316e-13
Zm00001eb264590	74.5533	-2.01716	0.270561	-7.45549	8.95366e-14	9.10819e-13
Zm00001eb341830	562.644	0.77089	0.103401	7.45534	8.96364e-14	9.11371e-13
Zm00001eb358420	97.1245	1.41757	0.190159	7.45466	9.01026e-14	9.15647e-13
Zm00001eb133890	2950.73	0.59153	0.0793571	7.45403	9.05298e-14	9.19522e-13
Zm00001eb212890	260.351	1.29213	0.17335	7.4539	9.06221e-14	9.19993e-13
Zm00001eb318940	143.931	-1.4194	0.190434	-7.45348	9.09118e-14	9.22467e-13
Zm00001eb431800	407.614	-0.905283	0.121467	-7.45293	9.12922e-14	9.25858e-13
Zm00001eb257680	365.48	-1.40534	0.188696	-7.44762	9.50384e-14	9.63364e-13
Zm00001eb020410	8035.59	0.960594	0.128985	7.44731	9.52655e-14	9.64419e-13
Zm00001eb116280	8203	0.472094	0.0633908	7.44736	9.52263e-14	9.64419e-13
Zm00001eb233770	3883.6	0.383306	0.0514693	7.44728	9.52869e-14	9.64419e-13
Zm00001eb007880	435.78	-2.92839	0.393301	-7.44567	9.64556e-14	9.75755e-13
Zm00001eb272640	238.876	-1.56723	0.210573	-7.4427	9.86479e-14	9.97429e-13
Zm00001eb415730	1075.23	-0.534819	0.0718624	-7.44227	9.89699e-14	1.00018e-12
Zm00001eb106680	9163.67	0.4991	0.0670655	7.44197	9.91948e-14	1.00195e-12
Zm00001eb357250	36599.8	0.540065	0.0725754	7.44144	9.95951e-14	1.00548e-12
Zm00001eb024910	29609	0.724331	0.0973489	7.44057	1.00253e-13	1.01069e-12
Zm00001eb127860	154.395	-1.58576	0.213121	-7.44064	1.00197e-13	1.01069e-12
Zm00001eb235530	34.6363	-2.46104	0.33076	-7.44056	1.00262e-13	1.01069e-12
Zm00001eb061180	1144.93	-0.654341	0.0879696	-7.43826	1.02017e-13	1.02786e-12
Zm00001eb300250	591.717	-1.03969	0.139799	-7.43701	1.02988e-13	1.03712e-12
Zm00001eb064860	2558.48	0.587868	0.0790594	7.43577	1.03962e-13	1.04641e-12
Zm00001eb289740	2054.87	-0.609903	0.0820458	-7.43369	1.0561e-13	1.06246e-12
Zm00001eb399140	31.8263	-3.10906	0.418328	-7.43212	1.06867e-13	1.07457e-12
Zm00001eb033480	4618.59	-0.752521	0.101258	-7.43169	1.07218e-13	1.07756e-12
Zm00001eb149730	32201.9	0.458322	0.0617015	7.42805	1.10213e-13	1.1071e-12
Zm00001eb237530	90.0021	-2.7246	0.366821	-7.42761	1.10577e-13	1.1102e-12
Zm00001eb367890	6330.69	-0.401862	0.054112	-7.4265	1.11512e-13	1.11903e-12
Zm00001eb316190	279.609	-1.15688	0.15578	-7.42637	1.11616e-13	1.11951e-12
[truncated: 18,077 more rows]

## Sheet: Severe-Cold vs Control
geneID	baseMean	log2FoldChange	lfcSE	stat	pvalue	padj
Zm00001eb009570	3231.69	2.80877	0.0726129	38.6815	0	0
Zm00001eb164750	55503.1	5.62317	0.0783779	71.7443	0	0
Zm00001eb184470	21570.8	2.69911	0.0655675	41.1654	0	0
Zm00001eb398970	11154.2	3.26767	0.08851	36.9187	2.31623e-298	1.16043e-294
Zm00001eb323110	15098.2	2.5652	0.070918	36.1714	1.71339e-286	6.86727e-283
Zm00001eb139740	2496.39	2.65976	0.0743124	35.7916	1.49245e-280	4.98479e-277
Zm00001eb328810	35823.9	11.9068	0.342329	34.7819	4.57267e-265	1.30909e-261
Zm00001eb319590	3986.15	4.18055	0.122282	34.1876	3.69207e-256	9.24863e-253
Zm00001eb043760	8716.6	2.53025	0.074205	34.0981	7.86981e-255	1.75235e-251
Zm00001eb139520	1867.38	1.97917	0.0593685	33.337	1.12498e-243	2.25446e-240
Zm00001eb127770	34635.2	3.29126	0.100695	32.6855	2.50774e-234	4.56864e-231
Zm00001eb395380	4786.33	2.76364	0.0846051	32.6651	4.88895e-234	8.16455e-231
Zm00001eb033140	22731.7	2.59335	0.0804353	32.2415	4.63033e-228	7.13783e-225
Zm00001eb118760	6465.74	2.05815	0.0645088	31.9049	2.28023e-223	3.26398e-220
Zm00001eb012890	6759.88	2.00302	0.063126	31.7305	5.89281e-221	7.8728e-218
Zm00001eb355420	17202.7	2.42221	0.0765721	31.6331	1.29613e-219	1.62341e-216
Zm00001eb429650	4244.3	-3.60755	0.114902	-31.3967	2.24384e-216	2.64509e-213
Zm00001eb430130	4851.71	2.27516	0.0730457	31.147	5.56352e-213	6.19406e-210
Zm00001eb081390	911.472	4.13431	0.134148	30.819	1.46022e-208	1.54015e-205
Zm00001eb113780	561.798	3.97204	0.129026	30.7847	4.20027e-208	4.20867e-205
Zm00001eb129690	4886.48	2.34783	0.0765033	30.6893	7.91587e-207	7.554e-204
Zm00001eb379070	14732.9	1.92474	0.0633362	30.3893	7.60403e-203	6.92658e-200
Zm00001eb360620	4281.36	2.02978	0.0669054	30.3381	3.60779e-202	3.14348e-199
Zm00001eb265040	14656.3	1.67198	0.0555657	30.0901	6.52987e-199	5.45244e-196
Zm00001eb171750	3305.4	1.31843	0.0439194	30.0194	5.48547e-198	4.39715e-195
Zm00001eb243830	1132.18	3.78284	0.12619	29.9773	1.93905e-197	1.49456e-194
Zm00001eb209140	1040.34	3.37741	0.112906	29.9133	1.31977e-196	9.79566e-194
Zm00001eb062560	2766.03	2.63591	0.0890575	29.5978	1.5947e-192	1.14135e-189
Zm00001eb276760	3270.93	1.86872	0.0631982	29.5692	3.71954e-192	2.57033e-189
Zm00001eb116970	7157.13	2.57095	0.0876877	29.3194	5.8775e-189	3.92617e-186
Zm00001eb159560	4753.78	2.4664	0.084235	29.28	1.86629e-188	1.20647e-185
Zm00001eb173330	12465.5	3.13036	0.10706	29.2392	6.15194e-188	3.85265e-185
Zm00001eb325460	1639.52	-2.61705	0.0902664	-28.9925	8.1779e-185	4.96622e-182
Zm00001eb134340	4699.01	2.86879	0.0997826	28.7504	8.95365e-182	5.27739e-179
Zm00001eb337300	2257.45	2.55962	0.0896562	28.5493	2.86917e-179	1.6428e-176
Zm00001eb371520	4552.73	2.60131	0.0912459	28.5088	9.12416e-179	5.07912e-176
Zm00001eb366400	2638.71	2.09278	0.0737007	28.3956	2.29053e-177	1.2406e-174
Zm00001eb156610	130701	2.23732	0.0789917	28.3235	1.77477e-176	9.3596e-174
Zm00001eb191270	10341.5	1.72159	0.060794	28.3184	2.05139e-176	1.0541e-173
Zm00001eb183710	4726.03	2.06436	0.0731406	28.2246	2.92149e-175	1.46367e-172
Zm00001eb252540	2883.08	1.71501	0.0607779	28.2176	3.55783e-175	1.739e-172
Zm00001eb072020	13251.2	1.5681	0.0558099	28.0971	1.06232e-173	5.0688e-171
Zm00001eb369060	3343.48	2.24146	0.0797813	28.095	1.1276e-173	5.25515e-171
Zm00001eb051900	16000.2	1.27473	0.0454097	28.0718	2.16623e-173	9.86618e-171
Zm00001eb158820	6762.36	1.32542	0.0472241	28.0666	2.50854e-173	1.11714e-170
Zm00001eb015570	4392.03	2.26009	0.0805878	28.0451	4.58265e-173	1.99644e-170
Zm00001eb180480	3445.82	1.43748	0.0513139	28.0134	1.1165e-172	4.76057e-170
Zm00001eb068980	2852.98	1.47916	0.052871	27.9768	3.11632e-172	1.30106e-169
Zm00001eb424700	1705.68	1.90198	0.0681466	27.9102	2.00712e-171	8.20871e-169
Zm00001eb012040	1957.36	3.22869	0.116245	27.7749	8.72661e-170	3.49762e-167
Zm00001eb041840	2100.71	-1.82479	0.0662297	-27.5524	4.13662e-167	1.62545e-164
Zm00001eb048370	317.554	5.84357	0.214096	27.2942	4.97652e-164	1.91787e-161
Zm00001eb242480	1662.94	1.79866	0.0660461	27.2335	2.60922e-163	9.86582e-161
Zm00001eb061060	1396.28	-2.85948	0.106461	-26.8595	6.52678e-159	2.42216e-156
Zm00001eb110590	8121.63	1.11591	0.0416028	26.823	1.74337e-158	6.35221e-156
Zm00001eb434140	3276.74	2.33013	0.0869097	26.811	2.40506e-158	8.6067e-156
Zm00001eb141160	3400.63	2.57902	0.0963347	26.7715	6.94669e-158	2.44231e-155
Zm00001eb225570	4198.57	2.8887	0.108519	26.6194	4.04934e-156	1.39912e-153
Zm00001eb105830	3682.78	1.34068	0.05063	26.48	1.64835e-154	5.59881e-152
Zm00001eb149460	451.794	-5.48307	0.207404	-26.4366	5.20193e-154	1.73745e-151
Zm00001eb291010	1330.78	-2.9843	0.113452	-26.3044	1.70834e-152	5.61232e-150
Zm00001eb248550	3331.46	-2.39253	0.0913325	-26.1959	2.96257e-151	9.57578e-149
Zm00001eb248450	3797.13	1.22582	0.0468662	26.1558	8.46377e-151	2.69228e-148
Zm00001eb078870	926.255	4.53862	0.174235	26.0489	1.38402e-149	4.33372e-147
Zm00001eb350280	13322.8	2.42765	0.0933155	26.0155	3.31116e-149	1.02086e-146
Zm00001eb353340	2773.58	1.60616	0.0622939	25.7836	1.35551e-146	4.11583e-144
Zm00001eb061280	2316.36	3.2402	0.125793	25.7583	2.60474e-146	7.79091e-144
Zm00001eb131170	7481.12	1.5118	0.0587434	25.7356	4.66978e-146	1.37621e-143
Zm00001eb037460	1005.62	2.42507	0.0943685	25.6979	1.23538e-145	3.58798e-143
Zm00001eb012540	8223.53	1.48425	0.05781	25.6746	2.24413e-145	6.42463e-143
Zm00001eb160190	1307.17	-2.8601	0.111502	-25.6505	4.17098e-145	1.17727e-142
Zm00001eb352220	2768.47	1.48501	0.0579897	25.6081	1.24035e-144	3.4523e-142
Zm00001eb434220	5008.52	2.03851	0.0796556	25.5916	1.8934e-144	5.19777e-142
Zm00001eb052950	8744.62	1.38785	0.0542807	25.568	3.46395e-144	9.38074e-142
Zm00001eb008200	23288.3	1.5373	0.0604072	25.449	7.24044e-143	1.93465e-140
Zm00001eb028500	3754.09	1.6274	0.0641371	25.3737	4.92146e-142	1.29771e-139
Zm00001eb161780	46646	1.94084	0.0767915	25.2741	6.15298e-141	1.60137e-138
Zm00001eb017210	735.05	2.46022	0.0973771	25.2649	7.77473e-141	1.99751e-138
Zm00001eb331550	2688.73	1.91634	0.076007	25.2126	2.91241e-140	7.38795e-138
Zm00001eb278110	7115.36	1.51382	0.0601444	25.1697	8.59344e-140	2.15266e-137
Zm00001eb148290	2289.04	2.40753	0.095857	25.1159	3.33436e-139	8.24947e-137
Zm00001eb396440	3705.72	1.4172	0.0566589	25.0128	4.44026e-138	1.08516e-135
Zm00001eb385960	9194.43	1.89906	0.0760311	24.9774	1.07755e-137	2.6017e-135
Zm00001eb431130	1884.73	2.22991	0.0893462	24.9581	1.74617e-137	4.16586e-135
Zm00001eb406160	1231.57	2.76326	0.110729	24.9552	1.87425e-137	4.41882e-135
Zm00001eb193270	4133.24	2.00384	0.0803901	24.9265	3.84392e-137	8.95723e-135
Zm00001eb203330	23681.6	2.2106	0.0888562	24.8784	1.2749e-136	2.93668e-134
Zm00001eb241040	3096.37	1.54143	0.0619957	24.8636	1.84492e-136	4.20138e-134
Zm00001eb146170	7497.12	1.66644	0.0671953	24.7999	8.99468e-136	2.02532e-133
Zm00001eb303690	5052.46	1.43726	0.0580574	24.7559	2.67794e-135	5.96289e-133
Zm00001eb230800	7897.52	1.90382	0.0770278	24.716	7.19042e-135	1.58347e-132
Zm00001eb182560	528.94	-4.13137	0.168103	-24.5765	2.25375e-133	4.90926e-131
Zm00001eb021350	2437.36	1.66718	0.0679945	24.5193	9.19611e-133	1.98161e-130
Zm00001eb380400	384.734	-2.98601	0.121907	-24.4942	1.70437e-132	3.63357e-130
Zm00001eb109480	2211.43	3.04669	0.124575	24.4567	4.26969e-132	9.00679e-130
Zm00001eb143520	3546.78	1.90647	0.0781386	24.3985	1.77314e-131	3.70144e-129
Zm00001eb363580	491.112	-2.26505	0.0930087	-24.3531	5.37733e-131	1.11095e-128
Zm00001eb079000	1455.62	2.90314	0.120492	24.094	2.88859e-128	5.90687e-126
Zm00001eb265610	25089.4	1.69704	0.0704704	24.0816	3.89317e-128	7.88072e-126
Zm00001eb063730	816.215	-3.10911	0.129176	-24.0688	5.30829e-128	1.06378e-125
Zm00001eb226530	2465.87	2.34288	0.0973729	24.0609	6.41753e-128	1.27334e-125
Zm00001eb010610	1295.74	2.4829	0.103195	24.0602	6.52131e-128	1.28124e-125
Zm00001eb253980	6053.28	2.00082	0.0834404	23.9791	4.60054e-127	8.95096e-125
Zm00001eb042050	2686.61	1.23459	0.0516419	23.9067	2.60714e-126	5.02375e-124
Zm00001eb019240	4011.38	-2.54599	0.106768	-23.8459	1.11638e-125	2.13069e-123
Zm00001eb066680	11568.4	1.44802	0.0607523	23.8348	1.45631e-125	2.75326e-123
Zm00001eb363100	1265.18	2.7894	0.117057	23.8293	1.65823e-125	3.10569e-123
Zm00001eb221600	1029.95	2.85806	0.120281	23.7615	8.35292e-125	1.54993e-122
Zm00001eb165360	1831.87	3.13273	0.131862	23.7577	9.15408e-125	1.68301e-122
Zm00001eb078440	197366	1.24713	0.0525073	23.7515	1.06107e-124	1.93308e-122
Zm00001eb316460	10556.1	-2.29832	0.0971132	-23.6664	8.01001e-124	1.44613e-121
Zm00001eb330910	14319.7	1.75775	0.0744038	23.6245	2.16007e-123	3.86498e-121
Zm00001eb421120	1359.45	-2.05281	0.086929	-23.6148	2.71729e-123	4.81898e-121
Zm00001eb014210	434.082	3.3803	0.14347	23.561	9.68705e-123	1.70288e-120
Zm00001eb399340	1399.23	2.09838	0.0893568	23.4831	6.06785e-122	1.05739e-119
Zm00001eb141180	242.779	3.93917	0.16802	23.4447	1.49709e-121	2.58636e-119
Zm00001eb385230	3167.97	-2.84785	0.121487	-23.4417	1.60629e-121	2.75129e-119
Zm00001eb142540	6643.02	1.51776	0.064872	23.3963	4.66297e-121	7.91915e-119
Zm00001eb123630	5395.38	1.6804	0.0718278	23.3949	4.81695e-121	8.11191e-119
Zm00001eb049920	803.641	-2.60851	0.111919	-23.307	3.76305e-120	6.2843e-118
Zm00001eb014930	1488.49	-2.52777	0.1085	-23.2974	4.71263e-120	7.80505e-118
Zm00001eb123520	2797.99	1.89525	0.0813646	23.2934	5.17751e-120	8.5047e-118
Zm00001eb312170	4508.79	1.69564	0.0729699	23.2375	1.90229e-119	3.09935e-117
Zm00001eb115770	11383.9	1.15581	0.0497966	23.2106	3.56186e-119	5.75643e-117
Zm00001eb208060	1571.23	1.18516	0.0511085	23.1891	5.86045e-119	9.39548e-117
Zm00001eb369300	1204.05	-3.55109	0.153319	-23.1614	1.11589e-118	1.77479e-116
Zm00001eb392700	3074.7	-2.49616	0.107892	-23.1357	2.02585e-118	3.1967e-116
Zm00001eb207990	3235.6	1.59322	0.068988	23.0941	5.30219e-118	8.30124e-116
Zm00001eb042870	1559.69	2.45622	0.106406	23.0835	6.77741e-118	1.05286e-115
Zm00001eb231200	6235.84	-1.85304	0.0804264	-23.0402	1.84483e-117	2.84387e-115
Zm00001eb202040	4494.24	2.46567	0.107243	22.9913	5.69169e-117	8.70699e-115
Zm00001eb398870	2988.46	-2.43417	0.106295	-22.9001	4.64e-116	7.04437e-114
Zm00001eb434180	1143.59	2.29638	0.100302	22.8946	5.25893e-116	7.92398e-114
Zm00001eb261200	1463.66	1.80992	0.0793042	22.8225	2.74358e-115	4.10308e-113
Zm00001eb024560	5171.38	1.145	0.0502044	22.8068	3.92775e-115	5.83052e-113
Zm00001eb012270	71187.7	1.87172	0.0824043	22.7139	3.26552e-114	4.81183e-112
Zm00001eb413080	4450.63	1.17432	0.0518101	22.6659	9.73284e-114	1.42369e-111
Zm00001eb397730	33634.8	1.68545	0.0744491	22.639	1.79219e-113	2.60257e-111
Zm00001eb233940	3505.1	1.85564	0.0819907	22.6323	2.08343e-113	3.00373e-111
Zm00001eb105350	314.314	-3.90599	0.172721	-22.6144	3.12675e-113	4.47572e-111
Zm00001eb045620	1721.57	1.18253	0.0523342	22.5957	4.7811e-113	6.79526e-111
Zm00001eb434030	5451.31	1.88645	0.0835183	22.5873	5.78195e-113	8.15988e-111
Zm00001eb199970	2478.84	1.38301	0.0612931	22.5639	9.79909e-113	1.37324e-110
Zm00001eb246860	37280.5	1.87007	0.0828806	22.5635	9.90575e-113	1.37855e-110
Zm00001eb054800	5229.58	1.07317	0.0476834	22.5062	3.61017e-112	4.98951e-110
Zm00001eb125880	1888.89	2.13991	0.0952436	22.4678	8.57425e-112	1.1769e-109
Zm00001eb355240	14436.7	2.0816	0.0927645	22.4396	1.61748e-111	2.20505e-109
Zm00001eb147480	1317.17	-2.41257	0.107587	-22.4244	2.27598e-111	3.0818e-109
Zm00001eb039560	3041.79	1.12902	0.0503494	22.4237	2.30998e-111	3.10684e-109
Zm00001eb284690	5890.87	2.07313	0.0926369	22.3791	6.29322e-111	8.40774e-109
Zm00001eb322530	5041.07	1.39955	0.0628851	22.2556	9.94943e-110	1.32044e-107
Zm00001eb124370	938.746	2.39873	0.107917	22.2277	1.85591e-109	2.44687e-107
Zm00001eb410120	3671.89	1.61078	0.0725067	22.2156	2.42577e-109	3.17728e-107
Zm00001eb077540	3377.11	1.89725	0.08549	22.1927	4.04185e-109	5.25965e-107
Zm00001eb213780	1703.37	1.53242	0.0692732	22.1214	1.96912e-108	2.54588e-106
Zm00001eb100770	2666.07	1.74741	0.0790614	22.1019	3.03198e-108	3.89493e-106
Zm00001eb072800	249.214	3.38655	0.153511	22.0607	7.54652e-108	9.63262e-106
Zm00001eb324930	12283.9	1.90942	0.0865743	22.0552	8.51362e-108	1.07983e-105
Zm00001eb056440	930.741	2.8756	0.130511	22.0333	1.38106e-107	1.74066e-105
Zm00001eb150800	1265.47	-2.73872	0.124495	-21.9986	2.9686e-107	3.71817e-105
Zm00001eb382490	17656.7	1.08732	0.0494446	21.9906	3.53981e-107	4.40607e-105
Zm00001eb347600	1270.3	1.85388	0.0843173	21.9869	3.84127e-107	4.75179e-105
Zm00001eb251530	12749.8	1.52026	0.069223	21.9617	6.69199e-107	8.22746e-105
Zm00001eb033110	5066.94	1.28714	0.058623	21.9561	7.56443e-107	9.24336e-105
Zm00001eb018720	7215.51	1.51953	0.0692689	21.9368	1.15849e-106	1.40704e-104
Zm00001eb348460	2609.59	2.24496	0.102827	21.8323	1.14447e-105	1.38164e-103
Zm00001eb406460	3423.05	-2.94833	0.135284	-21.7937	2.66384e-105	3.19661e-103
Zm00001eb321610	1719.98	-1.39206	0.0639352	-21.773	4.18005e-105	4.9862e-103
Zm00001eb157160	1121.46	1.76694	0.0812428	21.7488	7.08481e-105	8.40115e-103
Zm00001eb323100	949.735	-3.29637	0.151782	-21.7178	1.39265e-104	1.64169e-102
Zm00001eb367120	7174.2	3.02098	0.139204	21.7018	1.97156e-104	2.31053e-102
Zm00001eb325570	3704.04	1.12623	0.0522224	21.566	3.74967e-103	4.36881e-101
Zm00001eb319000	5092.03	1.20256	0.0558129	21.5463	5.73642e-103	6.64496e-101
Zm00001eb150550	6744.75	2.62597	0.121909	21.5404	6.5147e-103	7.50313e-101
Zm00001eb397610	4845.43	1.59471	0.0740756	21.5282	8.48049e-103	9.71138e-101
Zm00001eb274010	763.219	2.23441	0.1039	21.5054	1.38553e-102	1.57761e-100
Zm00001eb169050	2778.84	1.27775	0.0595947	21.4407	5.57787e-102	6.31529e-100
Zm00001eb037920	464.403	2.38684	0.111383	21.429	7.16832e-102	8.0704e-100
Zm00001eb400030	1088.42	2.12893	0.0995126	21.3936	1.53298e-101	1.71625e-99
Zm00001eb017660	5212.57	1.59454	0.0745594	21.3861	1.79817e-101	2.00196e-99
Zm00001eb344770	3043.24	2.09467	0.0979543	21.3842	1.87535e-101	2.07635e-99
Zm00001eb337600	9877.38	1.81984	0.0858088	21.208	8.04936e-100	8.86314e-98
Zm00001eb174360	4293.12	1.17019	0.0552525	21.179	1.49203e-99	1.63389e-97
Zm00001eb219490	31051	1.49315	0.0705385	21.1678	1.89071e-99	2.05923e-97
Zm00001eb343760	249.945	2.78624	0.131657	21.1629	2.0987e-99	2.2734e-97
Zm00001eb059800	654.021	-3.33948	0.157859	-21.1548	2.49034e-99	2.68314e-97
Zm00001eb265760	17292.1	2.27459	0.107591	21.1411	3.33364e-99	3.57252e-97
Zm00001eb031980	4926.54	0.945402	0.0447576	21.1227	4.91553e-99	5.23975e-97
Zm00001eb268500	41993.6	1.5952	0.075567	21.1097	6.4756e-99	6.86619e-97
Zm00001eb402300	2844.37	1.74014	0.0826323	21.0589	1.89617e-98	1.99996e-96
Zm00001eb112660	1176.44	-3.83263	0.182265	-21.0278	3.65281e-98	3.83258e-96
Zm00001eb093650	3514.66	2.17671	0.103531	21.0246	3.90532e-98	4.05506e-96
Zm00001eb329380	4121.05	2.49519	0.118679	21.0247	3.90235e-98	4.05506e-96
Zm00001eb314240	2383.4	1.60301	0.0762679	21.0181	4.47772e-98	4.62544e-96
Zm00001eb155860	46079.8	2.09763	0.100147	20.9456	2.05894e-97	2.11596e-95
Zm00001eb311420	1343.27	1.39335	0.066555	20.9352	2.55729e-97	2.6147e-95
Zm00001eb005530	4390.57	1.08177	0.051711	20.9195	3.55716e-97	3.61856e-95
Zm00001eb070760	1786.95	2.67495	0.128063	20.8878	6.91872e-97	7.00258e-95
Zm00001eb348860	9022.9	-2.40014	0.114931	-20.8832	7.60602e-97	7.65953e-95
Zm00001eb326040	348.415	-3.09926	0.148436	-20.8794	8.24434e-97	8.26083e-95
Zm00001eb331450	2196.82	2.43637	0.116732	20.8714	9.73437e-97	9.70532e-95
Zm00001eb113030	3312.54	1.03639	0.0497208	20.8442	1.72163e-96	1.708e-94
Zm00001eb151200	5432.14	1.11292	0.0533987	20.8417	1.81372e-96	1.79049e-94
Zm00001eb102050	12246.3	1.2512	0.0600689	20.8294	2.34579e-96	2.3044e-94
Zm00001eb071190	1225.41	2.69464	0.129494	20.809	3.58398e-96	3.50356e-94
Zm00001eb193780	2862.45	-2.61299	0.125651	-20.7957	4.73883e-96	4.61e-94
Zm00001eb402020	686.377	2.50345	0.120589	20.7602	9.90896e-96	9.59302e-94
Zm00001eb249230	1115.73	2.64766	0.127789	20.719	2.33406e-95	2.24878e-93
Zm00001eb128000	4103.01	1.41633	0.0683783	20.7131	2.63945e-95	2.53084e-93
Zm00001eb370850	959.382	1.51859	0.0734641	20.6711	6.30134e-95	6.01328e-93
Zm00001eb062760	1905.02	1.29243	0.0626001	20.6457	1.0664e-94	1.01283e-92
Zm00001eb325850	986.304	1.20318	0.0583255	20.6287	1.51613e-94	1.43318e-92
Zm00001eb021550	6835.36	1.65715	0.0804051	20.61	2.23404e-94	2.10189e-92
Zm00001eb357260	1484.04	-1.49744	0.0726611	-20.6086	2.29902e-94	2.15292e-92
Zm00001eb056930	25107.6	1.48	0.071842	20.6007	2.70358e-94	2.51999e-92
Zm00001eb270950	682.518	1.76656	0.0857553	20.6	2.74557e-94	2.54728e-92
Zm00001eb076730	2099.91	1.98103	0.096208	20.5912	3.29402e-94	3.04203e-92
Zm00001eb119880	1019.47	-1.72496	0.0838542	-20.5709	5.00407e-94	4.60007e-92
Zm00001eb334410	422.404	-2.75939	0.134156	-20.5685	5.2589e-94	4.81226e-92
Zm00001eb334770	656.761	2.44832	0.119216	20.5369	1.00879e-93	9.18915e-92
Zm00001eb053340	1662.95	2.17408	0.105987	20.5127	1.65928e-93	1.50462e-91
Zm00001eb261810	952.404	-1.43602	0.0700474	-20.5007	2.12297e-93	1.91641e-91
Zm00001eb068510	685.398	-7.09992	0.346591	-20.485	2.92825e-93	2.63148e-91
Zm00001eb106490	1863.43	1.40086	0.06845	20.4654	4.38102e-93	3.91945e-91
Zm00001eb161920	2205.8	1.14967	0.056229	20.4462	6.48945e-93	5.77993e-91
Zm00001eb294620	379.053	2.85953	0.139975	20.4289	9.25789e-93	8.20921e-91
Zm00001eb320760	2855.53	2.47639	0.121463	20.3879	2.14127e-92	1.89036e-90
Zm00001eb010160	3236.36	1.00731	0.0494304	20.3783	2.60571e-92	2.29028e-90
Zm00001eb365180	5022.93	1.16214	0.0570378	20.3749	2.79411e-92	2.44515e-90
Zm00001eb160050	2324.62	2.56963	0.126207	20.3604	3.75472e-92	3.2715e-90
Zm00001eb265800	1579.16	-3.05627	0.150453	-20.3138	9.71772e-92	8.43044e-90
Zm00001eb020780	2876.03	-1.11474	0.0548862	-20.31	1.04871e-91	9.02455e-90
Zm00001eb173440	1891.6	1.91722	0.0943977	20.31	1.04926e-91	9.02455e-90
Zm00001eb253460	2472.82	-2.61206	0.128713	-20.2937	1.46072e-91	1.25098e-89
Zm00001eb159570	1635.85	1.98314	0.0977303	20.292	1.51398e-91	1.29107e-89
Zm00001eb298310	42409.5	1.11841	0.0552201	20.2537	3.29696e-91	2.79962e-89
Zm00001eb028170	447.321	-1.81086	0.0894827	-20.237	4.62207e-91	3.90828e-89
Zm00001eb120750	2686.65	1.40606	0.0695943	20.2036	9.09465e-91	7.65785e-89
Zm00001eb188800	3901.51	1.2696	0.0628766	20.1919	1.15392e-90	9.67556e-89
Zm00001eb047150	3274.22	1.37145	0.0679418	20.1857	1.30703e-90	1.08684e-88
Zm00001eb206680	3760.93	1.27633	0.063229	20.1858	1.30549e-90	1.08684e-88
Zm00001eb140640	2547.74	1.07973	0.0535154	20.1761	1.58855e-90	1.31548e-88
Zm00001eb330620	2035.71	-3.48071	0.172633	-20.1626	2.08825e-90	1.72216e-88
Zm00001eb122110	2945.34	2.12806	0.105779	20.1179	5.14483e-90	4.22551e-88
Zm00001eb115120	1276.23	-1.30311	0.064814	-20.1054	6.61633e-90	5.41189e-88
Zm00001eb066830	8836.2	1.35037	0.0671678	20.1044	6.75254e-90	5.50085e-88
Zm00001eb212840	922.271	-2.47809	0.123292	-20.0994	7.46803e-90	6.05908e-88
Zm00001eb403300	1855.76	1.77862	0.0885059	20.096	7.99517e-90	6.46061e-88
Zm00001eb248730	2304.12	-1.44408	0.0718961	-20.0856	9.86503e-90	7.93957e-88
Zm00001eb218140	3673.29	1.27357	0.0634105	20.0846	1.00654e-89	8.06841e-88
Zm00001eb241150	3674.8	1.5049	0.0750204	20.0598	1.65593e-89	1.3221e-87
Zm00001eb314840	910.306	-2.29289	0.114313	-20.0581	1.71598e-89	1.36462e-87
Zm00001eb030680	4707.81	1.03843	0.0517771	20.0558	1.79571e-89	1.42238e-87
Zm00001eb405030	2916.74	-2.05448	0.10253	-20.0379	2.57509e-89	2.03168e-87
Zm00001eb048840	279.055	3.56778	0.178306	20.0093	4.56798e-89	3.58989e-87
Zm00001eb074420	1227.4	-3.15256	0.157784	-19.9802	8.18412e-89	6.40663e-87
Zm00001eb295010	2399.83	1.86793	0.0935216	19.9733	9.40662e-89	7.33496e-87
Zm00001eb005900	7972.3	1.59657	0.0800156	19.9532	1.40604e-88	1.09213e-86
Zm00001eb231720	1628.92	2.24674	0.112656	19.9433	1.71268e-88	1.32518e-86
Zm00001eb271760	4305.05	1.17771	0.0591486	19.911	3.26849e-88	2.51925e-86
Zm00001eb038410	10027.9	1.65404	0.0830807	19.9089	3.41047e-88	2.61861e-86
Zm00001eb317460	3795.46	1.14211	0.0573789	19.9047	3.70532e-88	2.83414e-86
Zm00001eb016930	6623.16	1.32705	0.0667518	19.8804	6.01415e-88	4.58265e-86
Zm00001eb015320	3851.46	1.33951	0.0674117	19.8705	7.31977e-88	5.55637e-86
Zm00001eb115750	23836.8	1.49403	0.075202	19.8669	7.87304e-88	5.9538e-86
Zm00001eb354920	1673.31	2.71792	0.136855	19.8598	9.05963e-88	6.82537e-86
Zm00001eb297510	1751.97	2.09769	0.105654	19.8544	1.01003e-87	7.58088e-86
Zm00001eb252840	5938.31	-1.88192	0.094802	-19.851	1.07986e-87	8.0748e-86
Zm00001eb012860	10340.1	1.30275	0.0656488	19.8442	1.23753e-87	9.21938e-86
Zm00001eb066580	1215.91	1.3845	0.0697974	19.8359	1.45858e-87	1.08259e-85
Zm00001eb401120	47237.3	1.58068	0.0797584	19.8184	2.06631e-87	1.52801e-85
Zm00001eb354140	21635.1	1.47268	0.0743098	19.8181	2.07657e-87	1.52995e-85
Zm00001eb117700	1667.81	1.21858	0.0615425	19.8006	2.94396e-87	2.16106e-85
Zm00001eb061350	893.676	1.81668	0.0918637	19.7758	4.8085e-87	3.51687e-85
Zm00001eb125930	12078.4	1.51317	0.0766091	19.7518	7.73704e-87	5.63819e-85
Zm00001eb178940	9251.91	1.66501	0.0844565	19.7145	1.62047e-86	1.1766e-84
Zm00001eb265670	697.387	1.44178	0.0731978	19.6971	2.28493e-86	1.65307e-84
Zm00001eb363810	3303.18	1.28796	0.0653979	19.6942	2.41779e-86	1.74289e-84
Zm00001eb428430	7818.84	1.23505	0.0627953	19.6679	4.06256e-86	2.91805e-84
Zm00001eb248900	1497.93	1.55659	0.0794886	19.5825	2.17879e-85	1.55939e-83
Zm00001eb322860	3613.11	-1.28132	0.065434	-19.5819	2.20459e-85	1.57224e-83
Zm00001eb038400	1483.12	1.24417	0.0635553	19.5761	2.47195e-85	1.75666e-83
Zm00001eb292520	3260.8	1.25007	0.0638748	19.5707	2.74912e-85	1.94673e-83
Zm00001eb382040	1149.74	-1.46468	0.0748435	-19.57	2.78818e-85	1.96743e-83
Zm00001eb181100	804.146	-1.734	0.0886273	-19.5651	3.06976e-85	2.15853e-83
Zm00001eb234120	1271.15	1.79385	0.0917183	19.5583	3.50474e-85	2.45577e-83
Zm00001eb056890	1780.25	1.01848	0.052103	19.5474	4.34466e-85	3.03369e-83
Zm00001eb232170	2023.35	1.27045	0.0650107	19.5422	4.80955e-85	3.34664e-83
Zm00001eb388350	4661.74	1.0481	0.0536486	19.5365	5.37864e-85	3.72968e-83
Zm00001eb164530	5543.85	1.82493	0.0934335	19.5319	5.88615e-85	4.06753e-83
Zm00001eb044210	3793.69	1.19953	0.0615133	19.5004	1.08992e-84	7.50586e-83
Zm00001eb309370	2692.56	1.42049	0.0729607	19.4692	2.00275e-84	1.37449e-82
Zm00001eb091640	19229.4	-2.24972	0.115618	-19.4582	2.48335e-84	1.69851e-82
Zm00001eb032780	10046.3	1.78858	0.0921613	19.407	6.73336e-84	4.58968e-82
Zm00001eb223810	320.388	-2.20967	0.113918	-19.397	8.18101e-84	5.55754e-82
Zm00001eb332820	1321.79	-1.18137	0.0609198	-19.3922	8.98007e-84	6.07975e-82
Zm00001eb358270	4357.65	-2.15861	0.111347	-19.3863	1.00685e-83	6.79372e-82
Zm00001eb242690	20378.4	-1.55129	0.0800243	-19.3853	1.02739e-83	6.90905e-82
Zm00001eb075250	3825.53	2.11789	0.109284	19.3796	1.14654e-83	7.6845e-82
Zm00001eb036970	3506.53	1.54833	0.0799091	19.3762	1.22642e-83	8.1925e-82
Zm00001eb211040	2116.73	1.76601	0.0911859	19.3671	1.46144e-83	9.72995e-82
Zm00001eb074350	25757	0.904212	0.0466958	19.3639	1.55661e-83	1.03293e-81
Zm00001eb226870	3132.06	1.74232	0.0900995	19.3378	2.5832e-83	1.70849e-81
Zm00001eb215400	788.2	2.70066	0.139695	19.3325	2.86461e-83	1.88838e-81
Zm00001eb312020	7681.87	1.51004	0.078115	19.331	2.94736e-83	1.93656e-81
Zm00001eb018300	2515.8	0.780077	0.0403776	19.3195	3.67844e-83	2.40901e-81
Zm00001eb298220	7053.24	-4.20085	0.217554	-19.3094	4.47696e-83	2.92242e-81
Zm00001eb100160	512.142	1.67362	0.0866866	19.3065	4.73289e-83	3.07945e-81
Zm00001eb194530	1550.52	-2.96756	0.154413	-19.2184	2.59844e-82	1.6852e-80
Zm00001eb216350	712.894	-1.33184	0.0693218	-19.2124	2.9158e-82	1.88492e-80
Zm00001eb370160	2774.58	1.66782	0.0868547	19.2024	3.5364e-82	2.27876e-80
Zm00001eb023780	1170.87	1.6939	0.0882488	19.1946	4.11025e-82	2.64005e-80
Zm00001eb241620	1949.42	1.44887	0.0755482	19.178	5.64651e-82	3.61521e-80
Zm00001eb062080	4110.76	1.10565	0.0577176	19.1562	8.59632e-82	5.48631e-80
Zm00001eb323810	8867.94	1.28616	0.067215	19.135	1.2904e-81	8.20942e-80
Zm00001eb309920	576.847	2.50598	0.131052	19.122	1.65478e-81	1.04942e-79
Zm00001eb320580	5850.82	0.985756	0.0515601	19.1186	1.76826e-81	1.11785e-79
Zm00001eb006620	3816.61	1.59515	0.0837509	19.0463	7.04829e-81	4.44175e-79
Zm00001eb261430	102002	0.828566	0.0435165	19.0403	7.90911e-81	4.96861e-79
Zm00001eb330600	37351.5	1.11467	0.0585797	19.0283	9.95078e-81	6.23167e-79
Zm00001eb245460	167.57	3.96864	0.208593	19.0257	1.04409e-80	6.51822e-79
Zm00001eb161050	1166.3	1.09481	0.057572	19.0164	1.24728e-80	7.76259e-79
Zm00001eb212820	381.857	-3.2873	0.172922	-19.0103	1.40026e-80	8.68769e-79
Zm00001eb332530	1624.73	-1.55857	0.0820869	-18.9868	2.19207e-80	1.35583e-78
Zm00001eb417490	5036.18	1.65045	0.0869273	18.9866	2.20288e-80	1.35833e-78
Zm00001eb361140	7988.13	0.885075	0.0467754	18.9218	7.54146e-80	4.63591e-78
Zm00001eb108330	229.592	3.04881	0.161178	18.9158	8.45449e-80	5.18129e-78
Zm00001eb079610	580.993	1.94205	0.102801	18.8915	1.34062e-79	8.19088e-78
Zm00001eb420910	189.962	-5.13403	0.271798	-18.8892	1.40041e-79	8.53018e-78
Zm00001eb344910	897.432	1.80287	0.0954862	18.8809	1.63741e-79	9.94354e-78
Zm00001eb128310	1255.21	1.42023	0.0753804	18.8409	3.4893e-79	2.11256e-77
Zm00001eb254050	11252.3	1.19484	0.0634519	18.8307	4.23359e-79	2.55546e-77
Zm00001eb159550	632.326	1.91453	0.101755	18.8151	5.68223e-79	3.41958e-77
Zm00001eb417470	2625.81	1.18926	0.0632113	18.8141	5.78907e-79	3.47344e-77
Zm00001eb412110	4039.06	1.07119	0.0570565	18.7743	1.22635e-78	7.33613e-77
Zm00001eb187400	298.046	3.65097	0.194857	18.7366	2.48873e-78	1.48435e-76
Zm00001eb210430	1154.76	-2.15133	0.114899	-18.7236	3.17629e-78	1.88881e-76
Zm00001eb215740	746.222	1.32373	0.0708833	18.6748	7.93401e-78	4.70407e-76
Zm00001eb417220	2925.36	2.03031	0.108733	18.6724	8.30038e-78	4.90677e-76
Zm00001eb298230	36836.3	-1.86809	0.100089	-18.6642	9.67435e-78	5.70218e-76
Zm00001eb412320	1374.68	1.64616	0.0883015	18.6424	1.45435e-77	8.547e-76
Zm00001eb004310	1370.68	-1.61968	0.0869344	-18.6311	1.79849e-77	1.05385e-75
Zm00001eb072680	573.146	-1.99624	0.107183	-18.6245	2.0335e-77	1.18809e-75
Zm00001eb199460	1520.99	2.4231	0.130109	18.6235	2.07126e-77	1.20663e-75
Zm00001eb390440	4817.81	1.16567	0.0626134	18.6169	2.34386e-77	1.36148e-75
Zm00001eb057750	294.346	-2.51341	0.135038	-18.6126	2.53929e-77	1.47074e-75
Zm00001eb214940	438.978	2.32697	0.125377	18.5598	6.79731e-77	3.92559e-75
Zm00001eb093260	444.674	-2.1027	0.113321	-18.5553	7.39114e-77	4.25628e-75
Zm00001eb215970	601.248	1.689	0.0911144	18.5372	1.03503e-76	5.94328e-75
Zm00001eb302890	2565.99	-2.6691	0.14406	-18.5277	1.23451e-76	7.06843e-75
Zm00001eb290360	8280.83	1.4636	0.0791319	18.4957	2.23654e-76	1.27693e-74
Zm00001eb376840	1149.03	-1.67396	0.0905455	-18.4875	2.60538e-76	1.48329e-74
Zm00001eb253970	1901.17	1.36063	0.0737158	18.4578	4.51217e-76	2.56158e-74
Zm00001eb415530	5709.12	1.064	0.057671	18.4494	5.2719e-76	2.98443e-74
Zm00001eb210690	1600.44	1.30904	0.0709859	18.4409	6.17378e-76	3.48514e-74
Zm00001eb291470	962.911	2.6018	0.14118	18.429	7.69253e-76	4.33029e-74
Zm00001eb122860	22920.6	1.01139	0.0549231	18.4146	1.0036e-75	5.63367e-74
Zm00001eb195390	539.029	1.84069	0.0999643	18.4135	1.02427e-75	5.73361e-74
Zm00001eb253450	3182.21	-2.23314	0.121302	-18.4098	1.09591e-75	6.11758e-74
Zm00001eb312590	5287.19	1.58296	0.0860726	18.391	1.55167e-75	8.63763e-74
Zm00001eb237760	1079.64	1.2365	0.0672657	18.3823	1.82016e-75	1.01042e-73
Zm00001eb174320	149.529	2.96558	0.161357	18.379	1.93576e-75	1.07162e-73
Zm00001eb285130	1395.04	1.02222	0.0557731	18.3282	4.92758e-75	2.72035e-73
Zm00001eb021750	1694.71	-1.84949	0.10093	-18.3245	5.27462e-75	2.90394e-73
Zm00001eb335090	797.021	-1.44432	0.0789014	-18.3053	7.50333e-75	4.11963e-73
Zm00001eb172410	3748.44	0.962328	0.0525887	18.2991	8.40526e-75	4.60222e-73
Zm00001eb082820	3539.36	-2.08033	0.11384	-18.2741	1.33019e-74	7.2635e-73
Zm00001eb231570	13502.9	0.985074	0.0539542	18.2576	1.80006e-74	9.80249e-73
Zm00001eb225410	2934.88	1.24901	0.0684406	18.2496	2.08412e-74	1.13186e-72
Zm00001eb012870	417.339	-2.4153	0.132902	-18.1736	8.36073e-74	4.52835e-72
Zm00001eb378250	3352.13	-1.40021	0.077125	-18.155	1.17163e-73	6.32871e-72
Zm00001eb328320	3203.1	1.31486	0.0724412	18.1508	1.26612e-73	6.82072e-72
Zm00001eb008810	51483.9	1.10982	0.0611556	18.1475	1.34429e-73	7.22243e-72
Zm00001eb227100	7020.92	1.02578	0.0565443	18.1412	1.50655e-73	8.0725e-72
Zm00001eb065350	103.283	4.31685	0.237982	18.1394	1.55734e-73	8.32241e-72
Zm00001eb137200	7308.85	1.05754	0.0583098	18.1365	1.64239e-73	8.7536e-72
Zm00001eb139350	2413.96	-1.82699	0.100796	-18.1257	1.9986e-73	1.06239e-71
Zm00001eb021380	1737.37	1.37025	0.075742	18.091	3.75385e-73	1.99014e-71
Zm00001eb260190	3836.1	1.4676	0.0811752	18.0795	4.62651e-73	2.44631e-71
Zm00001eb065660	756.994	2.25051	0.124509	18.075	5.01607e-73	2.64532e-71
Zm00001eb012820	1376.09	-2.23534	0.123793	-18.0571	6.93378e-73	3.64706e-71
Zm00001eb234730	233694	1.11302	0.061684	18.044	8.80202e-73	4.6176e-71
Zm00001eb233250	1583.24	2.90123	0.160825	18.0397	9.50254e-73	4.97209e-71
Zm00001eb369560	436.902	2.54267	0.140988	18.0346	1.04217e-72	5.43883e-71
Zm00001eb371490	3183.9	1.97077	0.10949	17.9996	1.96297e-72	1.02177e-70
Zm00001eb380650	359.938	-3.02643	0.168198	-17.9933	2.19766e-72	1.14096e-70
Zm00001eb105000	2712.04	1.3727	0.076326	17.9848	2.56528e-72	1.32838e-70
Zm00001eb068160	228.771	-3.9433	0.21943	-17.9707	3.30632e-72	1.7077e-70
Zm00001eb283960	5343.9	1.11196	0.0620069	17.9328	6.54169e-72	3.37006e-70
Zm00001eb089190	471.8	2.71338	0.151328	17.9305	6.81474e-72	3.50173e-70
Zm00001eb360480	47032.3	1.37929	0.0769266	17.9299	6.88671e-72	3.52966e-70
Zm00001eb056390	1796.43	3.11929	0.174115	17.9151	8.99454e-72	4.59823e-70
Zm00001eb316100	546.538	-2.66526	0.148819	-17.9094	9.9627e-72	5.08022e-70
Zm00001eb070550	4968.36	0.926529	0.051835	17.8746	1.86121e-71	9.46665e-70
Zm00001eb057740	4729.92	-1.44215	0.0807302	-17.8638	2.25626e-71	1.1447e-69
Zm00001eb013450	386.792	2.43151	0.136135	17.861	2.37207e-71	1.20041e-69
Zm00001eb362700	1068.4	1.40739	0.0790768	17.7978	7.35274e-71	3.71156e-69
Zm00001eb243000	462.247	1.87695	0.105601	17.774	1.12331e-70	5.65609e-69
Zm00001eb434080	2124.69	-1.66352	0.0936452	-17.7641	1.34034e-70	6.73195e-69
Zm00001eb352560	1313.3	1.50423	0.0849478	17.7077	3.65548e-70	1.8314e-68
Zm00001eb072420	4690.07	1.1235	0.0634528	17.7061	3.76226e-70	1.88019e-68
Zm00001eb309950	1018.84	-1.57518	0.0890235	-17.694	4.66581e-70	2.32594e-68
Zm00001eb265240	4035.16	1.03555	0.0585385	17.6901	4.99631e-70	2.48452e-68
Zm00001eb295820	2009.58	1.24377	0.0704797	17.6472	1.06883e-69	5.30181e-68
Zm00001eb109440	878.173	2.68352	0.152174	17.6345	1.33836e-69	6.62242e-68
Zm00001eb416050	3165.56	1.22348	0.0693897	17.632	1.39894e-69	6.9051e-68
Zm00001eb013620	1559.6	-1.40137	0.0795063	-17.6259	1.55744e-69	7.66859e-68
Zm00001eb160700	30469.1	0.943794	0.0535475	17.6254	1.57322e-69	7.72727e-68
Zm00001eb415270	2563.94	2.15507	0.122516	17.5901	2.93268e-69	1.43694e-67
Zm00001eb035050	1055	2.08194	0.118535	17.5639	4.65384e-69	2.27471e-67
Zm00001eb382480	22623.2	0.899366	0.0512326	17.5546	5.48764e-69	2.67573e-67
Zm00001eb157490	570.318	1.74748	0.0996399	17.538	7.34889e-69	3.57456e-67
Zm00001eb369840	1544.45	1.31326	0.0750218	17.5051	1.31102e-68	6.36148e-67
Zm00001eb254570	2926.03	1.19133	0.0680581	17.5046	1.32128e-68	6.39578e-67
Zm00001eb402180	2875.59	0.983378	0.0562003	17.4977	1.49094e-68	7.19962e-67
Zm00001eb166550	51307.7	1.47649	0.0843957	17.4948	1.56922e-68	7.55944e-67
Zm00001eb337290	3913.98	1.62073	0.092657	17.4917	1.65745e-68	7.96529e-67
Zm00001eb280840	6728.28	0.953812	0.0545748	17.4772	2.13893e-68	1.02546e-66
Zm00001eb032370	275.804	2.71528	0.155424	17.4702	2.41851e-68	1.15543e-66
Zm00001eb032690	41279.7	1.49477	0.0855617	17.4701	2.42157e-68	1.15543e-66
Zm00001eb047060	579.908	1.86712	0.10691	17.4644	2.67454e-68	1.27311e-66
Zm00001eb356520	6253.33	1.59961	0.0916275	17.4578	3.00528e-68	1.42715e-66
Zm00001eb141940	3930.92	0.936145	0.0536451	17.4507	3.39911e-68	1.61036e-66
Zm00001eb143150	1382.87	1.69414	0.0971891	17.4314	4.76569e-68	2.25246e-66
Zm00001eb177490	4974.16	0.781695	0.0448711	17.4209	5.72556e-68	2.69977e-66
Zm00001eb397320	7177.25	1.09988	0.0631362	17.4208	5.73949e-68	2.69999e-66
Zm00001eb328840	2927.04	-2.32812	0.133765	-17.4045	7.62308e-68	3.57767e-66
Zm00001eb358900	144.509	3.28797	0.18917	17.3811	1.14831e-67	5.37666e-66
Zm00001eb114430	1252.64	1.07371	0.0618265	17.3665	1.47933e-67	6.91045e-66
Zm00001eb141500	1740.78	1.97201	0.11359	17.3608	1.63462e-67	7.6181e-66
Zm00001eb208010	5172.29	0.923928	0.05322	17.3605	1.64167e-67	7.63322e-66
Zm00001eb427810	31462.2	-1.28672	0.0741439	-17.3543	1.8305e-67	8.49148e-66
Zm00001eb351060	713.19	-2.40363	0.138575	-17.3453	2.13916e-67	9.90042e-66
Zm00001eb179470	2735.87	1.08087	0.0623199	17.3438	2.19609e-67	1.01405e-65
Zm00001eb279780	12866.7	1.26478	0.0729627	17.3346	2.57905e-67	1.18814e-65
Zm00001eb162480	1590.4	-2.83061	0.163374	-17.326	2.99495e-67	1.37658e-65
Zm00001eb243260	406.275	-1.57041	0.0906817	-17.3178	3.45229e-67	1.58316e-65
Zm00001eb261190	590.063	-2.3964	0.138386	-17.3168	3.51398e-67	1.60776e-65
Zm00001eb051120	2172.13	1.737	0.100337	17.3117	3.83762e-67	1.75184e-65
Zm00001eb211460	645.023	1.90421	0.110018	17.3082	4.08295e-67	1.8596e-65
Zm00001eb057400	3654.84	1.3632	0.0788447	17.2897	5.62717e-67	2.55711e-65
Zm00001eb214420	8441.1	1.88895	0.10927	17.287	5.89269e-67	2.67171e-65
Zm00001eb035370	5980.52	0.872476	0.0504809	17.2833	6.2872e-67	2.84414e-65
Zm00001eb112360	4142.87	1.45929	0.0844783	17.2741	7.37413e-67	3.32832e-65
Zm00001eb293660	18748	0.69329	0.0401466	17.2689	8.06164e-67	3.63046e-65
Zm00001eb013860	4071.79	-1.77567	0.102893	-17.2575	9.83141e-67	4.41752e-65
Zm00001eb020120	627.2	1.36676	0.0792149	17.2538	1.04744e-66	4.69591e-65
Zm00001eb068400	45406.7	1.16404	0.0675052	17.2437	1.24694e-66	5.57783e-65
Zm00001eb284160	3732.89	1.09667	0.0636494	17.2299	1.58518e-66	7.07505e-65
Zm00001eb295890	2931.7	1.07319	0.0623459	17.2135	2.10355e-66	9.3678e-65
Zm00001eb318990	3430.73	1.229	0.0714086	17.2108	2.20411e-66	9.79389e-65
Zm00001eb175810	4605.06	1.2054	0.0700429	17.2094	2.25736e-66	1.00083e-64
Zm00001eb303620	1996.35	1.33412	0.0776349	17.1846	3.46272e-66	1.53185e-64
Zm00001eb031340	3307.02	0.918145	0.053456	17.1757	4.03715e-66	1.78204e-64
Zm00001eb346540	137.903	3.64523	0.212261	17.1733	4.20668e-66	1.85279e-64
Zm00001eb411020	268.709	2.69169	0.156822	17.1639	4.94416e-66	2.17283e-64
Zm00001eb373050	3809.27	1.5073	0.0878589	17.1559	5.68165e-66	2.49147e-64
Zm00001eb010620	5127.46	0.782989	0.0456504	17.1518	6.09082e-66	2.66507e-64
Zm00001eb327510	3408.38	1.08346	0.0631873	17.1468	6.64153e-66	2.8997e-64
Zm00001eb394120	1046.72	2.04205	0.119118	17.1431	7.07346e-66	3.08157e-64
Zm00001eb291070	36336.2	1.51003	0.088113	17.1374	7.80709e-66	3.3938e-64
Zm00001eb397700	5746.75	1.05835	0.0618131	17.1219	1.01961e-65	4.42272e-64
Zm00001eb066400	305.619	2.952	0.172478	17.1152	1.14269e-65	4.94588e-64
Zm00001eb158750	1248.23	-1.15708	0.0676627	-17.1007	1.46586e-65	6.33098e-64
Zm00001eb400570	176.56	3.63571	0.212799	17.0852	1.91297e-65	8.24427e-64
Zm00001eb388050	2016.03	1.84503	0.108002	17.0833	1.97741e-65	8.50373e-64
Zm00001eb098040	1452.19	-2.0666	0.121028	-17.0754	2.26232e-65	9.70811e-64
Zm00001eb330160	3377.37	0.992532	0.0581368	17.0723	2.38435e-65	1.02099e-63
Zm00001eb380200	1345.93	-1.52353	0.0892593	-17.0686	2.54218e-65	1.08625e-63
Zm00001eb328850	3904.85	0.821014	0.0481115	17.0648	2.71227e-65	1.15647e-63
Zm00001eb322310	1668	1.25583	0.0735988	17.0632	2.78957e-65	1.1869e-63
Zm00001eb238670	98917.6	1.15532	0.0678872	17.0182	6.01648e-65	2.55446e-63
Zm00001eb178700	293.254	-2.695	0.158368	-17.0173	6.10795e-65	2.58781e-63
Zm00001eb020950	167.14	-4.74484	0.279	-17.0066	7.33758e-65	3.10222e-63
Zm00001eb371950	139.755	-3.24167	0.190864	-16.9842	1.07573e-64	4.53844e-63
Zm00001eb183190	881.884	2.40914	0.141965	16.9699	1.37054e-64	5.77008e-63
Zm00001eb415650	1756.51	1.27718	0.0752657	16.969	1.39366e-64	5.85512e-63
Zm00001eb013780	973.063	2.44725	0.14431	16.9583	1.67014e-64	7.00203e-63
Zm00001eb212170	10806.6	0.627629	0.0370472	16.9413	2.23023e-64	9.33067e-63
Zm00001eb359440	1261.55	1.09725	0.0647727	16.94	2.28153e-64	9.52539e-63
Zm00001eb121070	2662.78	1.24882	0.0737744	16.9275	2.81914e-64	1.17455e-62
Zm00001eb089600	579.132	-1.9732	0.116582	-16.9255	2.92009e-64	1.21408e-62
Zm00001eb390690	16220.5	-1.59356	0.094164	-16.9232	3.03388e-64	1.25878e-62
Zm00001eb015060	1746.87	0.795871	0.0470443	16.9175	3.34575e-64	1.38531e-62
Zm00001eb341570	319.878	-3.0012	0.177415	-16.9163	3.41295e-64	1.41022e-62
Zm00001eb078640	2984.55	-1.62178	0.0960409	-16.8863	5.67417e-64	2.33972e-62
Zm00001eb063800	7043.19	0.743822	0.0440847	16.8726	7.16106e-64	2.94677e-62
Zm00001eb254040	3072.63	1.40256	0.0832735	16.8428	1.18536e-63	4.86774e-62
Zm00001eb368350	2369.73	1.97083	0.117105	16.8295	1.48257e-63	6.0758e-62
Zm00001eb318760	955.168	-1.58122	0.0941114	-16.8016	2.377e-63	9.72146e-62
Zm00001eb214200	123.864	3.13643	0.186686	16.8005	2.41844e-63	9.87077e-62
Zm00001eb158100	21389	-1.90295	0.11327	-16.8002	2.4324e-63	9.90756e-62
Zm00001eb134130	519.767	-1.67092	0.0995195	-16.7899	2.89451e-63	1.17659e-61
Zm00001eb238340	875.094	1.0667	0.0635454	16.7865	3.06446e-63	1.24315e-61
Zm00001eb004420	12963.9	0.908548	0.0541334	16.7835	3.22253e-63	1.30463e-61
Zm00001eb206670	201.625	2.72499	0.162378	16.7818	3.3182e-63	1.34066e-61
Zm00001eb168830	4556.46	0.928759	0.0553475	16.7805	3.38898e-63	1.3665e-61
Zm00001eb318940	143.931	-3.87749	0.231116	-16.7773	3.57984e-63	1.44056e-61
Zm00001eb425830	16701.7	1.25687	0.0749273	16.7745	3.74979e-63	1.50593e-61
Zm00001eb204010	236.453	-1.74198	0.103872	-16.7704	4.02102e-63	1.61162e-61
Zm00001eb289800	3376.18	1.09692	0.0654343	16.7636	4.50215e-63	1.80086e-61
Zm00001eb315970	275.058	-2.61717	0.156303	-16.7442	6.24458e-63	2.49286e-61
Zm00001eb064860	2558.48	1.3141	0.0785639	16.7264	8.41075e-63	3.35092e-61
Zm00001eb228940	2094.68	1.14893	0.0687305	16.7164	9.95687e-63	3.95904e-61
Zm00001eb093090	223.475	-3.35109	0.200552	-16.7094	1.12041e-62	4.44615e-61
Zm00001eb238000	2045.67	1.82343	0.109147	16.7062	1.18173e-62	4.68021e-61
Zm00001eb160480	381.195	3.13562	0.187878	16.6896	1.55894e-62	6.16197e-61
Zm00001eb366470	3733.63	0.840811	0.0503893	16.6863	1.64839e-62	6.50269e-61
Zm00001eb037100	706.667	1.92451	0.115345	16.6848	1.69017e-62	6.65442e-61
Zm00001eb346260	1252.22	1.40491	0.0842468	16.6762	1.95341e-62	7.67575e-61
Zm00001eb145580	7692.58	1.11537	0.0669011	16.6718	2.10006e-62	8.23584e-61
Zm00001eb103540	604.961	2.08035	0.124785	16.6715	2.11173e-62	8.26543e-61
Zm00001eb214190	673.314	2.04615	0.12275	16.6693	2.19049e-62	8.55702e-61
Zm00001eb129820	8098.17	2.00463	0.120264	16.6685	2.21923e-62	8.65242e-61
Zm00001eb287700	105.252	5.496	0.329731	16.6681	2.23528e-62	8.69806e-61
Zm00001eb393520	407.741	2.56784	0.15421	16.6517	2.94346e-62	1.14316e-60
Zm00001eb142400	5006.53	1.48672	0.089345	16.6402	3.56254e-62	1.38092e-60
Zm00001eb163180	593.528	2.37821	0.142988	16.6322	4.07259e-62	1.57557e-60
Zm00001eb209430	1117.82	1.42507	0.085749	16.6191	5.07131e-62	1.95817e-60
Zm00001eb299720	126.846	4.72345	0.284298	16.6144	5.47951e-62	2.11172e-60
Zm00001eb190530	5465.31	1.43342	0.0862793	16.6137	5.54802e-62	2.13402e-60
Zm00001eb210780	1546.24	1.32557	0.0799023	16.5899	8.25241e-62	3.16817e-60
Zm00001eb217930	323.797	-2.6565	0.160175	-16.585	8.95154e-62	3.43e-60
Zm00001eb244510	1254.87	-1.5723	0.0948478	-16.5771	1.02062e-61	3.90329e-60
Zm00001eb225770	16922.8	0.959616	0.0579976	16.5458	1.71707e-61	6.55431e-60
Zm00001eb378730	827.479	2.59299	0.156787	16.5383	1.94531e-61	7.4114e-60
Zm00001eb064630	211.786	-2.36279	0.14292	-16.5322	2.15158e-61	8.18172e-60
Zm00001eb233520	671.06	1.18191	0.0715923	16.5089	3.16547e-61	1.20144e-59
Zm00001eb314230	10911.7	1.52725	0.0925931	16.4943	4.03435e-61	1.52833e-59
Zm00001eb338230	1025.72	-2.52483	0.153084	-16.493	4.11704e-61	1.55671e-59
Zm00001eb171020	3520.82	0.715609	0.0434004	16.4886	4.43453e-61	1.6736e-59
Zm00001eb281100	156.072	-4.93679	0.299482	-16.4844	4.74784e-61	1.78847e-59
Zm00001eb070310	5137.22	0.969479	0.058828	16.4799	5.11836e-61	1.92288e-59
Zm00001eb241950	1296.15	1.16322	0.0705849	16.4797	5.13344e-61	1.92288e-59
Zm00001eb356610	1237.08	1.12766	0.0684271	16.4797	5.13228e-61	1.92288e-59
Zm00001eb014050	1214.36	1.43734	0.0872989	16.4646	6.59228e-61	2.46473e-59
Zm00001eb007600	2413.89	0.901946	0.0548903	16.4318	1.13284e-60	4.22759e-59
Zm00001eb190570	399.874	-3.10263	0.188846	-16.4294	1.17874e-60	4.39071e-59
Zm00001eb086270	161.13	2.38012	0.144898	16.4262	1.24227e-60	4.61877e-59
Zm00001eb325080	2858.39	0.841752	0.0512734	16.4169	1.44704e-60	5.37014e-59
Zm00001eb077270	520.537	-2.94504	0.179396	-16.4164	1.45917e-60	5.40514e-59
Zm00001eb260560	3225.01	1.37755	0.0839704	16.4051	1.75698e-60	6.49627e-59
Zm00001eb107250	8488.91	1.25359	0.0764692	16.3934	2.13056e-60	7.86306e-59
Zm00001eb156560	1062.43	1.4983	0.0914058	16.3918	2.18895e-60	8.0637e-59
Zm00001eb376500	241.741	2.35575	0.143722	16.391	2.21786e-60	8.15522e-59
Zm00001eb215120	24494.3	0.985941	0.0601527	16.3906	2.23081e-60	8.18781e-59
Zm00001eb112040	14375.7	0.855019	0.0521666	16.3902	2.24807e-60	8.23607e-59
Zm00001eb218420	865.267	-1.86552	0.113836	-16.3878	2.3377e-60	8.54881e-59
Zm00001eb413010	628.077	1.7142	0.104634	16.3828	2.53635e-60	9.25837e-59
Zm00001eb144120	5527.09	1.39576	0.0853629	16.3508	4.28989e-60	1.56308e-58
Zm00001eb167290	1896.95	1.45324	0.0889058	16.3458	4.65925e-60	1.69458e-58
Zm00001eb214520	1307.93	1.23236	0.0754482	16.3339	5.66779e-60	2.05765e-58
Zm00001eb264930	8898.91	1.70567	0.104536	16.3166	7.51944e-60	2.72495e-58
Zm00001eb388020	823.433	-1.43428	0.0879855	-16.3014	9.65087e-60	3.49104e-58
Zm00001eb269300	2079.09	1.32897	0.081574	16.2916	1.13311e-59	4.09146e-58
Zm00001eb316830	172.846	-3.64975	0.224087	-16.2872	1.21662e-59	4.38508e-58
Zm00001eb147900	10925.1	1.61165	0.099013	16.2771	1.43408e-59	5.15959e-58
Zm00001eb407460	350.916	2.35706	0.144835	16.2742	1.50524e-59	5.40593e-58
Zm00001eb110370	7588.43	0.790331	0.0485834	16.2675	1.67889e-59	6.01878e-58
Zm00001eb329080	436.225	-2.4796	0.152435	-16.2666	1.70269e-59	6.09318e-58
Zm00001eb162430	30398.9	1.47802	0.090905	16.2589	1.93135e-59	6.89914e-58
Zm00001eb398940	2899.61	2.3094	0.142051	16.2576	1.97395e-59	7.0388e-58
Zm00001eb325110	4135.56	0.967365	0.0595279	16.2506	2.21089e-59	7.86967e-58
Zm00001eb018360	1517.33	1.3233	0.0814648	16.2439	2.46882e-59	8.77219e-58
Zm00001eb022240	335.477	-2.90328	0.178769	-16.2404	2.61105e-59	9.26113e-58
Zm00001eb351520	3303.69	-1.71141	0.105386	-16.2395	2.65095e-59	9.38604e-58
Zm00001eb062680	1803.75	1.54768	0.0953073	16.2388	2.68128e-59	9.47668e-58
Zm00001eb144600	4475.66	0.639737	0.0394268	16.2259	3.30661e-59	1.16663e-57
Zm00001eb339150	3911.04	1.14396	0.0705157	16.2228	3.48228e-59	1.22645e-57
Zm00001eb110560	5946.35	0.86748	0.0534819	16.2201	3.63838e-59	1.27918e-57
Zm00001eb132840	854.419	1.51464	0.0934093	16.215	3.94785e-59	1.38555e-57
Zm00001eb190790	3058.83	0.903616	0.0557379	16.2119	4.15612e-59	1.45609e-57
Zm00001eb116270	4461.04	0.796441	0.0491333	16.2098	4.29934e-59	1.50364e-57
Zm00001eb371200	8021.33	0.742195	0.0458066	16.2028	4.81721e-59	1.68183e-57
Zm00001eb127130	2073.99	1.21752	0.0751581	16.1994	5.09002e-59	1.77398e-57
Zm00001eb193190	958.905	-1.61713	0.0998695	-16.1924	5.70435e-59	1.98464e-57
Zm00001eb046160	1486.63	1.28152	0.0792613	16.1683	8.44052e-59	2.93151e-57
Zm00001eb139420	3698.6	1.70401	0.105416	16.1646	8.96602e-59	3.10863e-57
Zm00001eb171480	2408.42	1.34872	0.0835138	16.1497	1.14165e-58	3.95141e-57
Zm00001eb153760	649.76	-2.85082	0.176527	-16.1495	1.14425e-58	3.95164e-57
Zm00001eb191110	5097.64	1.49072	0.0923075	16.1495	1.14566e-58	3.95164e-57
Zm00001eb215110	1639.25	1.17761	0.0729506	16.1426	1.27983e-58	4.40682e-57
Zm00001eb140600	1320.68	2.91149	0.180395	16.1395	1.34558e-58	4.62529e-57
Zm00001eb417380	6259.88	1.24802	0.0773343	16.138	1.37884e-58	4.7315e-57
Zm00001eb358890	11840	1.36473	0.0845964	16.1322	1.51461e-58	5.1885e-57
Zm00001eb374390	350.543	-2.56465	0.158984	-16.1315	1.53294e-58	5.24235e-57
Zm00001eb217350	3865.44	0.771981	0.0478628	16.129	1.59496e-58	5.44514e-57
Zm00001eb427060	2069.09	1.44194	0.0894034	16.1285	1.60833e-58	5.48144e-57
Zm00001eb224450	5044.74	1.13728	0.0705443	16.1215	1.80238e-58	6.13239e-57
Zm00001eb322660	564.736	2.9152	0.180872	16.1175	1.92231e-58	6.52934e-57
Zm00001eb017620	3521.81	1.42663	0.0886005	16.1018	2.47657e-58	8.3977e-57
Zm00001eb386390	2688.81	1.31171	0.0814847	16.0976	2.65211e-58	8.97776e-57
Zm00001eb258290	1640.15	-1.91449	0.118932	-16.0974	2.66184e-58	8.99551e-57
Zm00001eb190930	1968.75	0.944007	0.0586461	16.0967	2.69197e-58	9.082e-57
Zm00001eb107170	4220.51	1.73553	0.107871	16.0889	3.05295e-58	1.02825e-56
Zm00001eb368960	2710.01	1.06858	0.0664258	16.0868	3.158e-58	1.06185e-56
Zm00001eb204390	2236.15	1.14274	0.0710953	16.0733	3.92306e-58	1.31689e-56
Zm00001eb018850	3173.94	1.87189	0.116493	16.0686	4.23253e-58	1.41839e-56
Zm00001eb353170	363.535	3.03706	0.189025	16.067	4.34534e-58	1.45377e-56
Zm00001eb162370	2043.72	1.04463	0.0650355	16.0624	4.6798e-58	1.56275e-56
Zm00001eb350050	1452.99	-1.21766	0.0758083	-16.0623	4.6867e-58	1.56275e-56
Zm00001eb320670	710.425	1.68083	0.104727	16.0497	5.74501e-58	1.91246e-56
Zm00001eb286050	1196.25	2.13078	0.132772	16.0484	5.8618e-58	1.9481e-56
Zm00001eb371100	1623.04	1.18767	0.0740217	16.0449	6.20284e-58	2.05803e-56
Zm00001eb197310	679.364	-2.43114	0.151569	-16.0399	6.73075e-58	2.22949e-56
Zm00001eb246990	2825.61	0.815597	0.0508618	16.0356	7.21333e-58	2.3854e-56
Zm00001eb081420	10299.5	1.37962	0.0860794	16.0273	8.24049e-58	2.72058e-56
Zm00001eb007670	2241.87	-1.5609	0.0973924	-16.0269	8.28995e-58	2.73241e-56
Zm00001eb253860	531.626	1.69389	0.105789	16.012	1.05389e-57	3.46799e-56
Zm00001eb423840	2006.36	-1.82944	0.114281	-16.0083	1.11739e-57	3.67091e-56
Zm00001eb237500	2662.47	-0.860493	0.0537604	-16.0061	1.15922e-57	3.80208e-56
Zm00001eb192690	3184.13	0.995408	0.0622076	16.0014	1.24942e-57	4.09123e-56
Zm00001eb143460	37105	1.31573	0.0822302	16.0005	1.26695e-57	4.14187e-56
Zm00001eb122760	281.077	-3.08047	0.192597	-15.9944	1.39783e-57	4.56228e-56
Zm00001eb077240	157.913	-4.85766	0.303831	-15.988	1.54823e-57	5.04496e-56
Zm00001eb407550	6676.22	-0.827555	0.0517805	-15.982	1.70623e-57	5.55079e-56
Zm00001eb385590	1514.78	1.03376	0.0647345	15.9692	2.09452e-57	6.80294e-56
Zm00001eb192120	6231.77	1.21778	0.0762645	15.9678	2.14218e-57	6.94648e-56
Zm00001eb098610	990.351	1.66792	0.104588	15.9475	2.96632e-57	9.60341e-56
Zm00001eb248240	2170.2	1.28092	0.0803835	15.9351	3.61369e-57	1.16804e-55
Zm00001eb015440	7105.47	1.32783	0.0833318	15.9343	3.6648e-57	1.18265e-55
Zm00001eb403210	330.406	-1.588	0.0997067	-15.9267	4.13849e-57	1.33336e-55
Zm00001eb426300	1970.45	0.998226	0.0627679	15.9034	5.99842e-57	1.92951e-55
Zm00001eb374820	425.937	-1.87221	0.117783	-15.8954	6.82178e-57	2.19084e-55
Zm00001eb052630	2193.47	0.947788	0.0596473	15.8899	7.45003e-57	2.38878e-55
Zm00001eb025340	1518.79	1.35627	0.0854033	15.8808	8.60567e-57	2.75491e-55
Zm00001eb115490	3089.07	0.791733	0.0498617	15.8786	8.91588e-57	2.84967e-55
Zm00001eb121040	611.962	-1.54456	0.097292	-15.8755	9.37157e-57	2.99055e-55
Zm00001eb053440	1537.76	0.985603	0.0621754	15.852	1.36199e-56	4.33933e-55
Zm00001eb401270	1373.28	-1.97034	0.124301	-15.8514	1.37548e-56	4.37533e-55
Zm00001eb013950	2175.43	-1.72207	0.108645	-15.8505	1.39483e-56	4.42987e-55
Zm00001eb327340	438.595	-1.42005	0.0896024	-15.8483	1.44455e-56	4.5805e-55
Zm00001eb392400	1864.8	1.5277	0.0964188	15.8444	1.53666e-56	4.86486e-55
Zm00001eb433410	1419.94	0.875688	0.0553986	15.807	2.78207e-56	8.7938e-55
Zm00001eb304890	12038.1	0.82053	0.0519449	15.7962	3.30606e-56	1.04336e-54
Zm00001eb247060	1719.77	1.07302	0.0679336	15.7951	3.36475e-56	1.06021e-54
Zm00001eb158120	162.775	-2.46883	0.156443	-15.781	4.20533e-56	1.323e-54
Zm00001eb095020	5095.37	0.95298	0.0604045	15.7766	4.50618e-56	1.41542e-54
Zm00001eb388840	3731.26	-1.36757	0.0866839	-15.7765	4.51675e-56	1.41652e-54
Zm00001eb412600	289.723	-2.84597	0.180456	-15.771	4.93006e-56	1.54372e-54
Zm00001eb427460	15834.3	0.876062	0.0555722	15.7644	5.46774e-56	1.70942e-54
Zm00001eb055870	885.67	-1.45105	0.092072	-15.76	5.86411e-56	1.83048e-54
Zm00001eb363390	1082.04	1.61566	0.102539	15.7566	6.18693e-56	1.92824e-54
Zm00001eb188990	449.479	-1.9243	0.122137	-15.7552	6.32516e-56	1.96827e-54
Zm00001eb273010	675.223	-1.73497	0.1102	-15.7439	7.5641e-56	2.35015e-54
Zm00001eb318720	1596.94	0.891824	0.0566707	15.737	8.44083e-56	2.61849e-54
Zm00001eb245810	1103.53	-1.41549	0.0899582	-15.735	8.70903e-56	2.69751e-54
Zm00001eb003960	1631.54	-1.90612	0.121179	-15.7298	9.45288e-56	2.92339e-54
Zm00001eb122280	2765.42	1.03447	0.0658251	15.7154	1.18715e-55	3.66571e-54
Zm00001eb201000	130.072	-4.15114	0.264174	-15.7136	1.21959e-55	3.7601e-54
Zm00001eb134820	1636.68	1.49854	0.0953796	15.7113	1.26574e-55	3.89639e-54
Zm00001eb097300	7467.2	0.563618	0.035889	15.7045	1.40911e-55	4.33106e-54
Zm00001eb210510	12852.3	0.843237	0.0537168	15.6978	1.56503e-55	4.80295e-54
Zm00001eb183780	3269.08	-1.25544	0.079987	-15.6955	1.62248e-55	4.97165e-54
Zm00001eb406860	1465.23	-1.08557	0.0692044	-15.6864	1.87445e-55	5.73496e-54
Zm00001eb240620	7204.78	1.12256	0.0716194	15.6739	2.28074e-55	6.96737e-54
Zm00001eb282510	4951.99	-1.6353	0.104432	-15.659	2.88615e-55	8.80342e-54
Zm00001eb432170	74815.3	1.51196	0.0965832	15.6545	3.09598e-55	9.42909e-54
Zm00001eb260410	786.036	-1.29721	0.0828901	-15.6497	3.33759e-55	1.01495e-53
Zm00001eb358800	7287.06	2.31369	0.147847	15.6493	3.36118e-55	1.02058e-53
Zm00001eb064410	1019.86	0.984874	0.0630038	15.632	4.40846e-55	1.33654e-53
Zm00001eb233410	98.5857	-4.57588	0.292755	-15.6304	4.51875e-55	1.36791e-53
Zm00001eb355010	5631.62	0.77469	0.0495972	15.6196	5.35034e-55	1.61721e-53
Zm00001eb383800	9388.4	1.1733	0.0751547	15.6118	6.04817e-55	1.82538e-53
Zm00001eb085340	4863	0.724684	0.0464778	15.592	8.24742e-55	2.48539e-53
Zm00001eb355300	810.385	1.64029	0.105245	15.5855	9.1344e-55	2.74855e-53
Zm00001eb062520	801.251	1.20473	0.0774116	15.5627	1.30525e-54	3.92162e-53
Zm00001eb107810	124.289	3.01156	0.193547	15.5599	1.3636e-54	4.09081e-53
Zm00001eb076160	709.729	1.20018	0.0772049	15.5454	1.70878e-54	5.11866e-53
Zm00001eb174030	1425.67	1.44022	0.0928218	15.516	2.70304e-54	8.08491e-53
Zm00001eb245690	9622.78	0.817614	0.0527466	15.5008	3.42597e-54	1.02319e-52
Zm00001eb290300	756.652	1.16507	0.0751652	15.5001	3.46351e-54	1.03287e-52
Zm00001eb154440	1818.88	-1.20816	0.077997	-15.4898	4.06266e-54	1.20974e-52
Zm00001eb332150	1956.28	1.56661	0.101223	15.4768	4.97828e-54	1.48019e-52
Zm00001eb008570	2231.47	0.928729	0.0600136	15.4753	5.09194e-54	1.51174e-52
Zm00001eb336760	13215.1	0.848892	0.0548933	15.4644	6.03248e-54	1.78833e-52
Zm00001eb382810	414.74	-2.31927	0.150006	-15.4612	6.34146e-54	1.87715e-52
Zm00001eb041750	618.833	1.28253	0.0830634	15.4404	8.75546e-54	2.5879e-52
Zm00001eb006690	546.864	1.7484	0.113237	15.4402	8.78647e-54	2.59324e-52
Zm00001eb386770	597.783	1.78109	0.115408	15.433	9.82337e-54	2.895e-52
Zm00001eb096900	1311.74	-1.68064	0.108921	-15.4299	1.03071e-53	3.03311e-52
Zm00001eb352150	1380.73	-1.74318	0.113094	-15.4136	1.32666e-53	3.89829e-52
Zm00001eb332090	3415.81	1.23919	0.0804711	15.3993	1.65555e-53	4.85758e-52
Zm00001eb022980	2824.03	1.21783	0.0790882	15.3983	1.67917e-53	4.91968e-52
Zm00001eb286740	3238.3	1.53128	0.0995205	15.3866	2.01291e-53	5.88887e-52
Zm00001eb312240	151.406	-2.81071	0.182708	-15.3836	2.10793e-53	6.15785e-52
Zm00001eb072870	209.911	3.36758	0.218999	15.3772	2.32979e-53	6.79607e-52
Zm00001eb362180	2123.93	1.12588	0.0732341	15.3737	2.45551e-53	7.14213e-52
Zm00001eb392600	382.516	-2.78013	0.180836	-15.3737	2.45555e-53	7.14213e-52
Zm00001eb011220	790.699	1.7054	0.110965	15.3688	2.65031e-53	7.69743e-52
Zm00001eb063910	31312.3	1.07313	0.0698711	15.3587	3.09502e-53	8.976e-52
Zm00001eb224260	1065.8	1.28885	0.0839247	15.3572	3.16831e-53	9.17528e-52
Zm00001eb234310	361.318	-1.71876	0.111928	-15.356	3.23077e-53	9.34266e-52
Zm00001eb117030	1005.38	1.15045	0.0749684	15.3458	3.77586e-53	1.09032e-51
Zm00001eb224680	4238.68	1.67946	0.109477	15.3407	4.08485e-53	1.17785e-51
Zm00001eb069420	3870.81	0.844763	0.0550761	15.3381	4.25439e-53	1.22497e-51
Zm00001eb303110	7489.13	1.31728	0.0860053	15.3163	5.95238e-53	1.71142e-51
Zm00001eb063660	207.762	3.71264	0.242487	15.3107	6.48902e-53	1.86037e-51
Zm00001eb285030	34468.8	1.07601	0.070278	15.3107	6.48211e-53	1.86037e-51
Zm00001eb282360	8101.36	1.13378	0.0740677	15.3073	6.83689e-53	1.9573e-51
Zm00001eb343620	1267.13	0.952665	0.0622454	15.305	7.08205e-53	2.0246e-51
Zm00001eb378210	4849.61	1.34649	0.0879791	15.3046	7.1198e-53	2.03249e-51
Zm00001eb098540	1232.68	1.35572	0.0886361	15.2954	8.2075e-53	2.33966e-51
Zm00001eb007960	477.697	-1.88118	0.123034	-15.2899	8.92681e-53	2.5411e-51
Zm00001eb261230	162.912	2.46417	0.161269	15.2799	1.04058e-52	2.9579e-51
Zm00001eb192960	4908.19	0.601663	0.0393785	15.279	1.05558e-52	2.99628e-51
Zm00001eb216430	935.459	1.08339	0.0709599	15.2676	1.2576e-52	3.56468e-51
Zm00001eb295470	1587.6	1.8991	0.124506	15.2532	1.56871e-52	4.44025e-51
Zm00001eb249860	2220.54	-2.28465	0.149863	-15.245	1.77851e-52	5.02699e-51
Zm00001eb323150	485.792	-2.04178	0.133937	-15.2444	1.79459e-52	5.0653e-51
Zm00001eb331540	1211.61	1.848	0.121291	15.236	2.03943e-52	5.74826e-51
Zm00001eb429430	1854.88	0.93984	0.0616934	15.2341	2.10154e-52	5.91502e-51
Zm00001eb265280	269.69	2.94641	0.193428	15.2326	2.14989e-52	6.0426e-51
Zm00001eb303290	1017.64	1.19631	0.0785522	15.2295	2.25355e-52	6.32508e-51
Zm00001eb227380	1496.75	1.13822	0.0747779	15.2213	2.55426e-52	7.15907e-51
Zm00001eb404940	2858.23	0.661115	0.0434346	15.2209	2.56859e-52	7.18919e-51
Zm00001eb267350	3124.9	0.713723	0.0468997	15.2181	2.68364e-52	7.50071e-51
Zm00001eb394410	2099.76	0.998973	0.0656729	15.2113	2.97357e-52	8.2995e-51
Zm00001eb014740	1990.61	0.815817	0.0536429	15.2083	3.11588e-52	8.68458e-51
Zm00001eb404490	186.849	-2.3135	0.152389	-15.1816	4.68567e-52	1.30418e-50
Zm00001eb232240	1050.32	1.21122	0.0797938	15.1794	4.84538e-52	1.34676e-50
Zm00001eb403730	2380.86	1.02226	0.0673636	15.1753	5.15445e-52	1.43068e-50
Zm00001eb238330	8171.4	1.03575	0.0682583	15.174	5.25825e-52	1.45747e-50
Zm00001eb253880	10624.4	1.24754	0.08222	15.1732	5.32289e-52	1.47335e-50
Zm00001eb099590	557.916	-1.83534	0.121021	-15.1655	5.98694e-52	1.65487e-50
Zm00001eb206490	2568.3	1.43603	0.0948759	15.1359	9.3896e-52	2.59184e-50
Zm00001eb408520	919.845	2.7376	0.180947	15.1293	1.03746e-51	2.8598e-50
Zm00001eb397650	4695.31	0.960393	0.06356	15.11	1.391e-51	3.82906e-50
Zm00001eb355670	1536.91	1.66825	0.110495	15.0979	1.67082e-51	4.59303e-50
Zm00001eb405290	13699.9	0.961322	0.0637029	15.0907	1.86419e-51	5.11758e-50
Zm00001eb137290	4381.37	0.908731	0.0602301	15.0877	1.95242e-51	5.35247e-50
Zm00001eb246000	376.068	-2.70295	0.179207	-15.0829	2.09945e-51	5.74767e-50
Zm00001eb066190	5555.75	0.937736	0.0621745	15.0823	2.11718e-51	5.78041e-50
Zm00001eb102970	13140.5	1.16431	0.0771973	15.0823	2.11681e-51	5.78041e-50
Zm00001eb098910	1635.89	-2.09445	0.13892	-15.0767	2.30408e-51	6.28214e-50
Zm00001eb383280	147.553	-3.81701	0.25321	-15.0745	2.38368e-51	6.49034e-50
Zm00001eb003650	6743.29	-1.67826	0.111375	-15.0686	2.60594e-51	7.0859e-50
Zm00001eb347050	2288.26	-1.62509	0.108021	-15.0442	3.77116e-51	1.02404e-49
Zm00001eb032010	187.49	2.52036	0.16755	15.0424	3.87037e-51	1.04956e-49
Zm00001eb012310	6294.56	0.846118	0.0562979	15.0293	4.71853e-51	1.27783e-49
Zm00001eb350230	453.022	-2.60878	0.173682	-15.0205	5.39339e-51	1.45862e-49
Zm00001eb208580	1696.65	1.06267	0.0707571	15.0185	5.55168e-51	1.4994e-49
Zm00001eb128010	3520.78	-1.56197	0.104163	-14.9953	7.87598e-51	2.12429e-49
Zm00001eb379920	246.938	2.35044	0.156772	14.9928	8.18757e-51	2.20536e-49
Zm00001eb162830	4999.93	0.946358	0.0631572	14.9842	9.31771e-51	2.5064e-49
Zm00001eb095290	411.15	1.85892	0.124188	14.9686	1.17725e-50	3.16247e-49
Zm00001eb156700	1935.8	1.44135	0.0963053	14.9665	1.21629e-50	3.26299e-49
Zm00001eb278060	1750.39	0.791845	0.0529139	14.9648	1.24756e-50	3.34238e-49
Zm00001eb096850	2071.6	1.54669	0.103395	14.9591	1.35797e-50	3.63333e-49
Zm00001eb395640	2626.06	0.842315	0.0563157	14.957	1.40129e-50	3.74424e-49
Zm00001eb082210	445.158	-1.48308	0.0991668	-14.9554	1.43677e-50	3.83393e-49
Zm00001eb206350	38185.7	1.13559	0.0759369	14.9543	1.45907e-50	3.88826e-49
Zm00001eb333900	1525.77	-1.61008	0.10768	-14.9524	1.50262e-50	3.999e-49
Zm00001eb036130	1905.51	0.958379	0.0640997	14.9514	1.52576e-50	4.0552e-49
Zm00001eb334920	1115.94	1.07669	0.0720732	14.9388	1.84189e-50	4.88895e-49
Zm00001eb029390	2783.52	1.43034	0.0958042	14.9298	2.10972e-50	5.59244e-49
Zm00001eb205550	2161.18	0.842672	0.0564482	14.9282	2.15899e-50	5.71546e-49
Zm00001eb068120	10046.9	1.03391	0.0692717	14.9255	2.24999e-50	5.94852e-49
Zm00001eb258590	3119.09	1.37409	0.0920687	14.9246	2.2806e-50	6.02151e-49
Zm00001eb027830	514.086	-1.81126	0.121425	-14.9167	2.56671e-50	6.76802e-49
Zm00001eb397350	3032.41	0.872735	0.058511	14.9157	2.60433e-50	6.8582e-49
Zm00001eb316130	739.025	-1.67927	0.112603	-14.9133	2.70233e-50	7.1069e-49
Zm00001eb104970	597.467	-1.29899	0.0872076	-14.8954	3.53008e-50	9.27167e-49
Zm00001eb373600	705.053	-2.03793	0.136836	-14.8933	3.64358e-50	9.55725e-49
Zm00001eb329370	2569.23	-1.76549	0.118571	-14.8897	3.84427e-50	1.00705e-48
Zm00001eb040460	595.973	-1.60622	0.108033	-14.868	5.3212e-50	1.39213e-48
Zm00001eb261440	7970.38	1.37541	0.0925351	14.8637	5.67448e-50	1.48262e-48
Zm00001eb300770	7927.19	0.608225	0.0409335	14.8588	6.09805e-50	1.59121e-48
Zm00001eb352500	130.74	3.18112	0.214304	14.8439	7.61496e-50	1.98445e-48
Zm00001eb201580	1080.85	1.50927	0.101692	14.8417	7.87837e-50	2.05042e-48
Zm00001eb282730	3104.29	1.00012	0.0673961	14.8395	8.13784e-50	2.1152e-48
Zm00001eb051750	197.482	2.44249	0.1646	14.839	8.19809e-50	2.12811e-48
Zm00001eb238730	31823.6	-1.71908	0.115855	-14.8382	8.29977e-50	2.15171e-48
Zm00001eb342290	1758.51	1.21557	0.0819945	14.825	1.00992e-49	2.61482e-48
Zm00001eb117720	835.592	1.23034	0.0830249	14.8189	1.10551e-49	2.85863e-48
Zm00001eb106720	1009.74	1.21073	0.0817314	14.8135	1.19857e-49	3.09529e-48
Zm00001eb065720	1614.05	-1.45494	0.0982422	-14.8097	1.2677e-49	3.26958e-48
Zm00001eb082630	855.303	1.13013	0.0763209	14.8076	1.30762e-49	3.36821e-48
Zm00001eb356420	429.613	1.90913	0.128932	14.8072	1.31623e-49	3.38604e-48
Zm00001eb193690	12431.2	1.00073	0.0676435	14.7942	1.59736e-49	4.10399e-48
Zm00001eb121650	34522.2	1.20014	0.0811281	14.7931	1.62204e-49	4.16205e-48
Zm00001eb394700	8169.35	1.08722	0.0735174	14.7887	1.7338e-49	4.44315e-48
Zm00001eb389540	3506.13	1.1995	0.081122	14.7864	1.79253e-49	4.58777e-48
Zm00001eb082700	486.35	1.55259	0.105018	14.784	1.8582e-49	4.74978e-48
Zm00001eb173880	2125.14	0.911789	0.0617552	14.7646	2.47923e-49	6.32913e-48
Zm00001eb249690	990.825	1.83069	0.124008	14.7626	2.55228e-49	6.50733e-48
Zm00001eb055330	158883	-1.4339	0.097139	-14.7613	2.60232e-49	6.6265e-48
Zm00001eb394580	3322.49	-1.70283	0.115485	-14.7451	3.30776e-49	8.41213e-48
Zm00001eb061860	10254.6	1.11511	0.0756482	14.7407	3.53115e-49	8.96886e-48
Zm00001eb222840	1833.63	-1.31516	0.0892607	-14.7339	3.9056e-49	9.90738e-48
Zm00001eb346620	686.134	-1.1278	0.0766649	-14.7107	5.50129e-49	1.39375e-47
Zm00001eb084550	576.796	1.85284	0.126069	14.6971	6.73201e-49	1.7034e-47
Zm00001eb283600	248.318	-2.79228	0.19012	-14.687	7.81218e-49	1.97423e-47
Zm00001eb296060	1185.69	1.15231	0.0784634	14.686	7.92403e-49	1.99997e-47
Zm00001eb023830	708.776	1.80022	0.122641	14.6787	8.82135e-49	2.22365e-47
Zm00001eb390580	1110.59	-2.17721	0.148407	-14.6706	9.94584e-49	2.50395e-47
Zm00001eb157260	1979.15	1.98297	0.135215	14.6653	1.07506e-48	2.70315e-47
Zm00001eb106680	9163.67	0.981419	0.0669536	14.6582	1.19418e-48	2.99891e-47
Zm00001eb296230	904.945	-1.33923	0.091445	-14.6452	1.44527e-48	3.62494e-47
Zm00001eb355360	882.079	1.37469	0.093979	14.6276	1.8721e-48	4.68962e-47
Zm00001eb193930	463.27	-1.52494	0.104279	-14.6237	1.98292e-48	4.96101e-47
Zm00001eb375430	2316.33	0.888739	0.060829	14.6104	2.40976e-48	6.02138e-47
Zm00001eb415280	127.074	2.97026	0.203326	14.6083	2.48518e-48	6.20211e-47
Zm00001eb236830	13299.9	0.910631	0.0624391	14.5843	3.53453e-48	8.80994e-47
Zm00001eb400350	877.152	-1.03162	0.07077	-14.5771	3.93095e-48	9.78587e-47
Zm00001eb020590	7254.26	0.874048	0.059971	14.5745	4.08025e-48	1.01449e-46
Zm00001eb302230	911.128	2.06251	0.141636	14.562	4.89707e-48	1.21607e-46
Zm00001eb295480	2161.46	0.837475	0.0575774	14.5452	6.264e-48	1.5536e-46
Zm00001eb249730	2342.23	-1.72399	0.118551	-14.5421	6.5526e-48	1.62317e-46
Zm00001eb417960	1820.37	0.772204	0.0531056	14.5409	6.66873e-48	1.64989e-46
Zm00001eb390210	646.283	2.00256	0.137792	14.5332	7.46747e-48	1.84523e-46
Zm00001eb311110	13774.8	0.731325	0.0503222	14.5328	7.50331e-48	1.8518e-46
Zm00001eb429450	2709.93	1.09155	0.0751271	14.5293	7.89815e-48	1.94685e-46
Zm00001eb430360	7690.56	0.54227	0.0373451	14.5205	8.98313e-48	2.21157e-46
Zm00001eb120730	2348.24	1.18925	0.0819086	14.5193	9.14893e-48	2.24963e-46
Zm00001eb001040	838.511	1.12043	0.0772269	14.5082	1.07448e-47	2.6388e-46
Zm00001eb390450	4734.31	0.928916	0.0640933	14.4932	1.33795e-47	3.28182e-46
Zm00001eb161200	12910.5	1.45145	0.100232	14.4808	1.60184e-47	3.9243e-46
Zm00001eb379100	5148.68	1.08338	0.0748171	14.4804	1.61064e-47	3.94106e-46
Zm00001eb232450	4202.01	0.660569	0.04562	14.4798	1.62571e-47	3.97308e-46
Zm00001eb337340	653.001	1.31481	0.0908827	14.4671	1.95476e-47	4.77142e-46
Zm00001eb047610	3033.76	1.2105	0.083704	14.4616	2.11706e-47	5.1613e-46
Zm00001eb268790	294.711	-1.7388	0.120489	-14.4312	3.29427e-47	8.02154e-46
Zm00001eb251410	9108.62	0.675231	0.0468039	14.4268	3.50927e-47	8.53467e-46
Zm00001eb056820	3021.58	0.855711	0.0593755	14.4119	4.35797e-47	1.05859e-45
Zm00001eb280010	7517.68	1.71509	0.119068	14.4043	4.8642e-47	1.18013e-45
Zm00001eb170080	1590.08	1.89305	0.131432	14.4033	4.93541e-47	1.19596e-45
Zm00001eb173290	100.214	-5.42758	0.376874	-14.4016	5.05819e-47	1.22423e-45
Zm00001eb079970	4400.02	1.10451	0.0767078	14.399	5.25316e-47	1.26988e-45
Zm00001eb427700	336.284	-2.46121	0.170975	-14.3951	5.55491e-47	1.34121e-45
Zm00001eb395080	493.642	-1.36914	0.0951469	-14.3898	5.99944e-47	1.4468e-45
Zm00001eb246420	856.85	1.16439	0.0809493	14.3842	6.50458e-47	1.56673e-45
Zm00001eb416330	3224.84	1.00569	0.0699353	14.3804	6.87439e-47	1.65381e-45
Zm00001eb227950	9727.3	0.725996	0.0505079	14.3739	7.5436e-47	1.81264e-45
Zm00001eb291180	3145.73	-1.06008	0.0737927	-14.3657	8.4937e-47	2.03849e-45
Zm00001eb226700	733.387	-1.66526	0.115993	-14.3565	9.69689e-47	2.32447e-45
Zm00001eb434550	280.116	1.99294	0.138824	14.3559	9.78114e-47	2.34187e-45
Zm00001eb134200	717.076	-1.68498	0.117374	-14.3556	9.8318e-47	2.35119e-45
Zm00001eb195020	336.036	-2.70164	0.188296	-14.3478	1.09936e-46	2.62589e-45
Zm00001eb364480	200.862	2.74494	0.191404	14.3411	1.2109e-46	2.88886e-45
Zm00001eb372660	1643.63	-1.77841	0.124048	-14.3365	1.29335e-46	3.0819e-45
Zm00001eb070780	1934.38	2.18518	0.152431	14.3356	1.31178e-46	3.12209e-45
Zm00001eb326350	8510.3	-0.915647	0.0638935	-14.3308	1.40419e-46	3.33807e-45
Zm00001eb359740	3432.26	0.989105	0.0690249	14.3297	1.42754e-46	3.38957e-45
Zm00001eb138590	323.081	1.4574	0.101796	14.3168	1.71842e-46	4.0754e-45
Zm00001eb246130	315.6	2.60998	0.18231	14.3162	1.73437e-46	4.10838e-45
Zm00001eb301200	4574.58	-1.66	0.115978	-14.313	1.81401e-46	4.29194e-45
Zm00001eb213060	3431.39	0.89997	0.0628884	14.3106	1.87957e-46	4.44181e-45
Zm00001eb313460	17206.6	1.43294	0.100189	14.3024	2.11417e-46	4.99034e-45
Zm00001eb352970	1157.22	2.18247	0.152607	14.3012	2.15007e-46	5.06912e-45
Zm00001eb404920	301.166	-3.74374	0.26178	-14.3011	2.15419e-46	5.07286e-45
Zm00001eb383650	1794.73	-1.08385	0.0758236	-14.2944	2.37301e-46	5.58158e-45
Zm00001eb000870	4402.44	1.17029	0.081885	14.2919	2.45877e-46	5.77653e-45
Zm00001eb328820	8031.12	-2.04282	0.142965	-14.289	2.56193e-46	6.01185e-45
Zm00001eb250210	7531.74	1.15324	0.0807927	14.2741	3.17493e-46	7.4416e-45
Zm00001eb145440	5276.16	0.74572	0.0522441	14.2738	3.18827e-46	7.46413e-45
Zm00001eb311390	282.825	-2.15258	0.151059	-14.2499	4.49151e-46	1.05029e-44
Zm00001eb025020	1131.25	1.06124	0.0744913	14.2465	4.71438e-46	1.10112e-44
Zm00001eb430620	5315.26	0.873364	0.0613092	14.2452	4.79937e-46	1.11967e-44
Zm00001eb129520	548.528	1.4221	0.0998465	14.2428	4.96738e-46	1.15751e-44
Zm00001eb022990	104.915	3.37345	0.23701	14.2333	5.68934e-46	1.32421e-44
Zm00001eb176680	873.062	1.16934	0.0821862	14.2279	6.1476e-46	1.42891e-44
Zm00001eb350830	2261.84	0.933361	0.065601	14.2279	6.15345e-46	1.42891e-44
Zm00001eb222280	677.182	1.08854	0.0765138	14.2267	6.25578e-46	1.45099e-44
Zm00001eb415230	532.169	1.57958	0.111054	14.2235	6.54947e-46	1.51736e-44
Zm00001eb046760	86.9603	3.14824	0.221443	14.217	7.19087e-46	1.66403e-44
Zm00001eb314080	759.071	1.58708	0.111719	14.206	8.40745e-46	1.94331e-44
Zm00001eb207430	1554.99	0.794832	0.0559608	14.2034	8.73312e-46	2.01626e-44
Zm00001eb370980	1411.46	-1.31477	0.0926436	-14.1917	1.03108e-45	2.37777e-44
Zm00001eb306210	15769.3	0.651006	0.0458782	14.1899	1.05863e-45	2.43849e-44
Zm00001eb183880	3860.31	0.882933	0.062366	14.1573	1.68373e-45	3.87393e-44
Zm00001eb109750	1383.15	-1.24816	0.0882233	-14.1478	1.92792e-45	4.43067e-44
Zm00001eb347860	3475.17	0.852615	0.0603225	14.1343	2.33518e-45	5.36048e-44
Zm00001eb234860	936.661	1.6055	0.113706	14.1198	2.86734e-45	6.57455e-44
Zm00001eb414700	3346.11	0.889108	0.0629739	14.1187	2.91429e-45	6.67455e-44
Zm00001eb392490	637.333	-1.42259	0.100941	-14.0933	4.17664e-45	9.55479e-44
Zm00001eb421360	8083.42	0.722438	0.0512718	14.0904	4.35256e-45	9.94586e-44
Zm00001eb113790	3641.53	0.819707	0.0582119	14.0814	4.94035e-45	1.12762e-43
Zm00001eb206800	1802.47	0.812185	0.0576957	14.077	5.2567e-45	1.19846e-43
Zm00001eb220050	1209.27	1.36852	0.0972641	14.0701	5.79706e-45	1.32015e-43
Zm00001eb097050	128.873	3.04689	0.216659	14.0631	6.40297e-45	1.45647e-43
Zm00001eb195200	1637.15	1.68372	0.119732	14.0624	6.46245e-45	1.46834e-43
Zm00001eb191930	14408.4	1.05805	0.07527	14.0567	7.00917e-45	1.59076e-43
Zm00001eb395750	2273.33	-1.60433	0.114137	-14.0562	7.05563e-45	1.59949e-43
Zm00001eb218330	92.0897	-3.59137	0.255528	-14.0547	7.20796e-45	1.63217e-43
Zm00001eb373880	176.459	-1.78962	0.1274	-14.0473	8.00711e-45	1.81109e-43
Zm00001eb394660	1145.44	1.1761	0.0837974	14.0351	9.50712e-45	2.14794e-43
Zm00001eb171440	14571.2	0.533936	0.0380763	14.0228	1.13108e-44	2.55257e-43
Zm00001eb274940	1723.16	0.948936	0.0676779	14.0213	1.15402e-44	2.60141e-43
Zm00001eb012760	3181.3	0.653865	0.0466413	14.019	1.19225e-44	2.68457e-43
Zm00001eb314690	17420	0.584066	0.0416691	14.0168	1.23106e-44	2.76885e-43
Zm00001eb206130	577.545	-1.49314	0.106547	-14.0139	1.2822e-44	2.88064e-43
Zm00001eb258460	3060.95	0.755014	0.0538868	14.0111	1.33299e-44	2.99138e-43
Zm00001eb388960	1554.42	1.06983	0.0763764	14.0074	1.40552e-44	3.15063e-43
Zm00001eb012430	1304.35	0.932236	0.0665542	14.0072	1.40877e-44	3.15438e-43
Zm00001eb082150	8045.2	0.859293	0.0613525	14.0058	1.43585e-44	3.21143e-43
Zm00001eb062170	854.284	2.14136	0.152916	14.0035	1.48341e-44	3.31411e-43
Zm00001eb101410	1663	1.19307	0.0852105	14.0014	1.52812e-44	3.41019e-43
Zm00001eb028010	427.843	-2.32125	0.165832	-13.9976	1.61217e-44	3.59377e-43
Zm00001eb074680	456.2	-1.74652	0.124829	-13.9913	1.76064e-44	3.92036e-43
Zm00001eb021070	983.88	-1.42986	0.102217	-13.9885	1.83216e-44	4.07507e-43
Zm00001eb180800	1772.02	1.47588	0.105527	13.9858	1.90301e-44	4.22798e-43
Zm00001eb365220	211.732	-3.18634	0.228037	-13.9729	2.28016e-44	5.06028e-43
Zm00001eb050850	2345.62	1.24777	0.0893403	13.9665	2.49766e-44	5.53684e-43
Zm00001eb056120	170.317	3.086	0.220991	13.9644	2.57237e-44	5.6917e-43
Zm00001eb302300	303.992	-2.55507	0.182971	-13.9643	2.57319e-44	5.6917e-43
Zm00001eb312700	300.505	2.58178	0.184902	13.9629	2.62373e-44	5.79708e-43
Zm00001eb104380	1571.64	0.775229	0.0555372	13.9587	2.78315e-44	6.14255e-43
Zm00001eb289490	6221.73	0.880937	0.0631167	13.9573	2.84157e-44	6.26458e-43
Zm00001eb330380	6565.14	0.930343	0.0666821	13.9519	3.06338e-44	6.74616e-43
Zm00001eb186790	7965.3	-1.41385	0.10148	-13.9322	4.03625e-44	8.87887e-43
Zm00001eb414790	2359.21	0.905314	0.0650261	13.9223	4.63647e-44	1.0188e-42
Zm00001eb023170	136.48	-2.1496	0.154415	-13.9209	4.72914e-44	1.03803e-42
Zm00001eb207950	4198.91	0.831573	0.0597469	13.9183	4.90644e-44	1.07577e-42
Zm00001eb018030	672.555	-1.28571	0.0924426	-13.9082	5.65139e-44	1.23775e-42
Zm00001eb209390	1061.52	-1.26613	0.0910685	-13.9031	6.06877e-44	1.32771e-42
Zm00001eb402740	1400.1	0.895291	0.064409	13.9001	6.32664e-44	1.38261e-42
Zm00001eb068930	860.069	-1.7171	0.123549	-13.8981	6.50429e-44	1.41989e-42
Zm00001eb050280	10210.1	1.13897	0.081989	13.8917	7.1125e-44	1.55097e-42
Zm00001eb275390	1782.16	0.747963	0.0538478	13.8903	7.2524e-44	1.57976e-42
Zm00001eb256330	546.18	-2.7589	0.198676	-13.8864	7.66068e-44	1.66688e-42
Zm00001eb040450	4225.26	1.58157	0.113959	13.8784	8.56323e-44	1.86125e-42
Zm00001eb277000	5323.59	0.622801	0.0448966	13.8719	9.37659e-44	2.03583e-42
Zm00001eb288350	174.374	-2.09316	0.15091	-13.8702	9.5965e-44	2.08132e-42
Zm00001eb187010	807.322	2.64127	0.190507	13.8644	1.04076e-43	2.25479e-42
Zm00001eb239690	1438.74	1.21556	0.0877059	13.8595	1.11494e-43	2.41289e-42
Zm00001eb229760	3719.67	1.21014	0.0873599	13.8524	1.23026e-43	2.65959e-42
Zm00001eb173560	1889.42	0.978023	0.0706062	13.8518	1.24054e-43	2.67893e-42
Zm00001eb128940	699.399	-1.50971	0.108998	-13.8508	1.25748e-43	2.71258e-42
Zm00001eb243180	202.631	-1.89741	0.137077	-13.8419	1.42315e-43	3.06667e-42
Zm00001eb149780	659.732	1.28843	0.0931155	13.8369	1.52578e-43	3.28429e-42
Zm00001eb356050	17690.7	0.387122	0.0279883	13.8316	1.64428e-43	3.53556e-42
Zm00001eb182130	1825.93	-1.26022	0.091138	-13.8276	1.73838e-43	3.73387e-42
Zm00001eb233320	173.153	-2.14605	0.155277	-13.8208	1.90818e-43	4.09422e-42
Zm00001eb374190	9793.05	1.77213	0.128267	13.816	2.041e-43	4.3745e-42
Zm00001eb333150	1384.42	1.26763	0.0917622	13.8143	2.09097e-43	4.47682e-42
Zm00001eb366050	682.548	1.15961	0.0839562	13.8121	2.15473e-43	4.60841e-42
Zm00001eb431440	2479.49	0.648704	0.0469692	13.8113	2.17989e-43	4.65724e-42
Zm00001eb172580	1645.2	-1.00876	0.073046	-13.81	2.21985e-43	4.73758e-42
Zm00001eb013300	502.826	-1.31672	0.0953829	-13.8046	2.39236e-43	5.10031e-42
Zm00001eb213260	6608.29	1.23583	0.0896126	13.7909	2.89292e-43	6.1609e-42
Zm00001eb301060	1383.91	1.09697	0.0795524	13.7893	2.95657e-43	6.28978e-42
Zm00001eb192250	874.256	0.985251	0.0714585	13.7877	3.02122e-43	6.42049e-42
Zm00001eb169130	1017.11	1.17832	0.0854877	13.7835	3.2043e-43	6.80236e-42
Zm00001eb090540	820.728	-1.59326	0.115625	-13.7795	3.38446e-43	7.1772e-42
Zm00001eb144910	5447.77	1.05132	0.0763079	13.7774	3.48831e-43	7.38961e-42
Zm00001eb414020	2219.85	0.85341	0.0619796	13.7692	3.9045e-43	8.26253e-42
Zm00001eb340990	10181.1	1.22504	0.0889767	13.7681	3.9631e-43	8.3777e-42
Zm00001eb421140	845.843	1.25374	0.09107	13.7667	4.04104e-43	8.53345e-42
Zm00001eb250700	3425.17	1.39668	0.101517	13.7581	4.55111e-43	9.60044e-42
Zm00001eb095350	11058.4	1.14754	0.083489	13.7448	5.46896e-43	1.15245e-41
Zm00001eb342430	1877.69	-0.908732	0.0661392	-13.7397	5.87297e-43	1.23628e-41
Zm00001eb078080	302.19	-2.04514	0.148856	-13.7391	5.92191e-43	1.24528e-41
Zm00001eb329740	1961.8	-1.23552	0.0899844	-13.7304	6.67969e-43	1.40315e-41
Zm00001eb033440	50190.5	1.40375	0.10226	13.7272	6.97388e-43	1.46342e-41
Zm00001eb158890	580.034	2.14263	0.156179	13.7191	7.80029e-43	1.63512e-41
Zm00001eb350460	1129.86	0.972061	0.0708855	13.7131	8.47283e-43	1.77425e-41
Zm00001eb347590	1495.33	-1.12854	0.0823022	-13.7122	8.58394e-43	1.79564e-41
Zm00001eb374760	184.288	2.85902	0.208506	13.7119	8.61406e-43	1.80006e-41
Zm00001eb221710	189.157	-2.15704	0.157428	-13.7017	9.91173e-43	2.06907e-41
Zm00001eb350630	2340.33	0.864355	0.0630906	13.7002	1.01219e-42	2.11075e-41
Zm00001eb084980	445.654	1.6184	0.118146	13.6982	1.04046e-42	2.16744e-41
Zm00001eb260510	8986.12	1.07426	0.0784567	13.6923	1.12819e-42	2.34776e-41
Zm00001eb251370	79.6436	3.6307	0.265178	13.6916	1.14021e-42	2.37032e-41
Zm00001eb256240	2087.23	0.986654	0.0720766	13.689	1.18164e-42	2.4539e-41
Zm00001eb161590	985.607	-1.40071	0.102342	-13.6865	1.22325e-42	2.53766e-41
Zm00001eb015210	7370.2	0.925279	0.0676182	13.6839	1.26746e-42	2.62667e-41
Zm00001eb344850	3164.91	1.62708	0.119014	13.6713	1.50604e-42	3.11788e-41
Zm00001eb393310	660.601	1.35338	0.0989964	13.671	1.51329e-42	3.12966e-41
Zm00001eb140430	325.448	1.70245	0.124617	13.6614	1.72543e-42	3.56471e-41
Zm00001eb202890	116.277	3.49343	0.255761	13.659	1.78517e-42	3.68433e-41
Zm00001eb115100	1804.29	1.58162	0.115847	13.6526	1.9474e-42	4.01502e-41
Zm00001eb419470	877.562	1.02831	0.0753302	13.6507	1.99932e-42	4.11781e-41
Zm00001eb294200	1164.98	1.41375	0.103588	13.6477	2.0822e-42	4.28411e-41
Zm00001eb010560	633.167	1.4908	0.109241	13.6469	2.1074e-42	4.33152e-41
Zm00001eb188700	347.373	-2.02073	0.148079	-13.6463	2.12422e-42	4.36161e-41
Zm00001eb193510	1596.03	0.77767	0.0569998	13.6434	2.21051e-42	4.53415e-41
Zm00001eb136710	728.446	-1.59961	0.117253	-13.6424	2.24211e-42	4.59426e-41
Zm00001eb066990	710.149	1.47917	0.108476	13.636	2.44725e-42	5.00948e-41
Zm00001eb014250	60.8416	-4.50504	0.330413	-13.6346	2.49434e-42	5.10067e-41
Zm00001eb106230	662.745	-1.17227	0.0859908	-13.6325	2.56806e-42	5.24607e-41
Zm00001eb173650	499.499	1.82012	0.133573	13.6263	2.79229e-42	5.69833e-41
Zm00001eb136630	2617.67	-0.832797	0.0611311	-13.6231	2.91764e-42	5.94808e-41
Zm00001eb303190	19768.3	1.44337	0.106023	13.6137	3.31996e-42	6.76139e-41
Zm00001eb124290	550.623	-1.24373	0.0914098	-13.6061	3.68488e-42	7.49695e-41
Zm00001eb329600	983.872	2.11729	0.155615	13.606	3.69139e-42	7.50258e-41
Zm00001eb291260	1426.4	1.04761	0.0770248	13.6009	3.95413e-42	8.02845e-41
Zm00001eb074460	2478.12	0.767255	0.0564256	13.5976	4.13618e-42	8.38958e-41
Zm00001eb285180	1862.41	-1.23601	0.0909285	-13.5932	4.39146e-42	8.89837e-41
Zm00001eb186200	1056.32	2.08185	0.153188	13.5901	4.5816e-42	9.27428e-41
Zm00001eb306200	891.513	0.929056	0.0684024	13.5822	5.10662e-42	1.03266e-40
Zm00001eb107130	617.258	1.52351	0.112195	13.5791	5.32409e-42	1.07555e-40
Zm00001eb015520	4442.14	1.31181	0.0966904	13.5671	6.27213e-42	1.2658e-40
Zm00001eb151190	14912.3	0.699763	0.0515835	13.5656	6.40215e-42	1.29074e-40
Zm00001eb375560	3682.26	1.18463	0.0873327	13.5646	6.49523e-42	1.30819e-40
Zm00001eb121480	2527.6	0.979977	0.0722719	13.5596	6.95281e-42	1.39894e-40
Zm00001eb430740	491.657	-1.90836	0.140747	-13.5588	7.02972e-42	1.413e-40
Zm00001eb335870	7883.42	0.798475	0.0588952	13.5576	7.14762e-42	1.43525e-40
Zm00001eb336270	321.852	1.70335	0.12568	13.553	7.60125e-42	1.52482e-40
Zm00001eb003490	3674.46	0.881502	0.0650523	13.5507	7.85081e-42	1.5733e-40
Zm00001eb037930	732.719	1.53394	0.113227	13.5475	8.1979e-42	1.64122e-40
Zm00001eb031650	2668.07	0.828884	0.0611988	13.5441	8.58484e-42	1.71697e-40
Zm00001eb046860	1146.09	-1.06472	0.0786789	-13.5324	1.00673e-41	2.01145e-40
Zm00001eb038210	279.776	-1.91335	0.141451	-13.5266	1.08908e-41	2.17382e-40
Zm00001eb347000	801.466	-0.928017	0.068609	-13.5262	1.09597e-41	2.18539e-40
Zm00001eb004000	1777.95	1.09319	0.0808889	13.5147	1.28017e-41	2.55016e-40
Zm00001eb058330	1342.82	-1.38745	0.102713	-13.508	1.40373e-41	2.79352e-40
Zm00001eb007280	95.9696	3.2057	0.237369	13.5052	1.45795e-41	2.89855e-40
Zm00001eb363720	4470.35	-1.41908	0.105095	-13.5029	1.50382e-41	2.98678e-40
Zm00001eb170870	995.132	-1.55222	0.115034	-13.4936	1.70492e-41	3.38283e-40
Zm00001eb397620	3061.33	0.993099	0.0736003	13.4931	1.71618e-41	3.4018e-40
Zm00001eb198540	161.223	2.51026	0.186099	13.4888	1.81939e-41	3.60282e-40
Zm00001eb284570	762.362	-1.29434	0.0959617	-13.4881	1.83801e-41	3.63338e-40
Zm00001eb352260	312.389	1.54284	0.114385	13.4881	1.83845e-41	3.63338e-40
Zm00001eb430600	4083.18	0.595481	0.0441576	13.4854	1.90723e-41	3.76561e-40
Zm00001eb144530	766.324	-1.48371	0.110032	-13.4844	1.93291e-41	3.81256e-40
Zm00001eb241390	2465.74	-1.38474	0.102726	-13.48	2.05063e-41	4.04076e-40
Zm00001eb180470	61.4573	4.07515	0.302532	13.4701	2.34482e-41	4.61594e-40
Zm00001eb260360	2042.96	0.890718	0.066155	13.4641	2.54328e-41	5.0017e-40
Zm00001eb377870	94826.9	0.504646	0.0375317	13.4458	3.25716e-41	6.39936e-40
Zm00001eb181840	205.394	-2.69023	0.200107	-13.444	3.33994e-41	6.55557e-40
Zm00001eb365560	2127.49	0.967375	0.0719708	13.4412	3.46744e-41	6.79917e-40
Zm00001eb178400	1233.85	1.41028	0.104929	13.4404	3.50509e-41	6.86628e-40
Zm00001eb108850	1347.15	-0.853325	0.0635338	-13.431	3.97775e-41	7.78458e-40
Zm00001eb355540	3554.46	0.530972	0.0395399	13.4288	4.10116e-41	8.01828e-40
Zm00001eb044930	211.73	1.64446	0.122462	13.4282	4.13086e-41	8.06847e-40
Zm00001eb164150	174.744	1.83233	0.136457	13.4279	4.15024e-41	8.09843e-40
Zm00001eb355810	2725.01	1.1823	0.0880533	13.4271	4.19636e-41	8.18046e-40
Zm00001eb278050	260.011	2.20121	0.163967	13.4247	4.33428e-41	8.4411e-40
Zm00001eb195770	1160.34	2.4331	0.181272	13.4223	4.4743e-41	8.70534e-40
Zm00001eb042890	356.984	-1.42491	0.106233	-13.413	5.07406e-41	9.86267e-40
Zm00001eb069440	125.441	2.85011	0.212493	13.4127	5.09204e-41	9.88803e-40
Zm00001eb249130	1856.48	0.981842	0.0732265	13.4083	5.40703e-41	1.04895e-39
Zm00001eb258950	39304.1	0.814967	0.060811	13.4016	5.91378e-41	1.14615e-39
Zm00001eb136450	4261.71	1.01586	0.0758085	13.4004	6.01765e-41	1.16516e-39
Zm00001eb202440	1260.75	1.16544	0.0870083	13.3946	6.50091e-41	1.25751e-39
Zm00001eb269310	5097.31	0.624769	0.046648	13.3933	6.61908e-41	1.27914e-39
Zm00001eb153370	9881.46	0.775299	0.0578995	13.3904	6.87814e-41	1.32664e-39
Zm00001eb414050	11335.6	1.15363	0.0861532	13.3905	6.87517e-41	1.32664e-39
Zm00001eb203960	1321.78	1.01439	0.0758115	13.3804	7.86978e-41	1.51645e-39
Zm00001eb407710	2995.91	2.11094	0.157849	13.3732	8.67588e-41	1.67017e-39
Zm00001eb318570	381.968	2.63839	0.197445	13.3627	9.98999e-41	1.9213e-39
Zm00001eb203360	2113.88	0.931072	0.0696902	13.3602	1.03344e-40	1.98563e-39
Zm00001eb319500	1725.75	1.07755	0.0806598	13.3592	1.04652e-40	2.00883e-39
Zm00001eb396370	6741.83	-1.58292	0.118517	-13.356	1.0923e-40	2.09471e-39
Zm00001eb111560	769.708	1.6103	0.120592	13.3532	1.13413e-40	2.17284e-39
Zm00001eb372830	174.03	2.76147	0.206833	13.3512	1.16524e-40	2.23032e-39
Zm00001eb029250	1862.1	1.07443	0.0805422	13.34	1.35436e-40	2.58983e-39
Zm00001eb402560	1223.78	0.955232	0.0716174	13.338	1.3916e-40	2.65849e-39
Zm00001eb040830	50.1487	5.6133	0.421339	13.3225	1.71193e-40	3.26735e-39
Zm00001eb208050	7462.58	0.769982	0.0578121	13.3187	1.80247e-40	3.43688e-39
Zm00001eb218860	1349.92	1.97592	0.148358	13.3186	1.80568e-40	3.43972e-39
Zm00001eb266320	484.212	-1.26171	0.0947812	-13.3118	1.97604e-40	3.76068e-39
Zm00001eb422820	3348.33	0.670991	0.0504224	13.3074	2.09646e-40	3.98607e-39
Zm00001eb362420	896.623	0.930852	0.0699684	13.3039	2.19727e-40	4.17378e-39
Zm00001eb208430	1083.25	-0.972461	0.0731729	-13.2899	2.64914e-40	5.02735e-39
Zm00001eb416450	793.459	-1.24984	0.09409	-13.2834	2.88955e-40	5.4784e-39
Zm00001eb289460	5194.9	0.838888	0.063161	13.2817	2.95414e-40	5.59556e-39
Zm00001eb371280	299.209	-2.36366	0.177991	-13.2796	3.03848e-40	5.74988e-39
Zm00001eb075760	1040.15	1.1043	0.0831741	13.277	3.14884e-40	5.95309e-39
Zm00001eb067250	816.234	3.3706	0.253884	13.2761	3.18404e-40	6.01395e-39
Zm00001eb363490	2891.5	1.04871	0.0790061	13.2738	3.28379e-40	6.19654e-39
Zm00001eb029490	856.753	1.22967	0.0926775	13.2682	3.53863e-40	6.67112e-39
Zm00001eb022410	342.132	-2.03525	0.153494	-13.2595	3.97639e-40	7.48936e-39
Zm00001eb377470	2760.07	0.799209	0.0602829	13.2576	4.07584e-40	7.66947e-39
Zm00001eb153200	3393.3	0.76916	0.0580226	13.2562	4.1527e-40	7.80676e-39
Zm00001eb123560	2048.97	-1.3138	0.0991401	-13.252	4.39592e-40	8.25626e-39
Zm00001eb261560	90.6717	-2.67585	0.201952	-13.2499	4.5154e-40	8.47272e-39
Zm00001eb352350	8461.23	0.792946	0.0598793	13.2424	4.99147e-40	9.35726e-39
Zm00001eb163310	2122.88	1.13752	0.0859648	13.2324	5.70253e-40	1.06802e-38
Zm00001eb240870	10463	1.20921	0.0914311	13.2254	6.261e-40	1.17153e-38
Zm00001eb247610	312401	1.06253	0.0803514	13.2235	6.41835e-40	1.19985e-38
Zm00001eb172860	628.745	-1.30391	0.098661	-13.216	7.09093e-40	1.32435e-38
Zm00001eb105730	1628.15	0.851154	0.064413	13.214	7.28343e-40	1.35903e-38
Zm00001eb112560	384.62	-2.03933	0.154335	-13.2136	7.3191e-40	1.36442e-38
Zm00001eb064950	153.66	3.00046	0.22722	13.2051	8.20258e-40	1.52769e-38
Zm00001eb156470	331.031	1.70473	0.129117	13.203	8.43107e-40	1.56879e-38
Zm00001eb364280	3261.06	1.32735	0.100548	13.2012	8.63495e-40	1.60524e-38
Zm00001eb162560	3837.69	1.034	0.0783862	13.1911	9.87328e-40	1.83374e-38
Zm00001eb403150	135.269	-2.77389	0.210297	-13.1903	9.97457e-40	1.85084e-38
Zm00001eb068410	2267.29	1.08755	0.0824695	13.1873	1.03834e-39	1.92491e-38
Zm00001eb169590	453.706	-1.19778	0.0908643	-13.1821	1.1125e-39	2.06049e-38
Zm00001eb021400	129.869	-3.17756	0.241293	-13.1689	1.32489e-39	2.45159e-38
Zm00001eb222220	255.948	-2.36773	0.179934	-13.1589	1.5125e-39	2.79618e-38
Zm00001eb186060	185.554	1.78035	0.135398	13.149	1.72443e-39	3.18504e-38
Zm00001eb123690	9406.69	0.668257	0.0508244	13.1484	1.7392e-39	3.20936e-38
Zm00001eb142750	3187.92	1.43225	0.108935	13.1477	1.75477e-39	3.23511e-38
Zm00001eb125120	1184.77	2.26282	0.172138	13.1454	1.80843e-39	3.33097e-38
Zm00001eb335930	717.504	1.07246	0.0816247	13.1389	1.97102e-39	3.62712e-38
Zm00001eb329900	97.2679	2.93648	0.223664	13.129	2.24699e-39	4.13117e-38
Zm00001eb244650	4297.81	0.763476	0.0581849	13.1216	2.47773e-39	4.55122e-38
Zm00001eb002420	1059.32	0.790216	0.0602388	13.1181	2.59504e-39	4.76232e-38
Zm00001eb401260	1042.69	-1.66052	0.126591	-13.1172	2.62479e-39	4.81251e-38
Zm00001eb015050	524.331	1.37232	0.104662	13.1119	2.81292e-39	5.15273e-38
Zm00001eb057470	312.9	-1.93902	0.147899	-13.1105	2.86831e-39	5.2494e-38
Zm00001eb352920	8177.81	0.554706	0.0423574	13.0958	3.47822e-39	6.35981e-38
Zm00001eb061400	148.231	-5.33498	0.407384	-13.0957	3.48408e-39	6.36471e-38
Zm00001eb117260	879.921	1.2544	0.0958687	13.0845	4.03731e-39	7.36863e-38
Zm00001eb276580	10077.7	0.748346	0.0572279	13.0766	4.4799e-39	8.16898e-38
Zm00001eb025500	2678.04	-1.00919	0.0771802	-13.0758	4.5265e-39	8.24645e-38
Zm00001eb097780	279.795	1.46116	0.111784	13.0712	4.80918e-39	8.75349e-38
Zm00001eb396430	283.936	-2.00684	0.153635	-13.0624	5.40121e-39	9.82216e-38
Zm00001eb055860	436.251	1.96775	0.150659	13.0609	5.50514e-39	1.00021e-37
Zm00001eb058130	343.558	1.79195	0.137246	13.0565	5.8357e-39	1.05931e-37
Zm00001eb374170	1735.16	1.015	0.0777652	13.0521	6.17823e-39	1.12047e-37
Zm00001eb129890	673.867	-1.86355	0.142835	-13.0469	6.61929e-39	1.19937e-37
Zm00001eb012020	7378.36	1.16954	0.0897008	13.0382	7.41973e-39	1.34319e-37
Zm00001eb336810	39052.1	1.21348	0.0930741	13.0378	7.45542e-39	1.34844e-37
Zm00001eb176160	13052.9	0.963228	0.0738814	13.0375	7.48861e-39	1.35322e-37
Zm00001eb144370	616.099	-1.49594	0.114842	-13.0261	8.69654e-39	1.57008e-37
Zm00001eb384370	1876.8	-0.774969	0.0595887	-13.0053	1.14133e-38	2.05871e-37
Zm00001eb346200	162.227	-2.07415	0.159546	-13.0003	1.2186e-38	2.19611e-37
Zm00001eb342370	156.771	-3.59812	0.277055	-12.987	1.44977e-38	2.61037e-37
Zm00001eb058000	34903.7	-1.7524	0.134937	-12.9868	1.45344e-38	2.61463e-37
Zm00001eb377330	379.883	1.29849	0.100198	12.9593	2.08174e-38	3.74153e-37
Zm00001eb004750	205.587	3.11582	0.240447	12.9585	2.10441e-38	3.77889e-37
Zm00001eb067000	904.963	1.01839	0.0786244	12.9527	2.26949e-38	4.07125e-37
Zm00001eb189300	14925.4	-1.12763	0.0870582	-12.9526	2.27129e-38	4.07125e-37
Zm00001eb099920	1359.52	-1.13213	0.087447	-12.9465	2.46066e-38	4.40676e-37
Zm00001eb146230	621.228	1.26467	0.0977038	12.9439	2.54438e-38	4.55263e-37
Zm00001eb392800	3997.59	-1.55543	0.120196	-12.9408	2.64963e-38	4.73672e-37
Zm00001eb319620	161.774	-2.98886	0.231004	-12.9386	2.72599e-38	4.86887e-37
Zm00001eb392420	446.922	-1.57761	0.121936	-12.938	2.74554e-38	4.89942e-37
Zm00001eb424850	1831.36	-0.707855	0.0547308	-12.9334	2.91668e-38	5.20021e-37
Zm00001eb322440	6298.79	1.60881	0.124403	12.9323	2.95987e-38	5.27251e-37
Zm00001eb340730	326.444	-1.97975	0.15313	-12.9286	3.10412e-38	5.52457e-37
Zm00001eb125330	326.194	1.88389	0.145764	12.9243	3.28315e-38	5.83801e-37
Zm00001eb425450	2154.19	0.772517	0.059777	12.9233	3.32512e-38	5.9074e-37
Zm00001eb207970	1090.92	1.67192	0.129416	12.9189	3.52174e-38	6.25117e-37
Zm00001eb072180	1172	-1.23306	0.095485	-12.9136	3.77164e-38	6.68881e-37
Zm00001eb001570	2308.04	0.680591	0.0527228	12.9089	4.01169e-38	7.10824e-37
Zm00001eb165870	3862.92	0.829402	0.0642618	12.9066	4.13111e-38	7.31338e-37
Zm00001eb167370	7692.98	0.615167	0.0476747	12.9034	4.3049e-38	7.61431e-37
Zm00001eb217370	1033.37	1.21038	0.0938252	12.9004	4.47996e-38	7.91696e-37
Zm00001eb012280	93.2391	-3.0812	0.2389	-12.8975	4.65039e-38	8.21091e-37
Zm00001eb099020	5743.49	1.48122	0.11485	12.897	4.6798e-38	8.25557e-37
Zm00001eb071870	24605.7	1.22702	0.0951593	12.8944	4.84276e-38	8.53553e-37
Zm00001eb327350	11535.2	0.883919	0.0685612	12.8924	4.96775e-38	8.74814e-37
Zm00001eb377440	132.855	-2.76087	0.214234	-12.8872	5.3158e-38	9.35282e-37
Zm00001eb237960	430.204	2.34185	0.181764	12.884	5.53719e-38	9.73379e-37
Zm00001eb148890	1323.92	1.29102	0.100234	12.88	5.83115e-38	1.02416e-36
Zm00001eb205860	99.3633	-3.44758	0.267744	-12.8764	6.11209e-38	1.07162e-36
Zm00001eb430870	166.471	-2.05359	0.159484	-12.8764	6.11098e-38	1.07162e-36
Zm00001eb403760	2219.97	-1.10089	0.0855025	-12.8756	6.17971e-38	1.08253e-36
Zm00001eb213300	337.832	-1.99213	0.154813	-12.868	6.8143e-38	1.19265e-36
Zm00001eb162720	163.488	-2.01324	0.156459	-12.8676	6.85351e-38	1.19847e-36
Zm00001eb056240	1558.24	-1.40268	0.109028	-12.8653	7.0547e-38	1.23257e-36
Zm00001eb159290	3695.94	1.89387	0.14731	12.8564	7.92281e-38	1.38304e-36
Zm00001eb414950	712.798	-1.08362	0.0842937	-12.8553	8.0291e-38	1.40038e-36
Zm00001eb338460	1387.07	1.45352	0.113105	12.851	8.4862e-38	1.47881e-36
Zm00001eb014120	8858.24	-1.10887	0.0862961	-12.8496	8.64821e-38	1.50573e-36
Zm00001eb403080	733.135	-1.49888	0.116715	-12.8423	9.50689e-38	1.6538e-36
Zm00001eb023010	312.299	1.85615	0.144605	12.836	1.03023e-37	1.79062e-36
Zm00001eb416990	1022.18	1.79711	0.140067	12.8303	1.10862e-37	1.9252e-36
Zm00001eb129020	6571.6	-1.31775	0.102708	-12.83	1.11341e-37	1.93184e-36
Zm00001eb328520	449.931	-1.50554	0.117363	-12.8281	1.14069e-37	1.97745e-36
Zm00001eb413700	9772.46	1.14265	0.0891293	12.8201	1.26536e-37	2.19169e-36
Zm00001eb104630	1292.7	1.08062	0.0843043	12.8181	1.29811e-37	2.24646e-36
Zm00001eb080570	33491.8	0.685343	0.0534693	12.8175	1.3083e-37	2.26215e-36
Zm00001eb396710	427.69	2.10521	0.164248	12.8173	1.31232e-37	2.26714e-36
Zm00001eb417010	2862.35	-1.37535	0.107324	-12.815	1.35167e-37	2.33312e-36
Zm00001eb150110	8070.99	-1.43466	0.111998	-12.8098	1.44591e-37	2.49364e-36
Zm00001eb379530	8626.65	0.708056	0.0553081	12.802	1.59708e-37	2.75198e-36
Zm00001eb063390	2920.38	0.604266	0.047202	12.8017	1.60428e-37	2.76201e-36
Zm00001eb368810	984.889	-1.18184	0.0923253	-12.8008	1.62193e-37	2.78999e-36
Zm00001eb009540	138.673	2.53633	0.198207	12.7963	1.71861e-37	2.95377e-36
Zm00001eb221690	1915.12	-0.73207	0.0572378	-12.79	1.86563e-37	3.2037e-36
Zm00001eb233770	3883.6	0.65558	0.0512611	12.789	1.88791e-37	3.23919e-36
Zm00001eb014110	523.91	-1.17449	0.0918716	-12.7841	2.01218e-37	3.44944e-36
Zm00001eb017320	866.081	-1.30938	0.102452	-12.7804	2.10899e-37	3.61233e-36
Zm00001eb294260	577.701	-1.33928	0.10487	-12.7709	2.3834e-37	4.07885e-36
Zm00001eb321440	602.642	-1.06841	0.0836712	-12.7691	2.4391e-37	4.17061e-36
Zm00001eb164590	640.906	1.05725	0.0828635	12.759	2.7789e-37	4.74759e-36
Zm00001eb126630	1875.93	1.01343	0.0794356	12.7579	2.81589e-37	4.80669e-36
Zm00001eb349260	142.633	-2.61788	0.205225	-12.7561	2.88201e-37	4.91536e-36
Zm00001eb120470	4938.82	0.842421	0.0660695	12.7505	3.09609e-37	5.27599e-36
Zm00001eb030570	4527.17	0.985015	0.0772573	12.7498	3.126e-37	5.32243e-36
Zm00001eb389660	510.621	-1.86752	0.146525	-12.7454	3.30873e-37	5.62877e-36
Zm00001eb256170	1447.26	0.712696	0.0559451	12.7392	3.57987e-37	6.08218e-36
Zm00001eb359230	1143.7	1.07006	0.0839978	12.7392	3.58133e-37	6.08218e-36
Zm00001eb281660	3064.13	0.883801	0.0694264	12.73	4.02593e-37	6.83147e-36
Zm00001eb049660	10281.3	1.02317	0.0803982	12.7262	4.22777e-37	7.16789e-36
Zm00001eb057230	189587	0.559056	0.0439341	12.7249	4.30086e-37	7.28565e-36
Zm00001eb073430	1410.4	0.772294	0.0606934	12.7245	4.32144e-37	7.30816e-36
Zm00001eb366520	428.544	-1.79601	0.141145	-12.7245	4.32037e-37	7.30816e-36
Zm00001eb281340	3412.3	1.03009	0.0809637	12.7229	4.41357e-37	7.45767e-36
Zm00001eb210790	451.791	-1.38622	0.108964	-12.7218	4.47229e-37	7.55051e-36
Zm00001eb335590	5789.6	0.875443	0.0688229	12.7202	4.5658e-37	7.70191e-36
Zm00001eb430640	116.398	2.45139	0.192775	12.7163	4.79859e-37	8.08778e-36
Zm00001eb427140	705.788	-1.32212	0.103994	-12.7134	4.98277e-37	8.39116e-36
Zm00001eb196380	5544.65	0.725549	0.0570813	12.7108	5.15032e-37	8.66603e-36
Zm00001eb193940	4811.1	1.4423	0.113488	12.7088	5.28069e-37	8.87793e-36
Zm00001eb346150	85209.4	0.753131	0.0592672	12.7074	5.38086e-37	9.03876e-36
Zm00001eb052150	1469.83	-1.44606	0.113835	-12.7031	5.6847e-37	9.54115e-36
Zm00001eb031970	1766.53	0.679891	0.05353	12.7011	5.82915e-37	9.77541e-36
Zm00001eb286550	613.278	-2.22926	0.175522	-12.7008	5.85357e-37	9.80816e-36
Zm00001eb369530	410.122	-2.07533	0.163425	-12.699	5.98807e-37	1.00251e-35
Zm00001eb099250	886.023	1.12675	0.0887411	12.697	6.14033e-37	1.02715e-35
Zm00001eb352250	1310.52	-0.760409	0.0598897	-12.6968	6.15764e-37	1.02918e-35
Zm00001eb202550	2934.66	-1.28686	0.101379	-12.6935	6.42209e-37	1.07249e-35
Zm00001eb170530	712.987	2.64989	0.208821	12.6898	6.73631e-37	1.12403e-35
Zm00001eb227020	76.8319	-4.84214	0.381784	-12.6829	7.35464e-37	1.22618e-35
Zm00001eb387510	3689.58	0.583151	0.0459804	12.6826	7.38328e-37	1.22993e-35
Zm00001eb275490	98.9049	3.11716	0.245801	12.6817	7.47322e-37	1.24388e-35
Zm00001eb406900	706.528	-1.61719	0.127586	-12.6753	8.10949e-37	1.34867e-35
Zm00001eb215080	5235.88	1.57571	0.124375	12.669	8.77916e-37	1.45883e-35
Zm00001eb206240	669.066	0.97789	0.0772015	12.6667	9.04221e-37	1.50129e-35
Zm00001eb269450	110.791	-2.75971	0.217886	-12.6658	9.14264e-37	1.51671e-35
Zm00001eb054910	1406.1	-1.04727	0.0827826	-12.6508	1.10727e-36	1.83537e-35
Zm00001eb213160	1758.23	0.942536	0.0745528	12.6425	1.23039e-36	2.03777e-35
Zm00001eb351930	3835.71	0.707097	0.0559569	12.6365	1.32906e-36	2.19937e-35
Zm00001eb266800	2147.79	1.34887	0.106806	12.6291	1.45848e-36	2.41155e-35
Zm00001eb250120	195.792	2.95429	0.233934	12.6287	1.46639e-36	2.42263e-35
Zm00001eb211620	145.575	-1.74619	0.138519	-12.6061	1.95312e-36	3.2241e-35
Zm00001eb348480	1971.66	0.770496	0.0611294	12.6043	1.99832e-36	3.29599e-35
Zm00001eb115250	1237.12	1.33901	0.106239	12.6038	2.01289e-36	3.31729e-35
Zm00001eb328710	783.574	1.21456	0.0964397	12.594	2.27766e-36	3.75056e-35
Zm00001eb343580	155.023	-3.58268	0.284551	-12.5906	2.37765e-36	3.91199e-35
Zm00001eb161700	1866.98	0.796556	0.0632904	12.5857	2.52983e-36	4.15896e-35
Zm00001eb272850	298.906	1.8832	0.149656	12.5835	2.60194e-36	4.274e-35
Zm00001eb270290	8847.75	1.09054	0.0866799	12.5812	2.67928e-36	4.39745e-35
Zm00001eb361650	753.38	-1.20975	0.0962432	-12.5698	3.09673e-36	5.07844e-35
Zm00001eb119000	1063.16	1.1887	0.0946192	12.563	3.37503e-36	5.5303e-35
Zm00001eb306630	3350.7	0.808606	0.0643663	12.5626	3.39204e-36	5.55364e-35
Zm00001eb201090	2736.59	0.965853	0.076933	12.5545	3.75627e-36	6.14495e-35
Zm00001eb201290	1960.99	1.76329	0.140504	12.5497	3.9889e-36	6.52019e-35
Zm00001eb267380	4461.05	0.738534	0.0588533	12.5487	4.03875e-36	6.5963e-35
Zm00001eb064120	18586.9	0.706091	0.0562911	12.5436	4.31197e-36	7.0368e-35
Zm00001eb336040	9982	1.03766	0.0827268	12.5432	4.33187e-36	7.06352e-35
Zm00001eb399090	106.148	-5.98501	0.47723	-12.5411	4.44546e-36	7.24284e-35
Zm00001eb015230	634.05	-1.42231	0.113564	-12.5243	5.4943e-36	8.94442e-35
Zm00001eb431370	2926.46	-1.62371	0.129702	-12.5187	5.89897e-36	9.5954e-35
Zm00001eb391030	232.052	1.72524	0.137861	12.5144	6.2295e-36	1.01248e-34
Zm00001eb187340	202.909	1.73595	0.138739	12.5123	6.39132e-36	1.03794e-34
Zm00001eb283510	197.395	-1.79454	0.143443	-12.5105	6.54425e-36	1.06192e-34
Zm00001eb003460	3066.41	0.934055	0.0746734	12.5085	6.70495e-36	1.08711e-34
Zm00001eb234410	1808.23	0.895484	0.0715973	12.5072	6.81582e-36	1.1042e-34
Zm00001eb183200	1243.93	0.839756	0.0671526	12.5052	6.99268e-36	1.13166e-34
Zm00001eb216010	1693.6	0.85834	0.0686389	12.5052	6.99662e-36	1.13166e-34
Zm00001eb216210	7001.11	0.546171	0.043684	12.5028	7.21036e-36	1.16529e-34
Zm00001eb261520	787.849	0.939478	0.0751662	12.4987	7.58934e-36	1.22555e-34
Zm00001eb044220	1168.32	1.34648	0.107775	12.4935	8.10372e-36	1.30756e-34
Zm00001eb285570	1314.17	-0.861565	0.0689653	-12.4927	8.17979e-36	1.31877e-34
Zm00001eb190280	2265.65	1.15091	0.0921735	12.4864	8.86101e-36	1.42745e-34
Zm00001eb421170	22340.8	0.588388	0.0471317	12.4839	9.13977e-36	1.47117e-34
Zm00001eb396970	94.4262	2.46031	0.197084	12.4835	9.1849e-36	1.47725e-34
Zm00001eb236850	210.139	-3.82575	0.306644	-12.4762	1.00668e-35	1.61779e-34
Zm00001eb369350	3191.87	1.33639	0.107161	12.4708	1.07704e-35	1.72947e-34
Zm00001eb145400	2617.49	0.816881	0.0655091	12.4697	1.09185e-35	1.75185e-34
Zm00001eb329720	149.361	2.79813	0.224444	12.4669	1.13099e-35	1.8132e-34
Zm00001eb252380	1668.44	-1.55775	0.125001	-12.462	1.20367e-35	1.92818e-34
Zm00001eb243350	2323.41	-1.30533	0.104753	-12.461	1.21868e-35	1.95067e-34
Zm00001eb168270	5044.91	1.20349	0.0965992	12.4586	1.25524e-35	2.00759e-34
Zm00001eb072940	86.9434	-2.30745	0.18526	-12.4552	1.30968e-35	2.09299e-34
Zm00001eb036850	447.816	1.13075	0.0907924	12.4543	1.32527e-35	2.11621e-34
Zm00001eb258100	16177.5	-1.21747	0.09778	-12.4512	1.3782e-35	2.19898e-34
Zm00001eb145870	17038.5	1.05949	0.0851107	12.4484	1.42683e-35	2.27475e-34
Zm00001eb099040	333.016	2.73537	0.219762	12.447	1.45286e-35	2.31441e-34
Zm00001eb250740	781.029	-1.12739	0.0905765	-12.4468	1.45562e-35	2.31697e-34
Zm00001eb060980	88.0333	-3.40337	0.273483	-12.4446	1.49716e-35	2.3812e-34
Zm00001eb220340	2060.69	1.23869	0.0995389	12.4443	1.50271e-35	2.38812e-34
Zm00001eb219960	401.689	-1.03418	0.0831083	-12.4438	1.51185e-35	2.40075e-34
Zm00001eb136360	110.861	-3.01087	0.242139	-12.4345	1.69836e-35	2.69479e-34
Zm00001eb107700	4296	0.830403	0.0667858	12.4338	1.71258e-35	2.7152e-34
Zm00001eb211520	928.173	-1.08086	0.0869525	-12.4304	1.78702e-35	2.83098e-34
Zm00001eb103490	101.704	3.0326	0.244033	12.427	1.86471e-35	2.95173e-34
Zm00001eb283200	1965.49	0.974362	0.0784325	12.4229	1.96224e-35	3.10365e-34
Zm00001eb035390	1300.47	0.752591	0.0605874	12.4216	1.99571e-35	3.1541e-34
Zm00001eb043810	6889.9	1.01431	0.081658	12.4214	1.99925e-35	3.15721e-34
Zm00001eb024190	336.014	-1.22553	0.0986737	-12.42	2.03444e-35	3.21026e-34
Zm00001eb432420	6714.63	0.511858	0.0412281	12.4153	2.16001e-35	3.40571e-34
Zm00001eb257080	4808.45	0.928973	0.0748267	12.415	2.16726e-35	3.41445e-34
Zm00001eb175230	14213	0.67052	0.0540558	12.4042	2.47905e-35	3.90261e-34
Zm00001eb108190	164.507	-3.65962	0.29512	-12.4005	2.59842e-35	4.08732e-34
Zm00001eb240640	944.649	-1.22037	0.0984145	-12.4003	2.60245e-35	4.09044e-34
Zm00001eb157530	5873.87	0.795896	0.0642508	12.3873	3.06085e-35	4.80717e-34
Zm00001eb338000	127.346	-4.08876	0.330102	-12.3864	3.09807e-35	4.86181e-34
Zm00001eb099030	1146.71	1.38308	0.111691	12.3831	3.22667e-35	5.05965e-34
Zm00001eb052760	1271.43	1.32788	0.10728	12.3777	3.45174e-35	5.40835e-34
Zm00001eb163580	130.25	-2.19299	0.177314	-12.3679	3.89967e-35	6.10542e-34
Zm00001eb240700	58074.8	1.18468	0.0958179	12.3639	4.0973e-35	6.40982e-34
Zm00001eb209420	416.159	1.07045	0.0865942	12.3617	4.21069e-35	6.58208e-34
Zm00001eb057460	1047.55	-0.719795	0.0582281	-12.3616	4.21502e-35	6.58371e-34
Zm00001eb327670	371.403	1.90368	0.154041	12.3583	4.39477e-35	6.85913e-34
Zm00001eb218560	7800.36	0.882229	0.0713907	12.3578	4.42344e-35	6.8985e-34
Zm00001eb034130	1215.46	1.21552	0.0983613	12.3577	4.42816e-35	6.9005e-34
Zm00001eb415590	3814.78	1.15101	0.0931483	12.3567	4.48068e-35	6.97691e-34
Zm00001eb174070	342.642	-1.558	0.12611	-12.3543	4.61603e-35	7.18209e-34
Zm00001eb190990	2076.05	-1.1218	0.0908044	-12.354	4.63229e-35	7.2018e-34
Zm00001eb191230	11181.9	0.546619	0.0442632	12.3493	4.9136e-35	7.63323e-34
Zm00001eb023840	232.021	-3.06853	0.248525	-12.347	5.05793e-35	7.85134e-34
Zm00001eb104950	360.03	-1.42584	0.115493	-12.3458	5.13501e-35	7.96482e-34
Zm00001eb265820	1063.6	1.38344	0.112061	12.3455	5.15441e-35	7.98874e-34
Zm00001eb372520	851.574	-1.26123	0.102209	-12.3397	5.53938e-35	8.57877e-34
Zm00001eb157020	119.133	2.27811	0.184619	12.3395	5.54825e-35	8.58586e-34
Zm00001eb152090	2174.07	-1.25292	0.10164	-12.3271	6.47172e-35	1.00072e-33
Zm00001eb289560	6085.41	-0.950628	0.0771353	-12.3242	6.71395e-35	1.03737e-33
Zm00001eb194230	1439.27	0.811704	0.0659301	12.3116	7.8463e-35	1.2114e-33
Zm00001eb208590	70.5341	3.26592	0.265297	12.3105	7.957e-35	1.22755e-33
Zm00001eb291810	7362.5	1.02982	0.0836842	12.306	8.41025e-35	1.29647e-33
Zm00001eb404370	4935.21	0.850955	0.0691995	12.2971	9.38591e-35	1.44576e-33
Zm00001eb325590	738.138	1.03071	0.0838229	12.2962	9.48876e-35	1.46048e-33
Zm00001eb378870	4422.9	-1.09278	0.0888956	-12.2928	9.89657e-35	1.52208e-33
Zm00001eb263020	97.9854	-2.39643	0.194959	-12.292	1.00045e-34	1.5375e-33
Zm00001eb186150	1370.07	1.14212	0.0929418	12.2886	1.04333e-34	1.60217e-33
Zm00001eb122910	1098.37	-0.863725	0.0703296	-12.2811	1.1445e-34	1.75618e-33
Zm00001eb404070	3717.62	0.940225	0.076632	12.2694	1.32311e-34	2.02786e-33
Zm00001eb411190	458.788	-1.19827	0.0976641	-12.2693	1.32357e-34	2.02786e-33
Zm00001eb370790	8684.6	0.745904	0.060802	12.2678	1.34941e-34	2.06586e-33
Zm00001eb428320	3331.35	-1.37486	0.112132	-12.261	1.46592e-34	2.24252e-33
Zm00001eb382500	24023.6	-1.18476	0.0966321	-12.2605	1.47569e-34	2.25574e-33
Zm00001eb140590	806.958	1.48095	0.12082	12.2575	1.5324e-34	2.34065e-33
Zm00001eb038680	90.1309	-3.78527	0.308864	-12.2555	1.57052e-34	2.39704e-33
Zm00001eb125460	2802.16	-0.989509	0.0807562	-12.253	1.61833e-34	2.46814e-33
Zm00001eb208800	5097.74	1.14603	0.0935446	12.2511	1.65662e-34	2.52462e-33
Zm00001eb293900	630.962	-1.38524	0.113095	-12.2485	1.7114e-34	2.60611e-33
Zm00001eb363870	1195.1	1.05612	0.0862384	12.2465	1.75371e-34	2.66852e-33
Zm00001eb268390	1668.04	0.822095	0.0671495	12.2428	1.837e-34	2.79313e-33
Zm00001eb054410	2909.32	0.666655	0.054459	12.2414	1.86745e-34	2.83728e-33
Zm00001eb054760	719.893	3.3475	0.273518	12.2386	1.93222e-34	2.93346e-33
Zm00001eb329870	458.017	-1.29142	0.105635	-12.2253	2.27777e-34	3.45545e-33
Zm00001eb293860	652.965	1.0084	0.0825046	12.2223	2.36262e-34	3.58146e-33
Zm00001eb139810	3008.55	-1.70084	0.139185	-12.2199	2.43238e-34	3.68443e-33
Zm00001eb100250	803.553	0.899664	0.0736481	12.2157	2.56249e-34	3.87858e-33
Zm00001eb404610	1289.3	1.23148	0.100865	12.2092	2.77701e-34	4.20009e-33
Zm00001eb297110	1228.3	1.12695	0.0923054	12.209	2.78447e-34	4.2082e-33
Zm00001eb075190	530.599	-1.53729	0.125924	-12.2081	2.81415e-34	4.24986e-33
Zm00001eb174750	480.653	1.09117	0.0894208	12.2027	3.00795e-34	4.5391e-33
Zm00001eb031160	127.124	2.3402	0.191853	12.1979	3.18883e-34	4.80844e-33
Zm00001eb431800	407.614	-1.51221	0.124012	-12.1941	3.34178e-34	5.03528e-33
Zm00001eb012180	955.298	1.45595	0.11953	12.1806	3.94189e-34	5.93059e-33
Zm00001eb198470	496.268	1.40441	0.115298	12.1807	3.93987e-34	5.93059e-33
Zm00001eb102300	1291.19	1.01514	0.0833513	12.1791	4.01833e-34	6.04037e-33
Zm00001eb373710	575.348	0.879153	0.0721858	12.179	4.02088e-34	6.04037e-33
Zm00001eb306670	484.377	-1.39088	0.11422	-12.1772	4.11111e-34	6.17128e-33
Zm00001eb433430	773.31	1.21404	0.0997262	12.1737	4.2927e-34	6.43905e-33
Zm00001eb293760	3795.12	-0.934864	0.0768084	-12.1714	4.41598e-34	6.61902e-33
Zm00001eb137760	2199.97	0.971734	0.07985	12.1695	4.51874e-34	6.76798e-33
Zm00001eb314630	378.148	1.27176	0.104551	12.1641	4.82869e-34	7.2268e-33
Zm00001eb048230	1129.47	1.24362	0.102244	12.1633	4.87242e-34	7.28681e-33
Zm00001eb402260	2235.96	1.17232	0.0964727	12.1519	5.6072e-34	8.37944e-33
Zm00001eb050530	285.212	-1.30287	0.107272	-12.1454	6.06622e-34	9.05865e-33
Zm00001eb144840	401.482	-1.063	0.0875625	-12.1399	6.48801e-34	9.68128e-33
Zm00001eb015760	1066.66	0.947546	0.0781746	12.1209	8.18642e-34	1.22065e-32
Zm00001eb277480	1193.85	1.05284	0.0868655	12.1203	8.24426e-34	1.22836e-32
Zm00001eb381830	604.607	-2.17923	0.179819	-12.119	8.37772e-34	1.24732e-32
Zm00001eb131500	384.881	2.87774	0.237464	12.1186	8.41583e-34	1.25207e-32
Zm00001eb341250	415.038	2.04183	0.16853	12.1155	8.74422e-34	1.29996e-32
Zm00001eb119320	2862.36	0.922615	0.0761545	12.115	8.79206e-34	1.3061e-32
Zm00001eb146390	1661.93	-1.01001	0.0833973	-12.1108	9.25826e-34	1.37434e-32
Zm00001eb193620	2148.16	1.22931	0.101517	12.1094	9.41963e-34	1.39726e-32
Zm00001eb269560	264.459	-1.53107	0.126441	-12.109	9.46617e-34	1.40312e-32
Zm00001eb291480	6749.71	1.24044	0.102476	12.1046	9.97961e-34	1.47813e-32
Zm00001eb084810	345.641	1.60767	0.133119	12.0769	1.39865e-33	2.07009e-32
Zm00001eb328350	2344.47	1.05762	0.0875835	12.0755	1.42218e-33	2.10336e-32
Zm00001eb182330	1339.33	0.959876	0.0795231	12.0704	1.51386e-33	2.2373e-32
Zm00001eb176810	54.6324	-3.8983	0.323006	-12.0688	1.5433e-33	2.27913e-32
Zm00001eb058460	3179.39	0.984136	0.0815447	12.0687	1.54622e-33	2.28175e-32
Zm00001eb289950	357.908	0.990272	0.0820817	12.0645	1.62697e-33	2.39915e-32
Zm00001eb255510	189.655	-1.67107	0.138523	-12.0635	1.64668e-33	2.42643e-32
Zm00001eb418750	922.935	1.60577	0.133238	12.0519	1.89541e-33	2.7909e-32
Zm00001eb062540	420.35	-1.75765	0.145915	-12.0457	2.04265e-33	3.00549e-32
Zm00001eb328780	116726	-1.28203	0.10644	-12.0447	2.06938e-33	3.04258e-32
Zm00001eb013080	10542.6	0.595974	0.0494814	12.0444	2.076e-33	3.05008e-32
Zm00001eb073130	3332.48	0.976767	0.0811577	12.0354	2.31464e-33	3.3982e-32
Zm00001eb086280	1282.52	0.864578	0.0718585	12.0317	2.42217e-33	3.55347e-32
Zm00001eb347420	309.181	-1.37139	0.114038	-12.0257	2.6046e-33	3.8183e-32
Zm00001eb088150	78.5227	2.43541	0.202625	12.0193	2.81349e-33	4.12152e-32
Zm00001eb139010	3297.56	0.562582	0.046818	12.0164	2.91564e-33	4.26803e-32
Zm00001eb355120	3239.16	1.20506	0.100403	12.0022	3.45906e-33	5.05982e-32
Zm00001eb400280	1718.35	0.819548	0.0682936	12.0004	3.53771e-33	5.1711e-32
Zm00001eb231060	1494.15	1.06163	0.0885418	11.9901	4.00403e-33	5.84845e-32
Zm00001eb375640	4611.61	1.10401	0.0921061	11.9863	4.19285e-33	6.11978e-32
Zm00001eb385250	2593.66	0.820916	0.0685247	11.9798	4.53181e-33	6.60972e-32
Zm00001eb258130	2044.77	0.542865	0.0453242	11.9774	4.6698e-33	6.80602e-32
Zm00001eb199410	376.138	-1.95519	0.163257	-11.9762	4.7367e-33	6.89851e-32
Zm00001eb112830	267.152	-1.42493	0.119063	-11.9679	5.23601e-33	7.62016e-32
Zm00001eb153030	610.866	-1.28294	0.107215	-11.9661	5.34731e-33	7.7765e-32
Zm00001eb108680	692.457	-1.07421	0.0898102	-11.9609	5.69135e-33	8.27082e-32
Zm00001eb034940	2439.03	1.09556	0.0916255	11.9569	5.97552e-33	8.6775e-32
Zm00001eb348870	1075.9	-1.17317	0.0981181	-11.9567	5.9897e-33	8.69178e-32
Zm00001eb175070	86.6438	-3.7211	0.311304	-11.9533	6.24242e-33	9.05196e-32
Zm00001eb196180	2133.05	1.20867	0.10113	11.9516	6.36641e-33	9.22509e-32
Zm00001eb346580	7989.7	0.719869	0.0602348	11.9511	6.41096e-33	9.28293e-32
Zm00001eb330020	1961.57	0.834856	0.0698655	11.9495	6.53265e-33	9.45229e-32
Zm00001eb419720	1907.78	-1.39559	0.116817	-11.9468	6.74894e-33	9.75821e-32
Zm00001eb305600	167.879	-2.5063	0.209834	-11.9442	6.96409e-33	1.0062e-31
Zm00001eb373970	1472.47	1.01242	0.0847717	11.9429	7.074e-33	1.02135e-31
Zm00001eb214230	1643.49	1.20426	0.100836	11.9427	7.09086e-33	1.02304e-31
Zm00001eb273240	146.229	-2.88686	0.241758	-11.9411	7.22584e-33	1.04177e-31
Zm00001eb197050	118.556	-3.26652	0.273564	-11.9406	7.26862e-33	1.04718e-31
Zm00001eb377350	928.298	-0.889119	0.0744686	-11.9395	7.36456e-33	1.06024e-31
Zm00001eb195450	2245.06	0.764894	0.0640767	11.9372	7.57621e-33	1.08993e-31
Zm00001eb260370	5629.92	0.81108	0.0679651	11.9338	7.89145e-33	1.13447e-31
Zm00001eb163270	678.389	1.29423	0.108458	11.9331	7.95578e-33	1.14289e-31
Zm00001eb333320	380.589	-1.27478	0.106849	-11.9307	8.18968e-33	1.17565e-31
Zm00001eb313820	2839.28	0.564766	0.0473568	11.9258	8.68649e-33	1.24608e-31
Zm00001eb300170	1507.5	0.896391	0.0751666	11.9254	8.72667e-33	1.25095e-31
Zm00001eb242050	9750.67	0.804529	0.0674645	11.9252	8.74399e-33	1.25253e-31
Zm00001eb293010	1270.16	-1.52071	0.127569	-11.9207	9.2322e-33	1.32152e-31
Zm00001eb368930	95.0537	2.39757	0.201199	11.9164	9.7197e-33	1.39031e-31
Zm00001eb353760	5000.82	1.61972	0.135936	11.9153	9.8479e-33	1.40765e-31
Zm00001eb324750	1708.92	0.950749	0.0798177	11.9115	1.03093e-32	1.47254e-31
Zm00001eb037740	4170.11	-0.677222	0.0568601	-11.9103	1.04567e-32	1.49254e-31
Zm00001eb164560	1743.95	0.713634	0.0599357	11.9067	1.09267e-32	1.55852e-31
Zm00001eb359190	1011.16	-0.948855	0.0797146	-11.9032	1.1396e-32	1.62429e-31
Zm00001eb098620	1340.74	1.94829	0.16371	11.9009	1.17091e-32	1.66774e-31
Zm00001eb201960	97.3189	-3.24349	0.27257	-11.8997	1.18822e-32	1.69119e-31
Zm00001eb356720	1104.56	2.05079	0.172351	11.8989	1.19935e-32	1.70581e-31
Zm00001eb336790	1685.02	-1.04845	0.0882018	-11.887	1.38326e-32	1.966e-31
Zm00001eb023680	268.454	2.01376	0.169433	11.8853	1.41089e-32	2.00385e-31
Zm00001eb119900	3666.53	1.43096	0.120406	11.8845	1.42557e-32	2.02325e-31
Zm00001eb148400	600.368	1.84047	0.155	11.874	1.61505e-32	2.29056e-31
Zm00001eb353870	383.116	2.13037	0.179424	11.8734	1.62754e-32	2.30664e-31
Zm00001eb268050	7464.84	0.445238	0.0375075	11.8707	1.68147e-32	2.38139e-31
Zm00001eb213760	31881.8	0.613149	0.0516661	11.8675	1.74525e-32	2.46998e-31
Zm00001eb322570	2714.26	0.792085	0.0667711	11.8627	1.84918e-32	2.61521e-31
Zm00001eb400510	728.983	-1.34041	0.112998	-11.8623	1.85784e-32	2.62561e-31
Zm00001eb312080	6440.57	1.23066	0.103758	11.8609	1.88922e-32	2.66808e-31
Zm00001eb005990	169.671	2.45464	0.206972	11.8598	1.91478e-32	2.70227e-31
Zm00001eb421090	1146.01	-0.928157	0.0782665	-11.8589	1.93418e-32	2.72773e-31
Zm00001eb269650	1560.62	-0.903082	0.0761865	-11.8536	2.06219e-32	2.9062e-31
Zm00001eb413050	1332.44	1.15751	0.0976926	11.8485	2.19145e-32	3.0862e-31
Zm00001eb106860	99.4671	2.80839	0.237032	11.8481	2.20031e-32	3.0965e-31
Zm00001eb022940	2186	-0.938739	0.0794018	-11.8226	2.98198e-32	4.1936e-31
Zm00001eb167840	1357	1.23189	0.104208	11.8214	3.02691e-32	4.25381e-31
Zm00001eb422720	3604.45	0.757826	0.0641108	11.8206	3.05624e-32	4.29202e-31
Zm00001eb371770	353.325	-1.28536	0.1088	-11.8139	3.30764e-32	4.64181e-31
Zm00001eb073880	619.599	-1.04595	0.0885882	-11.8069	3.59628e-32	5.04335e-31
Zm00001eb222140	98.7264	-3.21768	0.272661	-11.801	3.85524e-32	5.40273e-31
Zm00001eb210840	582.821	1.12882	0.0957053	11.7947	4.15498e-32	5.81872e-31
Zm00001eb366710	935.174	-1.18947	0.100859	-11.7935	4.21885e-32	5.90403e-31
Zm00001eb229670	764.924	-0.918133	0.077886	-11.7882	4.49189e-32	6.27737e-31
Zm00001eb420610	4136.66	0.584807	0.0496094	11.7882	4.48918e-32	6.27737e-31
Zm00001eb289400	2229.51	-0.594182	0.0504094	-11.7871	4.54831e-32	6.35178e-31
Zm00001eb247640	11564.3	1.63345	0.138584	11.7867	4.5723e-32	6.38084e-31
Zm00001eb280060	1426.74	-1.61069	0.136659	-11.7862	4.5981e-32	6.41238e-31
Zm00001eb333030	2572.94	0.69483	0.058973	11.7822	4.82342e-32	6.72193e-31
Zm00001eb233000	2091.1	0.805438	0.0684078	11.7741	5.31048e-32	7.39555e-31
Zm00001eb025410	8472.74	0.595864	0.050613	11.773	5.38067e-32	7.4881e-31
Zm00001eb264170	146.93	-4.13816	0.351533	-11.7718	5.45768e-32	7.59e-31
Zm00001eb302400	6084.02	1.03492	0.0879329	11.7694	5.61382e-32	7.80174e-31
Zm00001eb006040	7278.81	-0.949027	0.0806764	-11.7634	6.0272e-32	8.37042e-31
Zm00001eb370110	2152.87	-1.04972	0.0892531	-11.7612	6.18731e-32	8.58683e-31
Zm00001eb288090	1058.6	-0.959664	0.0816478	-11.7537	6.75893e-32	9.37363e-31
Zm00001eb070910	128.704	-2.14587	0.18258	-11.753	6.81266e-32	9.44162e-31
Zm00001eb396750	299.58	-1.27765	0.108714	-11.7524	6.86136e-32	9.50254e-31
Zm00001eb130820	3686.77	0.816997	0.0695552	11.746	7.4021e-32	1.02443e-30
Zm00001eb179000	5636.65	0.892926	0.0760673	11.7386	8.07921e-32	1.11737e-30
Zm00001eb298150	4806.13	1.28001	0.109064	11.7363	8.30363e-32	1.14762e-30
Zm00001eb041230	713.845	-0.917573	0.0782161	-11.7312	8.81495e-32	1.21745e-30
Zm00001eb183590	571.065	-0.958629	0.0817228	-11.7302	8.91959e-32	1.23105e-30
Zm00001eb131900	3900.21	-0.727874	0.0620735	-11.726	9.37954e-32	1.29364e-30
Zm00001eb193850	95.2298	-2.64918	0.226057	-11.7191	1.01757e-31	1.40249e-30
Zm00001eb098120	1725.52	1.28942	0.110054	11.7162	1.05252e-31	1.44966e-30
Zm00001eb145880	806.672	-1.48927	0.127118	-11.7156	1.06037e-31	1.45946e-30
Zm00001eb063700	694.455	-1.08383	0.0926089	-11.7034	1.22507e-31	1.685e-30
Zm00001eb378330	812.939	-0.984862	0.0841918	-11.6978	1.30754e-31	1.79719e-30
Zm00001eb368000	1237.65	1.19405	0.102082	11.6971	1.31959e-31	1.81252e-30
Zm00001eb001720	1047.9	1.63494	0.139837	11.6917	1.40502e-31	1.92853e-30
Zm00001eb156520	67.3423	2.70788	0.231667	11.6886	1.45711e-31	1.99866e-30
Zm00001eb159010	2092.91	1.15415	0.0987486	11.6877	1.47276e-31	2.01875e-30
Zm00001eb286750	1256.71	-1.28757	0.110199	-11.684	1.53939e-31	2.10864e-30
Zm00001eb130280	354.023	-2.03442	0.174166	-11.6809	1.59534e-31	2.18379e-30
Zm00001eb290120	514.689	0.99076	0.0848318	11.6791	1.62987e-31	2.22953e-30
Zm00001eb059850	1160.81	-0.733766	0.0628286	-11.6789	1.63491e-31	2.2349e-30
Zm00001eb134850	215.874	1.36188	0.116624	11.6775	1.6609e-31	2.26887e-30
Zm00001eb297150	7167.55	-1.26064	0.107958	-11.6772	1.6677e-31	2.27661e-30
Zm00001eb013130	5809.28	-1.55955	0.133574	-11.6755	1.69991e-31	2.319e-30
Zm00001eb162880	965.032	-1.1338	0.0971169	-11.6746	1.71804e-31	2.34215e-30
Zm00001eb028510	1960.48	0.694847	0.0595294	11.6723	1.76511e-31	2.40467e-30
Zm00001eb262970	262.141	-2.15805	0.184952	-11.6681	1.85493e-31	2.52533e-30
Zm00001eb039590	670.912	-1.50379	0.12889	-11.6672	1.87427e-31	2.54992e-30
Zm00001eb203600	619.923	-1.31472	0.1127	-11.6657	1.90917e-31	2.59564e-30
Zm00001eb332030	353.711	1.94859	0.167043	11.6652	1.92023e-31	2.6089e-30
Zm00001eb076610	4358.29	-0.880787	0.075515	-11.6637	1.95274e-31	2.65128e-30
Zm00001eb151570	1034.65	1.14624	0.0982882	11.662	1.99284e-31	2.7039e-30
Zm00001eb036270	1451.79	1.2505	0.107244	11.6603	2.03223e-31	2.75548e-30
Zm00001eb208980	844.016	-1.30894	0.112309	-11.6548	2.16944e-31	2.93952e-30
Zm00001eb173070	2125.37	0.500155	0.0429176	11.6538	2.1933e-31	2.96984e-30
Zm00001eb311270	46.9093	-4.03153	0.34596	-11.6532	2.2107e-31	2.99138e-30
Zm00001eb064350	6757.94	1.07888	0.0926256	11.6478	2.35451e-31	3.18383e-30
Zm00001eb288070	1430.52	-1.01562	0.0872406	-11.6416	2.53244e-31	3.42212e-30
Zm00001eb165370	738.699	-0.726804	0.0624718	-11.6341	2.76463e-31	3.73336e-30
Zm00001eb149000	18866.6	0.755254	0.0649868	11.6216	3.19913e-31	4.31721e-30
Zm00001eb139060	22723	-0.938206	0.0807527	-11.6183	3.32877e-31	4.48913e-30
Zm00001eb297610	892.42	-0.852167	0.0733713	-11.6144	3.48039e-31	4.69045e-30
Zm00001eb404700	564.992	1.46269	0.125939	11.6143	3.48679e-31	4.69592e-30
Zm00001eb063640	2080.67	-1.18023	0.101626	-11.6134	3.52447e-31	4.74348e-30
Zm00001eb266760	2470.28	1.66906	0.143723	11.6131	3.53717e-31	4.75738e-30
Zm00001eb282220	583.747	-1.4392	0.123935	-11.6126	3.5577e-31	4.78177e-30
Zm00001eb227720	2288.42	1.42624	0.122864	11.6083	3.74013e-31	5.0236e-30
Zm00001eb137180	85.0407	-3.81611	0.32876	-11.6076	3.77163e-31	5.06252e-30
Zm00001eb245950	40443.9	0.794062	0.0684231	11.6052	3.87891e-31	5.20304e-30
Zm00001eb330010	162.384	-1.63961	0.141345	-11.6	4.1202e-31	5.52299e-30
Zm00001eb355570	1314.67	-1.79233	0.154556	-11.5966	4.28605e-31	5.74147e-30
Zm00001eb200990	1461.99	0.843087	0.0727087	11.5954	4.348e-31	5.82057e-30
Zm00001eb362760	2928.6	1.59693	0.137821	11.587	4.79665e-31	6.41688e-30
Zm00001eb411820	412.698	-2.11721	0.18275	-11.5853	4.89393e-31	6.54265e-30
Zm00001eb049250	220.619	-1.71753	0.14827	-11.5838	4.97893e-31	6.65186e-30
Zm00001eb153330	1065.25	1.59259	0.137524	11.5805	5.17667e-31	6.91142e-30
Zm00001eb265100	179.796	2.15275	0.185912	11.5794	5.24095e-31	6.99259e-30
Zm00001eb032750	752.96	1.02563	0.0885927	11.577	5.39302e-31	7.1907e-30
Zm00001eb278620	2305.56	1.22466	0.105797	11.5755	5.48297e-31	7.30577e-30
Zm00001eb251980	405.052	-1.39106	0.120206	-11.5723	5.69105e-31	7.57799e-30
Zm00001eb307450	194.517	1.85969	0.160723	11.5708	5.79586e-31	7.71242e-30
Zm00001eb104960	740.547	-0.869795	0.0751804	-11.5694	5.88663e-31	7.828e-30
Zm00001eb188560	1723.22	0.728622	0.0629882	11.5676	6.01538e-31	7.99392e-30
Zm00001eb065750	441.35	1.18454	0.102416	11.566	6.12752e-31	8.13754e-30
Zm00001eb389870	1755.25	1.39867	0.120955	11.5636	6.30148e-31	8.36303e-30
Zm00001eb182940	5719.78	0.662125	0.0572633	11.5628	6.35942e-31	8.43434e-30
Zm00001eb195980	343.058	-1.29431	0.11197	-11.5594	6.61417e-31	8.7664e-30
Zm00001eb064380	1004.12	-0.885685	0.0766236	-11.5589	6.65489e-31	8.81453e-30
Zm00001eb255190	258.419	-1.25238	0.108353	-11.5584	6.69583e-31	8.86291e-30
Zm00001eb243270	341.739	-2.0844	0.180376	-11.5558	6.89843e-31	9.12505e-30
Zm00001eb390260	578.088	-1.04532	0.0904713	-11.5541	7.03733e-31	9.30265e-30
Zm00001eb293520	220.513	-2.35956	0.204241	-11.5528	7.14498e-31	9.43872e-30
Zm00001eb199300	369.347	1.43399	0.124134	11.552	7.21192e-31	9.52088e-30
Zm00001eb201030	1262.22	0.928918	0.0804163	11.5514	7.26569e-31	9.58555e-30
Zm00001eb179390	361.031	-1.72544	0.14943	-11.5468	7.65841e-31	1.0097e-29
Zm00001eb168920	5455.54	0.508735	0.044065	11.5451	7.8146e-31	1.02962e-29
Zm00001eb222860	2186.22	0.874767	0.0757725	11.5447	7.8554e-31	1.03431e-29
Zm00001eb339480	180.7	-1.54367	0.133723	-11.5438	7.93862e-31	1.04458e-29
Zm00001eb295180	266.264	-1.61289	0.139725	-11.5433	7.9759e-31	1.0488e-29
Zm00001eb096520	1592.28	0.79766	0.0691372	11.5374	8.55145e-31	1.12374e-29
Zm00001eb408630	14646.4	0.715826	0.0620465	11.5369	8.59367e-31	1.12855e-29
Zm00001eb147290	70.346	-4.77239	0.413843	-11.5319	9.11416e-31	1.19612e-29
Zm00001eb320460	4130.65	0.519297	0.0450363	11.5306	9.24615e-31	1.21265e-29
Zm00001eb211470	1075.85	-1.10112	0.0955054	-11.5294	9.37845e-31	1.2292e-29
Zm00001eb333620	1109.82	1.12575	0.0976624	11.527	9.64781e-31	1.26367e-29
Zm00001eb406950	498.026	2.23819	0.194323	11.5179	1.07207e-30	1.40328e-29
Zm00001eb368010	540.516	-0.928812	0.080647	-11.517	1.08311e-30	1.41681e-29
Zm00001eb405880	1397.82	1.01978	0.0885669	11.5143	1.11784e-30	1.46128e-29
Zm00001eb202560	99.5276	10.8108	0.93902	11.5129	1.13637e-30	1.48455e-29
Zm00001eb191070	2588.66	0.755437	0.0657281	11.4933	1.42478e-30	1.8601e-29
Zm00001eb178110	1218.87	0.898729	0.0782351	11.4875	1.52393e-30	1.98825e-29
Zm00001eb207570	1642.89	-1.1975	0.104249	-11.487	1.53386e-30	1.9999e-29
Zm00001eb421700	2155.57	1.10954	0.096606	11.4852	1.56639e-30	2.04099e-29
Zm00001eb105550	9320.01	0.517468	0.045064	11.4829	1.60708e-30	2.09265e-29
Zm00001eb075530	28254.8	0.737432	0.0642361	11.48	1.66226e-30	2.16309e-29
Zm00001eb419500	582.558	-1.81281	0.15797	-11.4756	1.7488e-30	2.27423e-29
Zm00001eb253470	4392.97	0.708785	0.0617766	11.4734	1.79541e-30	2.33334e-29
Zm00001eb410060	912.903	-1.4916	0.130034	-11.4709	1.84821e-30	2.40039e-29
Zm00001eb290690	1767.24	-1.49684	0.130509	-11.4692	1.88319e-30	2.44425e-29
Zm00001eb072440	1439.65	-1.34502	0.117286	-11.4679	1.91173e-30	2.47968e-29
Zm00001eb405770	2200.56	1.07786	0.0940018	11.4664	1.94557e-30	2.52195e-29
Zm00001eb283270	324.485	-1.47823	0.128929	-11.4655	1.967e-30	2.54807e-29
Zm00001eb393680	19484	-1.1836	0.103247	-11.4638	2.0063e-30	2.59731e-29
Zm00001eb374700	8100.61	-1.19934	0.10465	-11.4606	2.08182e-30	2.69333e-29
Zm00001eb351120	3218.99	1.14243	0.0997185	11.4566	2.17913e-30	2.8174e-29
Zm00001eb433420	586.274	1.16857	0.102087	11.4468	2.44079e-30	3.15367e-29
Zm00001eb193100	54661.3	1.09991	0.096108	11.4445	2.50584e-30	3.23563e-29
Zm00001eb248630	421.734	-1.16216	0.101561	-11.4429	2.55141e-30	3.29235e-29
Zm00001eb324630	4472.13	0.856807	0.0749018	11.4391	2.66725e-30	3.43962e-29
Zm00001eb049570	13048.5	0.933744	0.081635	11.438	2.69961e-30	3.47911e-29
Zm00001eb036940	4267.87	-0.880107	0.0769783	-11.4332	2.85449e-30	3.67635e-29
Zm00001eb337030	1235.86	1.32674	0.116044	11.4331	2.8584e-30	3.67903e-29
Zm00001eb122740	292.44	2.17215	0.189993	11.4328	2.8675e-30	3.68837e-29
Zm00001eb273870	727.887	-0.879989	0.0769812	-11.4312	2.91975e-30	3.75316e-29
Zm00001eb108640	133.796	2.03579	0.17824	11.4217	3.25938e-30	4.18705e-29
Zm00001eb025760	5639.65	0.681932	0.0597232	11.4182	3.39082e-30	4.35312e-29
Zm00001eb354250	990.846	0.97253	0.0852116	11.4131	3.5961e-30	4.61369e-29
Zm00001eb108630	121.809	-2.15898	0.189172	-11.4128	3.60914e-30	4.62746e-29
Zm00001eb305190	65661.2	0.874723	0.0766457	11.4125	3.61977e-30	4.63812e-29
Zm00001eb378300	123.585	2.11254	0.185143	11.4103	3.71498e-30	4.75708e-29
Zm00001eb079260	1605.36	0.886166	0.077684	11.4073	3.84414e-30	4.91933e-29
Zm00001eb107490	9263.95	0.685234	0.060091	11.4033	4.02668e-30	5.14963e-29
Zm00001eb233530	936.426	1.58174	0.138762	11.399	4.2303e-30	5.40658e-29
Zm00001eb116310	623.011	-1.18693	0.104129	-11.3987	4.24449e-30	5.42127e-29
Zm00001eb323240	4981.09	0.938974	0.082396	11.3959	4.38453e-30	5.59655e-29
Zm00001eb348360	1334.56	0.765447	0.0671762	11.3946	4.44836e-30	5.67442e-29
Zm00001eb125870	454.879	1.58983	0.139537	11.3936	4.49889e-30	5.73522e-29
Zm00001eb032930	459.453	-1.48386	0.130252	-11.3922	4.57202e-30	5.82475e-29
Zm00001eb157350	4459.56	0.902076	0.0792115	11.3882	4.78838e-30	6.09651e-29
Zm00001eb361220	8001.85	0.625027	0.0548925	11.3864	4.88817e-30	6.21961e-29
Zm00001eb292200	211.786	-3.28464	0.288767	-11.3747	5.58966e-30	7.10767e-29
Zm00001eb043300	1021.21	0.894381	0.0786536	11.3711	5.82206e-30	7.39849e-29
Zm00001eb334840	2181.99	0.608029	0.0534803	11.3692	5.95265e-30	7.55964e-29
Zm00001eb256010	3556.46	0.839318	0.0738838	11.36	6.61657e-30	8.39747e-29
Zm00001eb310010	452.105	-1.51342	0.133229	-11.3596	6.64718e-30	8.43098e-29
Zm00001eb386840	2883.17	0.880601	0.0775357	11.3574	6.81674e-30	8.64058e-29
Zm00001eb376520	245.703	-1.94069	0.17088	-11.357	6.84449e-30	8.67027e-29
Zm00001eb104260	942.242	0.84618	0.074514	11.356	6.92627e-30	8.76832e-29
Zm00001eb285380	289.604	-1.53856	0.135501	-11.3545	7.04037e-30	8.90714e-29
Zm00001eb181940	2580.23	0.8051	0.0709734	11.3437	7.97047e-30	1.00775e-28
Zm00001eb016620	679.594	1.901	0.167593	11.343	8.03359e-30	1.01509e-28
Zm00001eb404910	351.942	-2.91603	0.257086	-11.3426	8.06921e-30	1.01895e-28
Zm00001eb006760	12990.8	0.565156	0.0498357	11.3404	8.2762e-30	1.04443e-28
Zm00001eb143110	430.825	1.96221	0.173076	11.3373	8.57818e-30	1.0812e-28
Zm00001eb233960	656.163	0.73335	0.0646849	11.3373	8.57841e-30	1.0812e-28
Zm00001eb316800	1561.47	0.966535	0.0852594	11.3364	8.66289e-30	1.09116e-28
Zm00001eb369750	18611.9	0.495327	0.0436943	11.3362	8.68331e-30	1.09305e-28
Zm00001eb024380	1628.21	0.962652	0.0849443	11.3327	9.0337e-30	1.13644e-28
Zm00001eb086960	602.218	-1.2032	0.106209	-11.3286	9.47459e-30	1.19116e-28
Zm00001eb105670	434.805	1.8723	0.165323	11.3251	9.8528e-30	1.23793e-28
Zm00001eb206480	266.503	-1.52876	0.134994	-11.3247	9.90723e-30	1.24399e-28
Zm00001eb228300	672.678	1.12635	0.0994611	11.3246	9.91592e-30	1.2443e-28
Zm00001eb185330	1160.72	-1.20482	0.106391	-11.3244	9.93162e-30	1.24549e-28
Zm00001eb050510	1905.74	-1.36367	0.120455	-11.321	1.03255e-29	1.29408e-28
Zm00001eb158170	12457.1	-1.21437	0.107274	-11.3202	1.0418e-29	1.30486e-28
Zm00001eb106100	946.101	-1.29516	0.114433	-11.318	1.06822e-29	1.33711e-28
Zm00001eb181510	381.152	1.2067	0.106635	11.3162	1.09074e-29	1.36445e-28
Zm00001eb227400	7999.9	0.592282	0.0523538	11.3131	1.13047e-29	1.41326e-28
Zm00001eb313490	80.6347	-2.29789	0.203131	-11.3123	1.14041e-29	1.4248e-28
Zm00001eb306020	4415.67	1.0954	0.096834	11.3121	1.14275e-29	1.42684e-28
Zm00001eb323500	415.334	1.29675	0.114639	11.3116	1.14923e-29	1.43403e-28
Zm00001eb033700	247.465	1.8773	0.166028	11.3071	1.21045e-29	1.50949e-28
Zm00001eb326960	2316.46	1.07353	0.09495	11.3063	1.22141e-29	1.5222e-28
Zm00001eb065580	1140.01	1.09953	0.0972535	11.3058	1.2281e-29	1.5296e-28
Zm00001eb138970	605.638	0.888523	0.0786018	11.3041	1.2521e-29	1.55852e-28
Zm00001eb396900	1028.99	-1.48655	0.131559	-11.2995	1.32e-29	1.64201e-28
Zm00001eb357970	957.224	-1.16467	0.10309	-11.2976	1.3485e-29	1.67643e-28
Zm00001eb337970	498.497	1.76538	0.156282	11.2961	1.37154e-29	1.70401e-28
Zm00001eb122810	2167.22	0.579426	0.0512987	11.2951	1.38697e-29	1.72212e-28
Zm00001eb214630	2846.94	0.783179	0.0693414	11.2945	1.39641e-29	1.73276e-28
Zm00001eb178580	425.317	-1.26272	0.111821	-11.2923	1.43185e-29	1.77563e-28
Zm00001eb334740	8279.45	0.838938	0.0742946	11.2921	1.4364e-29	1.78018e-28
Zm00001eb100950	537.485	-1.20745	0.106967	-11.288	1.50339e-29	1.86204e-28
Zm00001eb080920	2065.4	0.738004	0.065381	11.2877	1.50871e-29	1.86749e-28
Zm00001eb164490	238.085	2.27103	0.201241	11.2851	1.55393e-29	1.92226e-28
Zm00001eb252060	339.353	1.3829	0.122546	11.2847	1.56115e-29	1.93001e-28
Zm00001eb432780	271.832	-1.65786	0.14694	-11.2826	1.5993e-29	1.97596e-28
Zm00001eb259630	1688.04	1.02046	0.0904472	11.2824	1.60351e-29	1.97993e-28
Zm00001eb124570	274.073	-1.5095	0.133833	-11.279	1.66628e-29	2.05617e-28
Zm00001eb389520	729.829	-1.22701	0.10881	-11.2767	1.71068e-29	2.10966e-28
Zm00001eb093510	243.817	-2.68544	0.238169	-11.2754	1.7364e-29	2.14007e-28
Zm00001eb417870	289.526	1.15275	0.102269	11.2717	1.81001e-29	2.22942e-28
Zm00001eb408950	1298.36	-1.24908	0.110836	-11.2696	1.85342e-29	2.28148e-28
Zm00001eb206070	244.802	1.73475	0.153986	11.2656	1.9401e-29	2.38672e-28
Zm00001eb433490	1360.87	0.971387	0.0862267	11.2655	1.94239e-29	2.38807e-28
Zm00001eb158490	5585.87	0.858986	0.0762536	11.2649	1.95662e-29	2.40408e-28
Zm00001eb330100	1229.67	-0.984578	0.0874191	-11.2627	2.00438e-29	2.46127e-28
Zm00001eb057970	1330.46	0.838586	0.0744628	11.2618	2.02557e-29	2.48576e-28
Zm00001eb246750	123.59	-3.70246	0.328843	-11.259	2.09e-29	2.56325e-28
Zm00001eb135800	1385.66	0.750747	0.0666798	11.259	2.09128e-29	2.56326e-28
Zm00001eb281990	1209.07	-0.870616	0.0773444	-11.2564	2.15487e-29	2.63959e-28
Zm00001eb311400	1889.17	0.725166	0.0644412	11.2531	2.23479e-29	2.73581e-28
Zm00001eb010820	603.157	0.871444	0.0774429	11.2527	2.24548e-29	2.74627e-28
Zm00001eb198960	1189.11	0.789129	0.0701279	11.2527	2.24607e-29	2.74627e-28
Zm00001eb036040	2110.43	1.06899	0.0950396	11.2478	2.37308e-29	2.89979e-28
Zm00001eb154550	338.702	2.07772	0.184747	11.2463	2.41383e-29	2.94779e-28
Zm00001eb018990	2099.13	0.665706	0.0591966	11.2457	2.43225e-29	2.96847e-28
Zm00001eb099610	2062.41	1.83002	0.162743	11.2448	2.45628e-29	2.99598e-28
Zm00001eb086880	1657.4	-0.842332	0.0749414	-11.2399	2.59748e-29	3.16627e-28
Zm00001eb061940	171.804	1.70763	0.151927	11.2398	2.60004e-29	3.16747e-28
Zm00001eb286480	2426.74	0.888609	0.0791098	11.2326	2.82037e-29	3.4338e-28
Zm00001eb041070	92.564	-4.03825	0.359519	-11.2323	2.82861e-29	3.44174e-28
Zm00001eb413730	1658.2	0.708526	0.0630832	11.2316	2.85214e-29	3.46826e-28
Zm00001eb394010	2361.23	1.30603	0.116292	11.2306	2.88386e-29	3.50471e-28
Zm00001eb205140	1976.27	-0.647171	0.0576476	-11.2263	3.02771e-29	3.67729e-28
Zm00001eb204630	2473.94	0.792053	0.0705772	11.2225	3.16216e-29	3.83826e-28
Zm00001eb185220	1809.9	-1.05983	0.0944506	-11.221	3.21583e-29	3.90104e-28
Zm00001eb347550	178.465	1.8158	0.161828	11.2206	3.23056e-29	3.91654e-28
Zm00001eb194330	3692.87	0.537759	0.0479348	11.2185	3.30673e-29	4.00646e-28
Zm00001eb212150	3541.1	0.825465	0.0736458	11.2086	3.70035e-29	4.48067e-28
Zm00001eb133420	9751.16	0.90257	0.0805727	11.2019	3.98927e-29	4.8276e-28
Zm00001eb332870	425.383	1.76649	0.157789	11.1953	4.29978e-29	5.20021e-28
Zm00001eb084560	1158.24	1.04586	0.0934655	11.1897	4.57745e-29	5.53269e-28
Zm00001eb273770	385.927	1.52966	0.136768	11.1844	4.86396e-29	5.87545e-28
Zm00001eb215980	1026.84	-1.07447	0.0960748	-11.1837	4.9009e-29	5.9165e-28
Zm00001eb199980	6839.01	0.996042	0.089069	11.1828	4.94953e-29	5.97162e-28
Zm00001eb100920	940.102	-1.06797	0.0955114	-11.1816	5.01821e-29	6.05084e-28
Zm00001eb099280	1106.43	0.966414	0.0864673	11.1766	5.30668e-29	6.39482e-28
Zm00001eb255840	4391.36	-1.40209	0.125471	-11.1747	5.42596e-29	6.53463e-28
Zm00001eb019570	128.343	1.90673	0.170633	11.1744	5.44045e-29	6.54815e-28
Zm00001eb336470	5907.87	0.747388	0.0668893	11.1735	5.49687e-29	6.61209e-28
Zm00001eb252880	5056.18	-1.21251	0.108518	-11.1733	5.50648e-29	6.61966e-28
Zm00001eb261700	2086.94	0.574696	0.0514361	11.173	5.52685e-29	6.64017e-28
Zm00001eb269970	4772.32	0.77133	0.0690512	11.1704	5.69208e-29	6.83458e-28
Zm00001eb059630	1098.41	-1.24232	0.111233	-11.1686	5.80852e-29	6.97023e-28
Zm00001eb092660	112.175	-2.83105	0.253554	-11.1655	6.01657e-29	7.21557e-28
Zm00001eb204850	4313.85	0.875376	0.0784247	11.162	6.25719e-29	7.49965e-28
Zm00001eb097950	348.108	1.86263	0.167133	11.1446	7.60682e-29	9.11181e-28
Zm00001eb278890	3868.9	0.625052	0.056107	11.1403	7.98064e-29	9.55388e-28
Zm00001eb228780	434.413	1.52702	0.137125	11.136	8.38438e-29	1.00312e-27
Zm00001eb025780	5524.23	1.01482	0.0911337	11.1355	8.42475e-29	1.00735e-27
Zm00001eb374100	4354.82	-1.4974	0.134546	-11.1292	9.0405e-29	1.08033e-27
Zm00001eb293720	862.799	-0.870298	0.078215	-11.127	9.27057e-29	1.10717e-27
Zm00001eb055050	9519.29	0.606666	0.0545301	11.1254	9.4427e-29	1.12705e-27
Zm00001eb205470	1199.44	1.05683	0.0950288	11.1211	9.89882e-29	1.18079e-27
Zm00001eb375210	3231.66	0.773765	0.0696181	11.1144	1.06744e-28	1.27255e-27
Zm00001eb366660	763.939	-0.825128	0.0742467	-11.1133	1.08055e-28	1.28741e-27
Zm00001eb231490	3649.59	0.713005	0.0641608	11.1128	1.08714e-28	1.29449e-27
Zm00001eb321390	290.452	1.55139	0.139606	11.1126	1.0893e-28	1.2963e-27
Zm00001eb246360	6493.28	0.89383	0.0804439	11.1112	1.10634e-28	1.31578e-27
Zm00001eb156060	266.172	1.47267	0.132541	11.111	1.1085e-28	1.31757e-27
Zm00001eb077980	1833.68	0.907197	0.0816558	11.11	1.12138e-28	1.33209e-27
Zm00001eb378030	24493.9	0.807461	0.0726827	11.1094	1.12909e-28	1.34047e-27
Zm00001eb119910	351.454	1.87407	0.168766	11.1045	1.1922e-28	1.41454e-27
Zm00001eb361260	946.591	1.12413	0.10128	11.0992	1.26563e-28	1.50079e-27
Zm00001eb170930	2127.72	-0.8563	0.0771537	-11.0986	1.27384e-28	1.50962e-27
Zm00001eb341820	660.351	-1.60165	0.144349	-11.0956	1.31737e-28	1.56029e-27
Zm00001eb309000	265.845	2.25168	0.203079	11.0877	1.4398e-28	1.70429e-27
Zm00001eb078200	92.4851	-2.8414	0.256326	-11.0851	1.48133e-28	1.75241e-27
Zm00001eb078950	1161.85	0.708647	0.0639281	11.0851	1.48247e-28	1.75272e-27
Zm00001eb358930	788.675	0.897599	0.0809836	11.0837	1.50514e-28	1.77764e-27
Zm00001eb388070	214.896	-1.78286	0.160854	-11.0837	1.5059e-28	1.77764e-27
Zm00001eb397760	203.377	-1.83287	0.165367	-11.0836	1.5062e-28	1.77764e-27
Zm00001eb259120	244.103	1.36773	0.123402	11.0835	1.50905e-28	1.77995e-27
Zm00001eb273900	1514.02	0.689007	0.0621897	11.0791	1.58453e-28	1.86788e-27
Zm00001eb043070	1647.84	-1.07023	0.096602	-11.0787	1.59159e-28	1.8751e-27
Zm00001eb232500	3462.68	1.01599	0.0917405	11.0746	1.66569e-28	1.96124e-27
Zm00001eb123360	2334.23	1.27936	0.115534	11.0735	1.68726e-28	1.98548e-27
Zm00001eb357900	3357.26	0.690025	0.0623495	11.0671	1.81266e-28	2.13179e-27
Zm00001eb003030	784.29	-0.938469	0.0848351	-11.0623	1.91194e-28	2.24723e-27
Zm00001eb398070	1553.56	0.814873	0.0736707	11.061	1.93893e-28	2.27762e-27
Zm00001eb382540	7741.98	0.527	0.0476499	11.0598	1.96454e-28	2.30634e-27
Zm00001eb120330	429.783	-1.08957	0.0985213	-11.0593	1.97708e-28	2.31971e-27
Zm00001eb215280	1051.89	-1.54561	0.139758	-11.0592	1.97879e-28	2.32036e-27
Zm00001eb294930	528.709	-1.55759	0.140859	-11.0578	2.0095e-28	2.35499e-27
Zm00001eb188100	271.098	1.34574	0.121713	11.0566	2.03627e-28	2.38497e-27
Zm00001eb090390	463.781	-1.43094	0.129449	-11.0541	2.0934e-28	2.45045e-27
Zm00001eb094730	2193.42	-1.1191	0.101254	-11.0525	2.13304e-28	2.49539e-27
Zm00001eb426240	101.242	-1.98622	0.179752	-11.0498	2.19651e-28	2.56815e-27
Zm00001eb024550	409.132	1.5454	0.139884	11.0477	2.24851e-28	2.62741e-27
Zm00001eb175630	1897.75	-0.677201	0.0613608	-11.0364	2.55143e-28	2.97964e-27
Zm00001eb075700	2599.74	0.767462	0.069564	11.0325	2.6645e-28	3.10987e-27
Zm00001eb406990	618.849	-1.43726	0.130277	-11.0324	2.66725e-28	3.11127e-27
Zm00001eb365590	5861.37	1.00516	0.0911249	11.0306	2.71985e-28	3.17078e-27
Zm00001eb270050	109.666	-2.40033	0.217612	-11.0303	2.72817e-28	3.17863e-27
Zm00001eb031930	961.76	-1.17838	0.106871	-11.0261	2.85972e-28	3.32998e-27
Zm00001eb260490	1592.22	0.96685	0.087702	11.0243	2.91899e-28	3.39702e-27
Zm00001eb009090	11251.7	1.09925	0.0997352	11.0216	3.0053e-28	3.49543e-27
Zm00001eb156550	230.915	-1.7407	0.157952	-11.0204	3.04622e-28	3.54096e-27
Zm00001eb217990	234.13	1.64261	0.149054	11.0202	3.05228e-28	3.54595e-27
Zm00001eb285360	461.361	1.49709	0.135887	11.0171	3.15965e-28	3.66856e-27
Zm00001eb287600	6564.01	-1.43914	0.13066	-11.0144	3.25601e-28	3.77826e-27
Zm00001eb002960	68350.3	0.503614	0.0457243	11.0141	3.26619e-28	3.78788e-27
Zm00001eb417450	173035	0.833318	0.0756767	11.0115	3.36184e-28	3.89655e-27
Zm00001eb093560	215.852	3.50541	0.318521	11.0053	3.60455e-28	4.17544e-27
Zm00001eb138360	396.991	-1.2018	0.109207	-11.0048	3.62261e-28	4.19394e-27
Zm00001eb191650	4158.21	-1.26606	0.115057	-11.0037	3.66606e-28	4.24179e-27
Zm00001eb066530	275.806	1.65277	0.150217	11.0026	3.71346e-28	4.29416e-27
Zm00001eb268530	324.146	1.55991	0.141805	11.0004	3.80567e-28	4.39825e-27
Zm00001eb021820	1173.68	-1.01686	0.0924589	-10.998	3.90688e-28	4.51262e-27
Zm00001eb020960	63.7857	-6.13985	0.558404	-10.9953	4.02354e-28	4.64468e-27
Zm00001eb233760	129.198	-2.10258	0.191258	-10.9934	4.11258e-28	4.74474e-27
Zm00001eb417140	392.103	-1.5939	0.145	-10.9924	4.15541e-28	4.7914e-27
Zm00001eb279020	1917.02	0.891286	0.0811097	10.9887	4.33354e-28	4.99392e-27
Zm00001eb426630	1118.56	1.06645	0.0971072	10.9822	4.65346e-28	5.3595e-27
Zm00001eb051510	963.292	1.49786	0.136459	10.9766	4.95441e-28	5.70284e-27
Zm00001eb346060	291.791	-1.29261	0.117775	-10.9752	5.02873e-28	5.78506e-27
Zm00001eb325230	4167.89	0.768736	0.0700452	10.9749	5.0488e-28	5.80482e-27
Zm00001eb209230	2248.3	0.699003	0.0637013	10.9731	5.14562e-28	5.91275e-27
Zm00001eb242030	427.253	1.45429	0.13262	10.9659	5.57453e-28	6.40192e-27
Zm00001eb251490	525.17	1.67752	0.15298	10.9656	5.59254e-28	6.41892e-27
Zm00001eb390530	2972.36	0.7553	0.0688853	10.9646	5.65552e-28	6.48749e-27
Zm00001eb400660	12562.1	1.57839	0.144008	10.9605	5.92032e-28	6.78737e-27
Zm00001eb162210	33416	1.24424	0.113528	10.9598	5.96351e-28	6.83298e-27
Zm00001eb357510	472.299	-1.18008	0.107681	-10.959	6.01396e-28	6.88684e-27
Zm00001eb085350	1918.87	0.668134	0.0610213	10.9492	6.70357e-28	7.67217e-27
Zm00001eb230270	4715.76	0.858826	0.0784513	10.9473	6.84909e-28	7.83423e-27
Zm00001eb000640	350.896	1.16663	0.106575	10.9466	6.89657e-28	7.88404e-27
Zm00001eb064710	626.571	-1.02379	0.0935514	-10.9436	7.12936e-28	8.14552e-27
Zm00001eb405940	3404.36	0.750157	0.0685478	10.9436	7.13357e-28	8.14568e-27
Zm00001eb278070	4316.19	0.747496	0.0683128	10.9423	7.23779e-28	8.25998e-27
Zm00001eb105130	1043.62	-0.888159	0.0811809	-10.9405	7.3796e-28	8.41703e-27
Zm00001eb275400	3210.84	0.994401	0.090902	10.9393	7.48088e-28	8.52769e-27
Zm00001eb013000	793.253	-0.859285	0.0785607	-10.9378	7.59871e-28	8.65708e-27
Zm00001eb105800	1359.71	1.20773	0.110424	10.9372	7.6522e-28	8.71308e-27
Zm00001eb278480	8441.38	0.385725	0.0352828	10.9324	8.07081e-28	9.1845e-27
Zm00001eb185830	1220.24	-1.80938	0.165509	-10.9322	8.08799e-28	9.19882e-27
Zm00001eb429100	1491.68	0.845888	0.0773951	10.9295	8.33217e-28	9.47117e-27
Zm00001eb415000	228.204	-1.39027	0.127293	-10.9218	9.06507e-28	1.02984e-26
Zm00001eb224180	393.413	1.86114	0.170471	10.9176	9.4952e-28	1.07809e-26
Zm00001eb009550	988.029	1.56352	0.143265	10.9134	9.94498e-28	1.12852e-26
Zm00001eb391690	5354.98	-2.58574	0.237046	-10.9082	1.05336e-27	1.19464e-26
Zm00001eb194800	106.372	1.93736	0.177652	10.9054	1.08621e-27	1.2312e-26
Zm00001eb295490	4423.13	0.856299	0.0785361	10.9032	1.11214e-27	1.25988e-26
Zm00001eb068030	69.3638	3.92804	0.360307	10.9019	1.12821e-27	1.27736e-26
Zm00001eb063900	5028.71	0.929178	0.0852638	10.8977	1.18232e-27	1.33722e-26
Zm00001eb402080	1184.58	-1.50768	0.138349	-10.8977	1.18241e-27	1.33722e-26
Zm00001eb277550	5506.33	-0.969592	0.0890132	-10.8927	1.24911e-27	1.41185e-26
Zm00001eb060780	708.681	1.53085	0.140609	10.8873	1.32473e-27	1.49648e-26
Zm00001eb200760	1533.59	-0.983904	0.090389	-10.8852	1.35575e-27	1.53066e-26
Zm00001eb410760	366.863	-1.17483	0.107963	-10.8818	1.40737e-27	1.58804e-26
Zm00001eb204560	1072.82	0.998472	0.0917775	10.8793	1.4471e-27	1.63196e-26
Zm00001eb119410	806.727	1.00814	0.0926783	10.8778	1.47066e-27	1.6576e-26
Zm00001eb396960	99.293	-2.49997	0.229869	-10.8756	1.50671e-27	1.69727e-26
Zm00001eb300920	144.729	-2.06222	0.189706	-10.8706	1.59073e-27	1.79091e-26
Zm00001eb320190	706.189	-1.27715	0.117491	-10.8702	1.59906e-27	1.79928e-26
Zm00001eb422670	16811.8	0.625447	0.0575415	10.8695	1.6109e-27	1.81159e-26
Zm00001eb203450	949.961	0.908715	0.0836176	10.8675	1.64631e-27	1.85037e-26
Zm00001eb100750	443.524	1.00407	0.0924184	10.8644	1.70361e-27	1.91236e-26
Zm00001eb121240	4415.39	0.915809	0.0842944	10.8644	1.70322e-27	1.91236e-26
Zm00001eb219270	23851.7	1.1075	0.101939	10.8643	1.70433e-27	1.91236e-26
Zm00001eb301160	861.831	1.2532	0.115425	10.8573	1.84139e-27	2.06384e-26
Zm00001eb313700	917.01	-1.059	0.0975375	-10.8573	1.84057e-27	2.06384e-26
Zm00001eb075150	1160.1	-1.11411	0.102634	-10.8552	1.88442e-27	2.11089e-26
Zm00001eb054480	2065.14	0.862091	0.0794249	10.8542	1.90534e-27	2.13313e-26
Zm00001eb278150	213.345	1.81607	0.167357	10.8515	1.96207e-27	2.19541e-26
Zm00001eb194120	1292.62	0.882712	0.0813642	10.8489	2.01843e-27	2.25722e-26
Zm00001eb358160	8210.24	0.747467	0.0689285	10.8441	2.12736e-27	2.37771e-26
Zm00001eb292950	99.2433	2.51236	0.231693	10.8435	2.14165e-27	2.39235e-26
Zm00001eb374090	82304.5	0.790276	0.072888	10.8423	2.16875e-27	2.42126e-26
Zm00001eb139480	540.011	1.16238	0.107227	10.8404	2.21602e-27	2.47266e-26
Zm00001eb173380	746.759	0.870952	0.0803488	10.8396	2.23341e-27	2.49068e-26
Zm00001eb335820	737.784	-0.910545	0.0840537	-10.8329	2.40415e-27	2.6796e-26
Zm00001eb096260	2046.83	0.960247	0.0886655	10.83	2.48163e-27	2.76442e-26
Zm00001eb314330	1035.93	-1.97305	0.182352	-10.82	2.7681e-27	3.08182e-26
Zm00001eb332560	1281.8	1.46927	0.135812	10.8184	2.81797e-27	3.1356e-26
Zm00001eb068280	265.248	4.003	0.370064	10.817	2.85832e-27	3.17873e-26
Zm00001eb362240	94.9257	2.55352	0.236066	10.8169	2.86158e-27	3.18059e-26
Zm00001eb314510	130.719	2.373	0.219432	10.8143	2.94512e-27	3.27164e-26
Zm00001eb317680	443.453	1.03365	0.0956484	10.8068	3.19592e-27	3.54826e-26
Zm00001eb419550	1843.44	-0.72722	0.0672944	-10.8065	3.20541e-27	3.55683e-26
Zm00001eb285090	7833.54	0.462493	0.0428209	10.8006	3.4183e-27	3.79097e-26
Zm00001eb163090	55.2554	-3.95476	0.366246	-10.7981	3.51325e-27	3.89411e-26
Zm00001eb280490	1192.72	-1.35617	0.125654	-10.7929	3.71901e-27	4.11989e-26
Zm00001eb248740	67.5301	-6.18739	0.573663	-10.7858	4.01925e-27	4.45004e-26
Zm00001eb294840	1973.01	-1.07497	0.0996853	-10.7837	4.11165e-27	4.54983e-26
Zm00001eb433320	3017.16	-0.995721	0.0923411	-10.7831	4.13862e-27	4.57715e-26
Zm00001eb341390	2571.4	0.550192	0.0510299	10.7818	4.19809e-27	4.64036e-26
Zm00001eb410220	2026.78	0.614605	0.0570074	10.7811	4.22605e-27	4.66869e-26
Zm00001eb303630	299.268	1.88945	0.175297	10.7786	4.34518e-27	4.79765e-26
Zm00001eb214320	762.062	1.05199	0.0977044	10.767	4.92647e-27	5.43648e-26
Zm00001eb042230	2313.48	0.575024	0.0534235	10.7635	5.11864e-27	5.64543e-26
Zm00001eb399110	1734.21	0.669109	0.0621684	10.7629	5.15453e-27	5.68189e-26
Zm00001eb260170	7590.18	0.610629	0.0567392	10.762	5.20054e-27	5.72946e-26
Zm00001eb108660	55.7742	-4.00813	0.372714	-10.7539	5.68143e-27	6.25582e-26
Zm00001eb139700	1641.37	-0.7215	0.0670971	-10.7531	5.7323e-27	6.30837e-26
Zm00001eb006000	4163.62	0.877206	0.081579	10.7528	5.74584e-27	6.31979e-26
Zm00001eb161990	796.56	-4.64369	0.431969	-10.7501	5.92233e-27	6.51033e-26
Zm00001eb301680	123.762	-2.62036	0.243794	-10.7482	6.04021e-27	6.63628e-26
Zm00001eb408140	1449.59	-1.50793	0.140353	-10.7438	6.33902e-27	6.96077e-26
Zm00001eb244760	967.716	-1.35211	0.125854	-10.7435	6.35868e-27	6.97853e-26
Zm00001eb142830	162.945	-1.38748	0.129149	-10.7433	6.37237e-27	6.98973e-26
Zm00001eb091620	3214.6	0.551185	0.0513127	10.7417	6.48569e-27	7.11013e-26
Zm00001eb332810	457.556	-2.50076	0.232813	-10.7415	6.4982e-27	7.11996e-26
Zm00001eb155170	6566.78	-1.06429	0.0991079	-10.7387	6.69702e-27	7.33379e-26
Zm00001eb324470	544.984	0.887158	0.0826368	10.7356	6.92421e-27	7.57844e-26
Zm00001eb015010	6613.29	0.580165	0.0540967	10.7246	7.80339e-27	8.53602e-26
Zm00001eb287800	718.754	1.45586	0.135766	10.7233	7.91476e-27	8.65312e-26
Zm00001eb365210	1389.45	-1.17681	0.109746	-10.723	7.93784e-27	8.67363e-26
Zm00001eb228790	27561.6	0.760397	0.0709211	10.7217	8.04814e-27	8.78936e-26
Zm00001eb419620	2568.41	0.746059	0.0696211	10.716	8.56383e-27	9.34745e-26
Zm00001eb402710	31670.8	0.469099	0.0437838	10.714	8.75164e-27	9.54725e-26
Zm00001eb017310	4372.66	0.733576	0.0684836	10.7117	8.96941e-27	9.77948e-26
Zm00001eb276190	9729.34	0.718898	0.0671138	10.7116	8.97654e-27	9.78194e-26
Zm00001eb395090	719.929	-1.16001	0.108303	-10.7108	9.05994e-27	9.86746e-26
Zm00001eb009380	1902.87	1.31918	0.123173	10.71	9.13769e-27	9.94673e-26
Zm00001eb329490	4318.12	0.580395	0.0542016	10.7081	9.32834e-27	1.01488e-25
Zm00001eb274630	625.637	0.972375	0.090822	10.7064	9.50078e-27	1.03307e-25
Zm00001eb232490	22386.6	-1.16781	0.10909	-10.705	9.63812e-27	1.04744e-25
Zm00001eb246410	2129.5	0.462101	0.0431809	10.7015	1.00116e-26	1.08744e-25
Zm00001eb190340	17879.3	0.701703	0.0655715	10.7014	1.00304e-26	1.0889e-25
Zm00001eb113010	2326.54	-1.41348	0.132088	-10.7011	1.0063e-26	1.09183e-25
Zm00001eb338940	38.7718	5.14669	0.481064	10.6986	1.03364e-26	1.1209e-25
Zm00001eb102920	3660.89	0.880722	0.0823426	10.6958	1.06464e-26	1.15388e-25
Zm00001eb079790	7873.21	1.28276	0.11997	10.6923	1.10627e-26	1.19836e-25
Zm00001eb188220	811.949	-2.89644	0.270933	-10.6906	1.12613e-26	1.21922e-25
Zm00001eb104280	908.996	0.874111	0.0817932	10.6868	1.17292e-26	1.26919e-25
Zm00001eb031150	2867.77	0.85366	0.0798844	10.6862	1.18126e-26	1.27752e-25
Zm00001eb214550	245.623	1.59191	0.149025	10.6822	1.23332e-26	1.33311e-25
Zm00001eb032380	77184.5	0.463082	0.0433657	10.6785	1.28302e-26	1.38607e-25
Zm00001eb348890	1553.22	0.738088	0.0691251	10.6776	1.29625e-26	1.39961e-25
Zm00001eb046770	100.053	2.20342	0.206474	10.6717	1.38124e-26	1.49058e-25
Zm00001eb256430	658.658	-0.772878	0.0724352	-10.6699	1.40752e-26	1.51812e-25
Zm00001eb227940	4484.55	1.13587	0.106475	10.6679	1.43877e-26	1.55074e-25
Zm00001eb336450	281.919	-1.21448	0.113845	-10.6678	1.43931e-26	1.55074e-25
Zm00001eb202840	45.7054	2.89465	0.271371	10.6668	1.45583e-26	1.5677e-25
Zm00001eb029680	920.676	1.13375	0.106312	10.6644	1.49332e-26	1.6072e-25
Zm00001eb342550	673.316	1.14211	0.107172	10.6568	1.62161e-26	1.74434e-25
Zm00001eb417370	35676.7	0.783336	0.0735108	10.6561	1.63353e-26	1.75622e-25
Zm00001eb175850	1838.62	1.21261	0.113853	10.6506	1.73188e-26	1.86096e-25
Zm00001eb160390	1609.56	1.71548	0.161094	10.6489	1.76387e-26	1.89431e-25
Zm00001eb230750	5425.63	1.03862	0.0975381	10.6484	1.77393e-26	1.9041e-25
Zm00001eb313850	1927.61	1.41625	0.133035	10.6457	1.8262e-26	1.95916e-25
Zm00001eb016320	3153	0.771124	0.0724445	10.6443	1.8529e-26	1.98567e-25
Zm00001eb150010	1505.27	1.29278	0.121452	10.6443	1.85282e-26	1.98567e-25
Zm00001eb224940	3530.52	1.04002	0.0977097	10.644	1.86e-26	1.99222e-25
Zm00001eb050700	869.759	1.57985	0.14848	10.6402	1.93751e-26	2.07413e-25
Zm00001eb343670	271.846	1.22434	0.115078	10.6392	1.95864e-26	2.09563e-25
Zm00001eb393250	193.259	-1.32763	0.124798	-10.6382	1.97861e-26	2.11587e-25
Zm00001eb301590	56.3669	3.18294	0.299221	10.6374	1.99598e-26	2.1333e-25
Zm00001eb180670	901.581	0.767609	0.0721839	10.6341	2.06896e-26	2.21013e-25
Zm00001eb305380	2766.49	0.922374	0.0867416	10.6336	2.07967e-26	2.22038e-25
Zm00001eb339190	2771.22	0.66603	0.0626398	10.6327	2.09942e-26	2.24028e-25
Zm00001eb037110	11949.7	1.06209	0.0999233	10.629	2.18336e-26	2.32861e-25
Zm00001eb135850	131.848	-2.96403	0.27889	-10.628	2.20907e-26	2.35478e-25
Zm00001eb242420	3234.03	1.02031	0.0960834	10.619	2.43203e-26	2.59106e-25
Zm00001eb098220	96.2523	2.80082	0.263812	10.6167	2.49141e-26	2.65291e-25
Zm00001eb397140	4783.92	-1.48721	0.140119	-10.6139	2.56715e-26	2.73211e-25
Zm00001eb286910	935.356	1.282	0.120797	10.6129	2.59636e-26	2.76174e-25
Zm00001eb222830	352.561	-1.22743	0.115667	-10.6118	2.62713e-26	2.79298e-25
Zm00001eb002270	423.91	-1.41013	0.132923	-10.6086	2.71789e-26	2.88794e-25
Zm00001eb224230	184.786	2.62427	0.247443	10.6056	2.80739e-26	2.98146e-25
Zm00001eb257760	5006.41	0.683673	0.064471	10.6044	2.84433e-26	3.01909e-25
Zm00001eb287550	2185.03	0.579001	0.0546095	10.6026	2.899e-26	3.07548e-25
Zm00001eb409890	3311.2	0.97459	0.0919417	10.6001	2.97729e-26	3.15687e-25
Zm00001eb206700	149.319	-1.68037	0.158533	-10.5995	2.99477e-26	3.17372e-25
Zm00001eb207720	4632.29	-1.49443	0.140996	-10.5991	3.00797e-26	3.18603e-25
Zm00001eb363740	3332.8	-1.23178	0.116221	-10.5986	3.02613e-26	3.20358e-25
Zm00001eb248750	1875.9	0.780009	0.0736192	10.5952	3.13733e-26	3.31954e-25
Zm00001eb228010	2027.97	0.891396	0.0841388	10.5944	3.16521e-26	3.34727e-25
Zm00001eb165450	501.344	-1.42558	0.134652	-10.5872	3.41668e-26	3.6113e-25
Zm00001eb345410	89.0358	2.17256	0.205255	10.5847	3.50883e-26	3.70675e-25
Zm00001eb013220	479.116	1.06443	0.100583	10.5825	3.59176e-26	3.79236e-25
Zm00001eb338510	32286.6	0.652684	0.0616774	10.5822	3.60311e-26	3.80234e-25
Zm00001eb153020	129.997	2.17282	0.205368	10.5801	3.68509e-26	3.88475e-25
Zm00001eb389350	24177.4	-0.842615	0.0796412	-10.5801	3.68415e-26	3.88475e-25
Zm00001eb388650	511.567	-0.995262	0.0940813	-10.5787	3.73972e-26	3.94027e-25
Zm00001eb294520	801.789	-2.10872	0.199352	-10.5779	3.774e-26	3.9743e-25
Zm00001eb002440	1944.41	1.13929	0.107749	10.5736	3.95028e-26	4.15775e-25
Zm00001eb221160	1100.52	0.777523	0.0735391	10.5729	3.9786e-26	4.18537e-25
Zm00001eb293870	493.916	0.984425	0.093145	10.5687	4.16073e-26	4.37466e-25
Zm00001eb128110	1227.08	0.795092	0.0752454	10.5667	4.25388e-26	4.47025e-25
Zm00001eb020370	3871.61	0.418772	0.0396466	10.5626	4.44048e-26	4.6639e-25
Zm00001eb036710	1733.88	0.857229	0.0811742	10.5604	4.54911e-26	4.77549e-25
Zm00001eb188060	1649.6	0.743485	0.070426	10.557	4.71645e-26	4.94857e-25
Zm00001eb116250	4716.11	0.710183	0.0672796	10.5557	4.78066e-26	5.01331e-25
Zm00001eb285010	686.23	-1.06138	0.100616	-10.5488	5.14459e-26	5.39213e-25
Zm00001eb301620	680.355	-1.03546	0.0981755	-10.547	5.24221e-26	5.49158e-25
Zm00001eb110840	1541.97	-1.27921	0.12132	-10.544	5.41206e-26	5.66655e-25
Zm00001eb197150	601.762	-1.43186	0.135809	-10.5432	5.46283e-26	5.71671e-25
Zm00001eb237530	90.0021	-4.1637	0.395007	-10.5408	5.60075e-26	5.85799e-25
Zm00001eb241690	371.102	-1.09612	0.10401	-10.5386	5.73403e-26	5.99426e-25
Zm00001eb229620	367.873	-1.56732	0.148747	-10.5368	5.84236e-26	6.10432e-25
Zm00001eb052810	702.362	0.83048	0.0788232	10.536	5.89646e-26	6.15763e-25
Zm00001eb360490	1744.92	0.656232	0.062293	10.5346	5.98329e-26	6.24506e-25
Zm00001eb397070	130.766	-2.081	0.197568	-10.5331	6.07892e-26	6.34157e-25
Zm00001eb032850	59.4217	-4.30059	0.408526	-10.5271	6.48149e-26	6.75802e-25
Zm00001eb024020	69.377	3.1535	0.299696	10.5223	6.81883e-26	7.10605e-25
Zm00001eb225500	782.171	-0.969371	0.0921393	-10.5207	6.93481e-26	7.22316e-25
Zm00001eb392390	9303.97	0.773999	0.073577	10.5196	7.01842e-26	7.30645e-25
Zm00001eb155830	3309.19	0.911688	0.0866791	10.518	7.13948e-26	7.42862e-25
Zm00001eb201750	311.455	-1.52365	0.144875	-10.517	7.21026e-26	7.49837e-25
Zm00001eb075990	6266.83	-1.0966	0.104271	-10.5169	7.22265e-26	7.50736e-25
Zm00001eb258550	694.912	-1.4565	0.138547	-10.5127	7.55226e-26	7.8459e-25
Zm00001eb277130	304.588	1.20895	0.11503	10.5099	7.77469e-26	8.07278e-25
Zm00001eb021340	719.863	-1.14845	0.109284	-10.5088	7.86508e-26	8.16241e-25
Zm00001eb405390	155.095	-2.09153	0.199039	-10.5081	7.9256e-26	8.22096e-25
Zm00001eb151280	47439.4	0.735302	0.0699989	10.5045	8.2377e-26	8.54027e-25
Zm00001eb421790	2745.25	0.741487	0.0706125	10.5008	8.56525e-26	8.87526e-25
Zm00001eb094200	52.9386	-4.90907	0.467648	-10.4974	8.88297e-26	9.19497e-25
Zm00001eb261300	1942.31	0.807386	0.0769131	10.4974	8.8811e-26	9.19497e-25
Zm00001eb066360	139.44	-2.02363	0.192825	-10.4946	9.14269e-26	9.45893e-25
Zm00001eb184840	376.642	-2.11861	0.201889	-10.4939	9.21523e-26	9.52906e-25
Zm00001eb068540	2510.7	0.488053	0.0465238	10.4904	9.56137e-26	9.88189e-25
Zm00001eb394250	50.1625	3.52456	0.336065	10.4877	9.83562e-26	1.01601e-24
Zm00001eb022330	362.468	0.939723	0.0896085	10.487	9.91349e-26	1.02353e-24
Zm00001eb283000	2003.02	0.784308	0.0748338	10.4807	1.06003e-25	1.09388e-24
Zm00001eb057110	1172.52	-0.750402	0.0716018	-10.4802	1.06502e-25	1.09846e-24
Zm00001eb019780	352.33	-1.31556	0.125533	-10.4798	1.06993e-25	1.10296e-24
Zm00001eb019620	372.213	1.38761	0.132456	10.476	1.11394e-25	1.14773e-24
Zm00001eb001650	135.499	2.18441	0.208654	10.469	1.19862e-25	1.23434e-24
Zm00001eb408860	4389.47	1.32966	0.127024	10.4679	1.21362e-25	1.24915e-24
Zm00001eb269400	6421.36	0.710751	0.0679017	10.4674	1.22007e-25	1.25514e-24
Zm00001eb280480	734.911	-0.910504	0.0869942	-10.4663	1.23429e-25	1.26912e-24
Zm00001eb219970	1297.29	1.94187	0.185583	10.4636	1.26882e-25	1.30395e-24
Zm00001eb013610	3871.85	-0.875513	0.0836885	-10.4616	1.29696e-25	1.33219e-24
Zm00001eb185250	21968.4	-1.0531	0.10067	-10.4609	1.30626e-25	1.34106e-24
Zm00001eb329270	12927.4	0.689158	0.0658936	10.4587	1.33732e-25	1.37224e-24
Zm00001eb153940	13926	1.04161	0.0996148	10.4564	1.37019e-25	1.40525e-24
Zm00001eb345580	414.091	1.29981	0.124314	10.4559	1.37745e-25	1.41198e-24
Zm00001eb272310	1147.78	-0.858993	0.0821583	-10.4553	1.38507e-25	1.41906e-24
Zm00001eb213050	225.329	1.99156	0.190495	10.4547	1.39507e-25	1.42858e-24
Zm00001eb403450	2778.05	0.910925	0.0871785	10.449	1.48144e-25	1.51624e-24
Zm00001eb060250	16569.6	1.02374	0.0979892	10.4475	1.50513e-25	1.5397e-24
Zm00001eb255130	427.796	-1.65081	0.158034	-10.4459	1.53013e-25	1.56448e-24
Zm00001eb408000	1923.21	0.724506	0.0693627	10.4452	1.54147e-25	1.57527e-24
Zm00001eb308790	14955.3	-1.17926	0.11292	-10.4434	1.57152e-25	1.60516e-24
Zm00001eb204180	1009.39	1.16618	0.111678	10.4423	1.58836e-25	1.62154e-24
Zm00001eb371050	1756.36	0.746461	0.0715479	10.433	1.7522e-25	1.78789e-24
Zm00001eb343360	2064.96	0.58507	0.0560814	10.4325	1.7617e-25	1.79666e-24
Zm00001eb164630	216.868	2.03286	0.194935	10.4284	1.84033e-25	1.8759e-24
Zm00001eb058320	1085.84	-0.97734	0.0937323	-10.4269	1.86827e-25	1.90342e-24
Zm00001eb374270	2368.86	0.846736	0.0812318	10.4237	1.93289e-25	1.96825e-24
Zm00001eb251680	495.226	-1.46456	0.14053	-10.4217	1.97441e-25	2.0095e-24
Zm00001eb252240	435.068	-1.03033	0.0988796	-10.42	2.0092e-25	2.04388e-24
Zm00001eb007030	1428.21	0.703322	0.0675111	10.4179	2.05488e-25	2.08928e-24
Zm00001eb010310	629.199	0.932005	0.0894697	10.417	2.0741e-25	2.10776e-24
Zm00001eb326740	840.713	0.955615	0.0917513	10.4153	2.11182e-25	2.145e-24
Zm00001eb257170	628.01	1.04031	0.0999196	10.4115	2.19736e-25	2.23076e-24
Zm00001eb220920	692.954	-1.03368	0.0993324	-10.4062	2.32214e-25	2.35623e-24
Zm00001eb272520	1639.75	0.776097	0.074581	10.4061	2.32572e-25	2.35867e-24
Zm00001eb412370	12137.6	-1.01329	0.097401	-10.4033	2.39548e-25	2.4282e-24
Zm00001eb227780	4372.03	0.739889	0.0711343	10.4013	2.44574e-25	2.47789e-24
Zm00001eb123090	309.315	-1.57061	0.151047	-10.3982	2.52756e-25	2.55949e-24
Zm00001eb228490	99.4256	2.2054	0.212122	10.3968	2.56336e-25	2.59443e-24
Zm00001eb038710	275.65	2.04298	0.196553	10.3941	2.63812e-25	2.66875e-24
Zm00001eb044680	242.512	1.44118	0.138659	10.3937	2.64834e-25	2.67774e-24
Zm00001eb085590	101.677	-1.92326	0.185127	-10.3889	2.78675e-25	2.81626e-24
Zm00001eb065250	184.615	-1.60997	0.155016	-10.3858	2.87642e-25	2.90542e-24
Zm00001eb329400	1688.94	1.09903	0.105838	10.3841	2.92894e-25	2.95698e-24
Zm00001eb381250	333.109	-2.33332	0.22471	-10.3837	2.94135e-25	2.96801e-24
Zm00001eb042900	410.976	-1.26392	0.121726	-10.3833	2.95335e-25	2.97862e-24
Zm00001eb007820	414.395	-1.13467	0.109286	-10.3826	2.9766e-25	3.00055e-24
Zm00001eb318870	101.027	-2.21741	0.213659	-10.3783	3.11304e-25	3.13652e-24
Zm00001eb030470	1130.32	1.18549	0.11423	10.3781	3.11846e-25	3.1404e-24
Zm00001eb354640	15043.4	0.559414	0.0539206	10.3748	3.22978e-25	3.25087e-24
Zm00001eb230250	65.8388	2.15594	0.207891	10.3705	3.37687e-25	3.39721e-24
Zm00001eb078790	13457.9	-0.884343	0.0852824	-10.3696	3.41035e-25	3.42917e-24
Zm00001eb172040	2392.71	0.554708	0.0535052	10.3674	3.49029e-25	3.50604e-24
Zm00001eb395120	12169.8	0.847079	0.0817062	10.3674	3.48971e-25	3.50604e-24
Zm00001eb033030	18881.3	0.718589	0.0693369	10.3637	3.62514e-25	3.63967e-24
Zm00001eb073740	307.541	-1.35824	0.131139	-10.3572	3.87963e-25	3.89323e-24
Zm00001eb086840	32.6514	-4.43137	0.427862	-10.357	3.88869e-25	3.90037e-24
Zm00001eb151930	1197.42	-0.609937	0.0589235	-10.3513	4.12706e-25	4.13738e-24
[truncated: 18,076 more rows]
