# Supplementary material for: Differential cold stress intensities drive unique morphological and transcriptomic changes in Zea mays root hairs
Source: BMC Genomics. 2025 Sep 22;26:805. doi: 10.1186/s12864-025-12001-1 (PMC12452017; doi:10.1186/s12864-025-12001-1)
Supplement: Supplementary file 6 — Supplementary Material 6. [file 12864_2025_12001_MOESM6_ESM.xlsx]

## Sheet: All_KEGG_Enrichment
Table S4. Enriched terms based on Kyoto Encyclopedia of Genes and Genomes (KEGG) pathway analyses of differentially expressed genes (DEGs) responsive to mild and severe cold treatment.
Comparison	Regulation	category	subcategory	ID	Description	GeneRatio	BgRatio	RichFactor	FoldEnrichment	zScore	pvalue	p.adjust	qvalue	geneID	Count
Mild-Cold vs Control	Upregulated	Environmental Information Processing	Signal transduction	zma04075	Plant hormone signal transduction	17/97	160/2716	0.10625	2.975	4.95507	3.27216e-05	0.0024214	0.00206663	100192073/100274141/100274564/100279578/100304074/100502480/100280136/100283932/103636504/100191412/100286028/100282657/100285387/100282971/100284944/103647370/100285149	17
Mild-Cold vs Control	Upregulated	Metabolism	Carbohydrate metabolism	zma00500	Starch and sucrose metabolism	10/97	71/2716	0.140845	3.94366	4.83623	0.000160094	0.00592346	0.00505559	732807/103625882/100192075/100285405/542091/100281927/100382295/100281767/100501706/100170240	10
Mild-Cold vs Control	Upregulated	Organismal Systems	Environmental adaptation	zma04712	Circadian rhythm - plant	5/97	23/2716	0.217391	6.08696	4.71419	0.00105707	0.0260745	0.0222542	100383277/100147733/100279726/100285170/100194126	5
Mild-Cold vs Control	Upregulated	Metabolism	Carbohydrate metabolism	zma00520	Amino sugar and nucleotide sugar metabolism	8/97	68/2716	0.117647	3.29412	3.6865	0.00249365	0.0461325	0.0393734	100272968/100274298/100192075/100279996/100191862/100282847/100382295/100216890	8
Mild-Cold vs Control	Upregulated	Cellular Processes	Cell growth and death	zma04110	Cell cycle	8/97	75/2716	0.106667	2.98667	3.35718	0.00463245	0.0685602	0.0585151	100501635/100285220/100280674/541768/100285210/103649996/100281587/542738	8
Mild-Cold vs Control	Upregulated	Metabolism	Carbohydrate metabolism	zma00051	Fructose and mannose metabolism	4/97	26/2716	0.153846	4.30769	3.26091	0.0124919	0.154067	0.131494	100192075/100216767/100280449/103638326	4
Mild-Cold vs Control	Upregulated	Environmental Information Processing	Signal transduction	zma04016	MAPK signaling pathway - plant	7/97	75/2716	0.0933333	2.61333	2.7263	0.016226	0.171532	0.1464	100192073/100279578/100283932/103636504/100282657/103647370/100279981	7
Mild-Cold vs Control	Upregulated	Metabolism	Global and overview maps	zma01250	Biosynthesis of nucleotide sugars	5/97	44/2716	0.113636	3.18182	2.80756	0.0188731	0.174576	0.148998	100274298/100192075/100191862/100282847/100382295	5
Mild-Cold vs Control	Upregulated	Organismal Systems	Endocrine system	zma04910	Insulin signaling pathway	5/97	46/2716	0.108696	3.04348	2.68965	0.0225265	0.185218	0.158081	100192075/100216767/100217163/100382098/100170240	5
Mild-Cold vs Control	Upregulated	Cellular Processes	Cellular community - eukaryotes	zma04510	Focal adhesion	3/97	19/2716	0.157895	4.42105	2.87938	0.0282471	0.203969	0.174084	100217163/103635048/103643872	3
Mild-Cold vs Control	Upregulated	Metabolism	Biosynthesis of other secondary metabolites	zma00942	Anthocyanin biosynthesis	1/97	1/2716	1	28	5.19615	0.0357143	0.203969	0.174084	732800	1
Mild-Cold vs Control	Upregulated			zma01310	Nitrogen cycle	1/97	1/2716	1	28	5.19615	0.0357143	0.203969	0.174084	542264	1
Mild-Cold vs Control	Upregulated	Metabolism	Metabolism of other amino acids	zma00460	Cyanoamino acid metabolism	3/97	21/2716	0.142857	4	2.65555	0.0368332	0.203969	0.174084	732807/103625882/100284975	3
Mild-Cold vs Control	Upregulated			zma04981	Folate transport and metabolism	2/97	9/2716	0.222222	6.22222	3.0195	0.0385887	0.203969	0.174084	100281707/100281487	2
Mild-Cold vs Control	Upregulated	Genetic Information Processing	Replication and repair	zma03030	DNA replication	3/97	25/2716	0.12	3.36	2.28102	0.0575212	0.283771	0.242194	100216620/100281587/542738	3
Mild-Cold vs Control	Upregulated	Metabolism	Energy metabolism	zma00910	Nitrogen metabolism	2/97	14/2716	0.142857	4	2.16544	0.0869412	0.397166	0.338975	103636185/542264	2
Mild-Cold vs Control	Upregulated	Cellular Processes	Cell growth and death	zma04218	Cellular senescence	4/97	49/2716	0.0816327	2.28571	1.74757	0.0954387	0.397166	0.338975	100285220/100280674/100217163/103649996	4
Mild-Cold vs Control	Upregulated	Cellular Processes	Cell motility	zma04810	Regulation of actin cytoskeleton	3/97	31/2716	0.0967742	2.70968	1.84215	0.0966079	0.397166	0.338975	100217163/103635048/103643872	3
Mild-Cold vs Control	Upregulated	Metabolism	Carbohydrate metabolism	zma00040	Pentose and glucuronate interconversions	2/97	16/2716	0.125	3.5	1.92984	0.109543	0.426642	0.364133	100282847/100382295	2
Mild-Cold vs Control	Upregulated	Metabolism	Carbohydrate metabolism	zma00010	Glycolysis / Gluconeogenesis	5/97	73/2716	0.0684932	1.91781	1.52956	0.117189	0.433601	0.370072	542177/100192075/100216767/100280449/103634611	5
Mild-Cold vs Control	Upregulated	Metabolism	Carbohydrate metabolism	zma00562	Inositol phosphate metabolism	3/97	39/2716	0.0769231	2.15385	1.39656	0.160925	0.521597	0.445175	103635048/103643872/100384851	3
Mild-Cold vs Control	Upregulated	Metabolism	Metabolism of cofactors and vitamins	zma00750	Vitamin B6 metabolism	1/97	5/2716	0.2	5.6	1.98098	0.166378	0.521597	0.445175	100281893	1
Mild-Cold vs Control	Upregulated	Metabolism	Biosynthesis of other secondary metabolites	zma00945	Stilbenoid, diarylheptanoid and gingerol biosynthesis	1/97	5/2716	0.2	5.6	1.98098	0.166378	0.521597	0.445175	100191539	1
Mild-Cold vs Control	Upregulated	Environmental Information Processing	Membrane transport	zma02010	ABC transporters	2/97	21/2716	0.0952381	2.66667	1.47531	0.171281	0.521597	0.445175	100281707/100281487	2
Mild-Cold vs Control	Upregulated	Cellular Processes	Cell motility	zma04814	Motor proteins	3/97	41/2716	0.0731707	2.04878	1.30202	0.178675	0.521597	0.445175	541864/100283878/100278551	3
Mild-Cold vs Control	Upregulated	Metabolism	Metabolism of terpenoids and polyketides	zma00909	Sesquiterpenoid and triterpenoid biosynthesis	1/97	6/2716	0.166667	4.66667	1.73008	0.196205	0.521597	0.445175	100193317	1
Mild-Cold vs Control	Upregulated	Metabolism	Carbohydrate metabolism	zma00030	Pentose phosphate pathway	2/97	23/2716	0.0869565	2.43478	1.32964	0.197361	0.521597	0.445175	100216767/100280449	2
Mild-Cold vs Control	Upregulated	Organismal Systems	Endocrine system	zma04914	Progesterone-mediated oocyte maturation	2/97	23/2716	0.0869565	2.43478	1.32964	0.197361	0.521597	0.445175	100280674/103649996	2
Mild-Cold vs Control	Upregulated	Genetic Information Processing	Replication and repair	zma03410	Base excision repair	2/97	24/2716	0.0833333	2.33333	1.26244	0.210583	0.537349	0.458619	100284031/100191724	2
Mild-Cold vs Control	Upregulated	Metabolism	Metabolism of terpenoids and polyketides	zma00908	Zeatin biosynthesis	1/97	7/2716	0.142857	4	1.52922	0.224975	0.554939	0.473632	100526753	1
Mild-Cold vs Control	Upregulated	Metabolism	Carbohydrate metabolism	zma00052	Galactose metabolism	2/97	27/2716	0.0740741	2.07407	1.07925	0.250686	0.57971	0.494774	100192075/100382295	2
Mild-Cold vs Control	Upregulated	Organismal Systems	Circulatory system	zma04261	Adrenergic signaling in cardiomyocytes	2/97	27/2716	0.0740741	2.07407	1.07925	0.250686	0.57971	0.494774	100501635/100217163	2
Mild-Cold vs Control	Upregulated	Metabolism	Lipid metabolism	zma00073	Cutin, suberine and wax biosynthesis	1/97	9/2716	0.111111	3.11111	1.22065	0.279493	0.626743	0.534916	100273592	1
Mild-Cold vs Control	Upregulated	Metabolism	Biosynthesis of other secondary metabolites	zma00999	Biosynthesis of various plant secondary metabolites	2/97	30/2716	0.0666667	1.86667	0.918465	0.291011	0.633377	0.540578	732807/103625882	2
Mild-Cold vs Control	Upregulated	Organismal Systems	Circulatory system	zma04270	Vascular smooth muscle contraction	1/97	12/2716	0.0833333	2.33333	0.890695	0.354232	0.748947	0.639215	100217163	1
Mild-Cold vs Control	Upregulated	Metabolism	Metabolism of other amino acids	zma00450	Selenocompound metabolism	1/97	13/2716	0.0769231	2.15385	0.802416	0.377397	0.754794	0.644206	100216789	1
Mild-Cold vs Control	Upregulated	Metabolism	Metabolism of terpenoids and polyketides	zma00906	Carotenoid biosynthesis	1/97	13/2716	0.0769231	2.15385	0.802416	0.377397	0.754794	0.644206	103653298	1
Mild-Cold vs Control	Upregulated	Metabolism	Biosynthesis of other secondary metabolites	zma00941	Flavonoid biosynthesis	1/97	14/2716	0.0714286	2	0.721812	0.39974	0.778441	0.664388	100191539	1
Mild-Cold vs Control	Upregulated	Metabolism	Metabolism of cofactors and vitamins	zma00790	Folate biosynthesis	1/97	15/2716	0.0666667	1.86667	0.647647	0.421289	0.779384	0.665193	100280079	1
Mild-Cold vs Control	Upregulated	Cellular Processes	Cell growth and death	zma04115	p53 signaling pathway	1/97	15/2716	0.0666667	1.86667	0.647647	0.421289	0.779384	0.665193	100170243	1
Mild-Cold vs Control	Upregulated	Metabolism	Amino acid metabolism	zma00260	Glycine, serine and threonine metabolism	2/97	41/2716	0.0487805	1.36585	0.454193	0.43413	0.783552	0.66875	732803/103634611	2
Mild-Cold vs Control	Upregulated	Environmental Information Processing	Signal transduction	zma04070	Phosphatidylinositol signaling system	2/97	42/2716	0.047619	1.33333	0.418915	0.446449	0.786601	0.671352	103635048/103643872	2
Mild-Cold vs Control	Upregulated	Cellular Processes	Cell growth and death	zma04114	Oocyte meiosis	2/97	43/2716	0.0465116	1.30233	0.384514	0.45862	0.789254	0.673616	100501635/100217163	2
Mild-Cold vs Control	Upregulated	Genetic Information Processing	Replication and repair	zma03440	Homologous recombination	1/97	19/2716	0.0526316	1.47368	0.398684	0.50009	0.841061	0.717833	100216554	1
Mild-Cold vs Control	Upregulated	Metabolism	Global and overview maps	zma01240	Biosynthesis of cofactors	5/97	137/2716	0.0364964	1.0219	0.0506102	0.547479	0.892571	0.761796	100193466/100281893/100282847/100382295/100280079	5
Mild-Cold vs Control	Upregulated	Metabolism	Global and overview maps	zma01200	Carbon metabolism	5/97	140/2716	0.0357143	1	0	0.567276	0.892571	0.761796	542177/100192075/100216767/103633249/103634611	5
Mild-Cold vs Control	Upregulated	Metabolism	Carbohydrate metabolism	zma00640	Propanoate metabolism	1/97	24/2716	0.0416667	1.16667	0.157805	0.583808	0.892571	0.761796	103633249	1
Mild-Cold vs Control	Upregulated	Genetic Information Processing	Translation	zma03015	mRNA surveillance pathway	3/97	85/2716	0.0352941	0.988235	-0.0212047	0.592523	0.892571	0.761796	100501635/100279987/100217163	3
Mild-Cold vs Control	Upregulated	Metabolism	Energy metabolism	zma00710	Carbon fixation by Calvin cycle	1/97	26/2716	0.0384615	1.07692	0.0758351	0.613266	0.892571	0.761796	100216767	1
Mild-Cold vs Control	Upregulated	Metabolism	Carbohydrate metabolism	zma00053	Ascorbate and aldarate metabolism	1/97	27/2716	0.037037	1.03704	0.0372157	0.627212	0.892571	0.761796	100282847	1
Mild-Cold vs Control	Upregulated	Metabolism	Amino acid metabolism	zma00380	Tryptophan metabolism	1/97	27/2716	0.037037	1.03704	0.0372157	0.627212	0.892571	0.761796	100282971	1
Mild-Cold vs Control	Upregulated	Human Diseases	Infectious disease: viral	zma05168	Herpes simplex virus 1 infection	1/97	27/2716	0.037037	1.03704	0.0372157	0.627212	0.892571	0.761796	100217163	1
Mild-Cold vs Control	Upregulated	Genetic Information Processing	Folding, sorting and degradation	zma03060	Protein export	1/97	28/2716	0.0357143	1	0	0.640659	0.894505	0.763447	100193087	1
Mild-Cold vs Control	Upregulated	Metabolism	Lipid metabolism	zma00061	Fatty acid biosynthesis	1/97	30/2716	0.0333333	0.933333	-0.0706512	0.666131	0.903175	0.770846	100191192	1
Mild-Cold vs Control	Upregulated	Metabolism	Metabolism of cofactors and vitamins	zma00860	Porphyrin metabolism	1/97	31/2716	0.0322581	0.903226	-0.104273	0.678188	0.903175	0.770846	100193466	1
Mild-Cold vs Control	Upregulated	Cellular Processes	Transport and catabolism	zma04144	Endocytosis	3/97	102/2716	0.0294118	0.823529	-0.349561	0.715358	0.903175	0.770846	103637862/103635048/103643872	3
Mild-Cold vs Control	Upregulated	Metabolism	Amino acid metabolism	zma00400	Phenylalanine, tyrosine and tryptophan biosynthesis	1/97	35/2716	0.0285714	0.8	-0.229149	0.722255	0.903175	0.770846	732803	1
Mild-Cold vs Control	Upregulated	Metabolism	Amino acid metabolism	zma00250	Alanine, aspartate and glutamate metabolism	1/97	36/2716	0.0277778	0.777778	-0.25827	0.732304	0.903175	0.770846	103636185	1
Mild-Cold vs Control	Upregulated	Metabolism	Carbohydrate metabolism	zma00630	Glyoxylate and dicarboxylate metabolism	1/97	36/2716	0.0277778	0.777778	-0.25827	0.732304	0.903175	0.770846	103633249	1
Mild-Cold vs Control	Upregulated	Cellular Processes	Cell growth and death	zma04217	Necroptosis	1/97	36/2716	0.0277778	0.777778	-0.25827	0.732304	0.903175	0.770846	100170240	1
Mild-Cold vs Control	Upregulated	Metabolism	Amino acid metabolism	zma00330	Arginine and proline metabolism	1/97	38/2716	0.0263158	0.736842	-0.314345	0.751335	0.910702	0.77727	100283320	1
Mild-Cold vs Control	Upregulated	Genetic Information Processing	Folding, sorting and degradation	zma03050	Proteasome	1/97	41/2716	0.0243902	0.682927	-0.393634	0.777398	0.910702	0.77727	100382157	1
Mild-Cold vs Control	Upregulated	Metabolism	Amino acid metabolism	zma00270	Cysteine and methionine metabolism	2/97	79/2716	0.0253165	0.708861	-0.505315	0.782527	0.910702	0.77727	100283320/100279981	2
Mild-Cold vs Control	Upregulated	Metabolism	Global and overview maps	zma01230	Biosynthesis of amino acids	4/97	151/2716	0.0264901	0.741722	-0.628399	0.799045	0.910702	0.77727	542177/103636185/732803/103634611	4
Mild-Cold vs Control	Upregulated	Metabolism	Biosynthesis of other secondary metabolites	zma00940	Phenylpropanoid biosynthesis	2/97	82/2716	0.0243902	0.682927	-0.560998	0.799941	0.910702	0.77727	100191539/100280551	2
Mild-Cold vs Control	Upregulated	Metabolism	Nucleotide metabolism	zma00230	Purine metabolism	1/97	52/2716	0.0192308	0.538462	-0.646615	0.851836	0.955089	0.815154	100192064	1
Mild-Cold vs Control	Upregulated	Metabolism	Lipid metabolism	zma00564	Glycerophospholipid metabolism	1/97	59/2716	0.0169492	0.474576	-0.785132	0.88575	0.963905	0.822678	100192922	1
Mild-Cold vs Control	Upregulated	Metabolism	Carbohydrate metabolism	zma00620	Pyruvate metabolism	1/97	59/2716	0.0169492	0.474576	-0.785132	0.88575	0.963905	0.822678	542177	1
Mild-Cold vs Control	Upregulated	Metabolism	Energy metabolism	zma00190	Oxidative phosphorylation	1/97	66/2716	0.0151515	0.424242	-0.911154	0.911963	0.969866	0.827766	103636591	1
Mild-Cold vs Control	Upregulated	Genetic Information Processing	Folding, sorting and degradation	zma04120	Ubiquitin mediated proteolysis	1/97	72/2716	0.0138889	0.388889	-1.01125	0.929628	0.969866	0.827766	100170243	1
Mild-Cold vs Control	Upregulated	Genetic Information Processing	Translation	zma03013	Nucleocytoplasmic transport	1/97	74/2716	0.0135135	0.378378	-1.04323	0.934698	0.969866	0.827766	100278395	1
Mild-Cold vs Control	Upregulated	Genetic Information Processing	Folding, sorting and degradation	zma04141	Protein processing in endoplasmic reticulum	2/97	133/2716	0.0150376	0.421053	-1.31736	0.95664	0.969866	0.827766	606418/100282088	2
Mild-Cold vs Control	Upregulated	Organismal Systems	Environmental adaptation	zma04626	Plant-pathogen interaction	1/97	85/2716	0.0117647	0.329412	-1.20867	0.95676	0.969866	0.827766	100383070	1
Mild-Cold vs Control	Upregulated	Genetic Information Processing	Transcription	zma03040	Spliceosome	1/97	123/2716	0.00813008	0.227642	-1.68684	0.989733	0.989733	0.844722	103633431	1
Mild-Cold vs Control	Downregulated	Metabolism	Biosynthesis of other secondary metabolites	zma00940	Phenylpropanoid biosynthesis	33/307	82/2716	0.402439	3.56034	8.40296	6.08656e-12	8.94724e-10	8.39305e-10	100125646/100192586/542463/100273283/542464/100285056/100273454/100217011/542571/100285564/100272868/100193733/103635381/103635393/100191850/100273479/100216881/100382242/100383549/100285899/100273589/100101533/100216859/542029/103635254/100381507/100125639/103636702/100382657/100191905/100285577/103634692/100279982	33
Mild-Cold vs Control	Downregulated	Metabolism	Biosynthesis of other secondary metabolites	zma00941	Flavonoid biosynthesis	10/307	14/2716	0.714286	6.31922	7.12205	1.96322e-07	1.44297e-05	1.35359e-05	100278079/100273383/100279887/100284018/542712/100272982/100274415/103639113/100282500/100279982	10
Mild-Cold vs Control	Downregulated	Metabolism	Biosynthesis of other secondary metabolites	zma00944	Flavone and flavonol biosynthesis	5/307	5/2716	1	8.84691	6.26837	1.79237e-05	0.00087826	0.00082386	100278079/100273383/100279887/100192114/103639113	5
Mild-Cold vs Control	Downregulated	Metabolism	Metabolism of other amino acids	zma00480	Glutathione metabolism	15/307	44/2716	0.340909	3.01599	4.81207	4.81692e-05	0.00177022	0.00166057	100282090/541850/732743/100192043/100282747/103633099/100285047/541837/541991/100274319/541849/100281225/541832/100282447/542629	15
Mild-Cold vs Control	Downregulated	Metabolism	Amino acid metabolism	zma00250	Alanine, aspartate and glutamate metabolism	11/307	36/2716	0.305556	2.70322	3.6719	0.00142704	0.0419549	0.0393562	100192351/542220/100282625/100191549/100274974/542215/100384690/100216685/100192349/542400/100282373	11
Mild-Cold vs Control	Downregulated	Metabolism	Lipid metabolism	zma00591	Linoleic acid metabolism	5/307	10/2716	0.5	4.42345	3.87112	0.00278264	0.0681746	0.0639518	542495/103636624/100037804/541856/100037829	5
Mild-Cold vs Control	Downregulated	Metabolism	Amino acid metabolism	zma00310	Lysine degradation	8/307	24/2716	0.333333	2.94897	3.42301	0.00351185	0.073749	0.0691809	100283154/100280164/100283462/100381818/541955/542567/100285809/542089	8
Mild-Cold vs Control	Downregulated	Metabolism	Lipid metabolism	zma00600	Sphingolipid metabolism	7/307	20/2716	0.35	3.09642	3.35868	0.00462775	0.0850349	0.0797678	100384036/100282573/107436073/100277104/100193352/100277100/100273604	7
Mild-Cold vs Control	Downregulated	Metabolism	Metabolism of terpenoids and polyketides	zma00904	Diterpenoid biosynthesis	3/307	4/2716	0.75	6.63518	4.02558	0.0052455	0.0856765	0.0803696	103638615/100274015/103639316	3
Mild-Cold vs Control	Downregulated	Metabolism	Metabolism of cofactors and vitamins	zma00130	Ubiquinone and other terpenoid-quinone biosynthesis	8/307	27/2716	0.296296	2.62131	3.02195	0.00783032	0.115106	0.107976	100285601/100191850/100279567/100383549/100279999/100304279/732789/100284931	8
Mild-Cold vs Control	Downregulated	Metabolism	Metabolism of terpenoids and polyketides	zma00902	Monoterpenoid biosynthesis	2/307	2/2716	1	8.84691	3.96227	0.0127397	0.170249	0.159704	100191789/100282122	2
Mild-Cold vs Control	Downregulated	Metabolism	Energy metabolism	zma00910	Nitrogen metabolism	5/307	14/2716	0.357143	3.15961	2.89156	0.0150835	0.172691	0.161994	542220/542215/100284448/542092/542400	5
Mild-Cold vs Control	Downregulated	Metabolism	Metabolism of terpenoids and polyketides	zma00900	Terpenoid backbone biosynthesis	8/307	30/2716	0.266667	2.35917	2.67189	0.015272	0.172691	0.161994	100502421/542690/100284320/100280335/100282760/606430/100192945/100191275	8
Mild-Cold vs Control	Downregulated	Organismal Systems	Environmental adaptation	zma04626	Plant-pathogen interaction	16/307	85/2716	0.188235	1.6653	2.22435	0.0257483	0.270357	0.253611	100193836/100281614/103636541/100283515/100281430/103635158/100279926/100286157/100286265/103635808/542352/100281769/606468/100381663/100193514/100384248	16
Mild-Cold vs Control	Downregulated	Environmental Information Processing	Signal transduction	zma04016	MAPK signaling pathway - plant	14/307	75/2716	0.186667	1.65142	2.04195	0.038101	0.37339	0.350262	100281258/100284192/100191919/103636541/100193827/100281430/103635158/100275812/100274413/103635808/542352/606468/100274400/100384248	14
Mild-Cold vs Control	Downregulated	Metabolism	Biosynthesis of other secondary metabolites	zma00999	Biosynthesis of various plant secondary metabolites	7/307	30/2716	0.233333	2.06428	2.09218	0.0452771	0.415983	0.390217	100283694/100193998/542414/100501315/103652724/100192939/103632152	7
Mild-Cold vs Control	Downregulated	Metabolism	Carbohydrate metabolism	zma00500	Starch and sucrose metabolism	13/307	71/2716	0.183099	1.61986	1.88905	0.0512677	0.443315	0.415856	100191265/100273029/100193998/542414/100285928/677667/100501315/100217143/100274698/100192939/542247/103634987/100285169	13
Mild-Cold vs Control	Downregulated	Metabolism	Amino acid metabolism	zma00270	Cysteine and methionine metabolism	14/307	79/2716	0.177215	1.56781	1.82808	0.0559154	0.445669	0.418064	100282625/732743/100274974/100191348/541958/100193279/103645417/100384690/100279999/103632784/100282632/100280735/100280566/542191	14
Mild-Cold vs Control	Downregulated	Metabolism	Amino acid metabolism	zma00330	Arginine and proline metabolism	8/307	38/2716	0.210526	1.86251	1.91111	0.0576035	0.445669	0.418064	541983/100282625/732743/103633099/100274319/103632784/542567/100285809	8
Mild-Cold vs Control	Downregulated	Metabolism	Amino acid metabolism	zma00280	Valine, leucine and isoleucine degradation	7/307	33/2716	0.212121	1.87662	1.80839	0.0709746	0.508313	0.476828	100283617/100274974/100283469/100384690/100381818/542567/100285809	7
Mild-Cold vs Control	Downregulated	Metabolism	Carbohydrate metabolism	zma00053	Ascorbate and aldarate metabolism	6/307	27/2716	0.222222	1.96598	1.80049	0.0758829	0.508313	0.476828	103640501/100285047/100285598/542567/100285809/100193942	6
Mild-Cold vs Control	Downregulated	Metabolism	Amino acid metabolism	zma00350	Tyrosine metabolism	5/307	21/2716	0.238095	2.10641	1.81669	0.079532	0.508313	0.476828	542364/541833/100282625/100279999/100272357	5
Mild-Cold vs Control	Downregulated	Metabolism	Metabolism of other amino acids	zma00460	Cyanoamino acid metabolism	5/307	21/2716	0.238095	2.10641	1.81669	0.079532	0.508313	0.476828	542573/100193998/542414/100501315/100192939	5
Mild-Cold vs Control	Downregulated	Metabolism	Amino acid metabolism	zma00260	Glycine, serine and threonine metabolism	8/307	41/2716	0.195122	1.72623	1.67239	0.0838116	0.513346	0.481549	541855/100274974/100283154/100283462/100384690/100282632/100381818/100280735	8
Mild-Cold vs Control	Downregulated	Metabolism	Lipid metabolism	zma00071	Fatty acid degradation	6/307	29/2716	0.206897	1.83039	1.60467	0.100775	0.558708	0.524101	100281546/542364/100281457/542567/100285809/100272357	6
Mild-Cold vs Control	Downregulated	Metabolism	Biosynthesis of other secondary metabolites	zma00945	Stilbenoid, diarylheptanoid and gingerol biosynthesis	2/307	5/2716	0.4	3.53876	2.02805	0.101098	0.558708	0.524101	109940988/100279982	2
Mild-Cold vs Control	Downregulated	Metabolism	Lipid metabolism	zma00592	alpha-Linolenic acid metabolism	5/307	23/2716	0.217391	1.92324	1.58707	0.10938	0.558708	0.524101	542364/732822/103636624/100037829/103647563	5
Mild-Cold vs Control	Downregulated	Metabolism	Lipid metabolism	zma00061	Fatty acid biosynthesis	6/307	30/2716	0.2	1.76938	1.51246	0.114649	0.558708	0.524101	100281546/100284973/100285342/100281457/100274137/100285462	6
Mild-Cold vs Control	Downregulated	Metabolism	Lipid metabolism	zma00565	Ether lipid metabolism	3/307	11/2716	0.272727	2.41279	1.67582	0.118885	0.558708	0.524101	100280265/103636624/103644330	3
Mild-Cold vs Control	Downregulated	Metabolism	Metabolism of cofactors and vitamins	zma00780	Biotin metabolism	3/307	11/2716	0.272727	2.41279	1.67582	0.118885	0.558708	0.524101	100285342/100274137/100285462	3
Mild-Cold vs Control	Downregulated	Metabolism	Biosynthesis of other secondary metabolites	zma00960	Tropane, piperidine and pyridine alkaloid biosynthesis	3/307	11/2716	0.272727	2.41279	1.67582	0.118885	0.558708	0.524101	100282625/100279999/100274415	3
Mild-Cold vs Control	Downregulated	Organismal Systems	Endocrine system	zma04920	Adipocytokine signaling pathway	5/307	24/2716	0.208333	1.84311	1.48076	0.126076	0.558708	0.524101	100281546/100281511/100281457/103632272/100274837	5
Mild-Cold vs Control	Downregulated	Cellular Processes	Cell growth and death	zma04216	Ferroptosis	4/307	18/2716	0.222222	1.96598	1.46764	0.137343	0.558708	0.524101	100283910/100281546/100281457/100280443	4
Mild-Cold vs Control	Downregulated	Metabolism	Biosynthesis of other secondary metabolites	zma00402	Benzoxazinoid biosynthesis	2/307	6/2716	0.333333	2.94897	1.70581	0.140627	0.558708	0.524101	103652724/103632152	2
Mild-Cold vs Control	Downregulated	Metabolism	Metabolism of terpenoids and polyketides	zma00905	Brassinosteroid biosynthesis	2/307	6/2716	0.333333	2.94897	1.70581	0.140627	0.558708	0.524101	100281181/100382270	2
Mild-Cold vs Control	Downregulated	Organismal Systems	Sensory system	zma04744	Phototransduction	2/307	6/2716	0.333333	2.94897	1.70581	0.140627	0.558708	0.524101	103635808/606468	2
Mild-Cold vs Control	Downregulated	Organismal Systems	Endocrine system	zma04916	Melanogenesis	2/307	6/2716	0.333333	2.94897	1.70581	0.140627	0.558708	0.524101	103635808/606468	2
Mild-Cold vs Control	Downregulated	Organismal Systems	Circulatory system	zma04270	Vascular smooth muscle contraction	3/307	12/2716	0.25	2.21173	1.50151	0.14586	0.564248	0.529298	100282306/103635808/606468	3
Mild-Cold vs Control	Downregulated	Metabolism	Metabolism of other amino acids	zma00410	beta-Alanine metabolism	5/307	26/2716	0.192308	1.70133	1.28253	0.162662	0.613111	0.575134	541983/100191549/100283469/542567/100285809	5
Mild-Cold vs Control	Downregulated	Metabolism	Metabolism of terpenoids and polyketides	zma00906	Carotenoid biosynthesis	3/307	13/2716	0.230769	2.04159	1.34364	0.174591	0.641622	0.60188	100281366/103631977/100277925	3
Mild-Cold vs Control	Downregulated	Metabolism	Metabolism of terpenoids and polyketides	zma00908	Zeatin biosynthesis	2/307	7/2716	0.285714	2.52769	1.44449	0.182723	0.65513	0.614551	542585/541881	2
Mild-Cold vs Control	Downregulated	Environmental Information Processing	Signal transduction	zma04075	Plant hormone signal transduction	22/307	160/2716	0.1375	1.21645	1.00733	0.187767	0.657183	0.616477	100279873/100281258/100383126/100276585/100191919/541670/100280367/100384553/100193827/100280241/100191581/100283352/542215/103635808/542352/606468/100502387/100192924/100193514/100383137/542400/103633350	22
Mild-Cold vs Control	Downregulated	Metabolism	Amino acid metabolism	zma00400	Phenylalanine, tyrosine and tryptophan biosynthesis	6/307	35/2716	0.171429	1.51661	1.09796	0.19672	0.672507	0.630851	100282625/541855/100273905/100279999/100191856/100276497	6
Mild-Cold vs Control	Downregulated	Metabolism	Amino acid metabolism	zma00220	Arginine biosynthesis	5/307	28/2716	0.178571	1.5798	1.10073	0.202937	0.67327	0.631568	542220/100282625/542215/100216685/542400	5
Mild-Cold vs Control	Downregulated	Metabolism	Global and overview maps	zma01212	Fatty acid metabolism	7/307	43/2716	0.162791	1.44019	1.03852	0.206103	0.67327	0.631568	100281546/100284973/100285342/100281457/100273207/100274137/100285462	7
Mild-Cold vs Control	Downregulated	Metabolism	Lipid metabolism	zma00564	Glycerophospholipid metabolism	9/307	59/2716	0.152542	1.34953	0.968831	0.216609	0.692209	0.649333	103627258/100383215/100280265/103636624/100283806/103651303/103644330/100284256/100383478	9
Mild-Cold vs Control	Downregulated	Organismal Systems	Endocrine system	zma04912	GnRH signaling pathway	3/307	15/2716	0.2	1.76938	1.0665	0.23593	0.73791	0.692203	100280265/103635808/606468	3
Mild-Cold vs Control	Downregulated	Metabolism	Energy metabolism	zma00920	Sulfur metabolism	4/307	23/2716	0.173913	1.53859	0.925852	0.257768	0.789414	0.740517	541958/100276991/100285812/100281036	4
Mild-Cold vs Control	Downregulated	Metabolism	Biosynthesis of other secondary metabolites	zma00950	Isoquinoline alkaloid biosynthesis	2/307	9/2716	0.222222	1.96598	1.03605	0.270505	0.811516	0.76125	100282625/100279999	2
Mild-Cold vs Control	Downregulated	Metabolism	Carbohydrate metabolism	zma00640	Propanoate metabolism	4/307	24/2716	0.166667	1.47448	0.833346	0.284106	0.825895	0.774739	100283617/100193279/100283469/100381818	4
Mild-Cold vs Control	Downregulated	Metabolism	Metabolism of other amino acids	zma00430	Taurine and hypotaurine metabolism	1/307	3/2716	0.333333	2.94897	1.20553	0.302314	0.825895	0.774739	100191549	1
Mild-Cold vs Control	Downregulated	Metabolism	Glycan biosynthesis and metabolism	zma00543	Exopolysaccharide biosynthesis	1/307	3/2716	0.333333	2.94897	1.20553	0.302314	0.825895	0.774739	541958	1
Mild-Cold vs Control	Downregulated	Metabolism	Glycan biosynthesis and metabolism	zma00604	Glycosphingolipid biosynthesis - ganglio series	1/307	3/2716	0.333333	2.94897	1.20553	0.302314	0.825895	0.774739	100277104	1
Mild-Cold vs Control	Downregulated	Environmental Information Processing	Signal transduction	zma04371	Apelin signaling pathway	4/307	25/2716	0.16	1.4155	0.744946	0.310819	0.825895	0.774739	100281511/103635808/606468/100274837	4
Mild-Cold vs Control	Downregulated	Metabolism	Glycan biosynthesis and metabolism	zma00531	Glycosaminoglycan degradation	2/307	10/2716	0.2	1.76938	0.869988	0.314627	0.825895	0.774739	100192026/100277104	2
Mild-Cold vs Control	Downregulated	Cellular Processes	Cellular community - eukaryotes	zma04540	Gap junction	2/307	10/2716	0.2	1.76938	0.869988	0.314627	0.825895	0.774739	100272336/100273658	2
Mild-Cold vs Control	Downregulated	Metabolism	Biosynthesis of other secondary metabolites	zma00261	Monobactam biosynthesis	2/307	11/2716	0.181818	1.60853	0.72182	0.358125	0.875715	0.821472	100272879/100281036	2
Mild-Cold vs Control	Downregulated	Metabolism	Glycan biosynthesis and metabolism	zma00511	Other glycan degradation	2/307	11/2716	0.181818	1.60853	0.72182	0.358125	0.875715	0.821472	100277104/100285202	2
Mild-Cold vs Control	Downregulated	Metabolism	Amino acid metabolism	zma00380	Tryptophan metabolism	4/307	27/2716	0.148148	1.31065	0.579025	0.364778	0.875715	0.821472	100125646/100381818/542567/100285809	4
Mild-Cold vs Control	Downregulated	Organismal Systems	Circulatory system	zma04261	Adrenergic signaling in cardiomyocytes	4/307	27/2716	0.148148	1.31065	0.579025	0.364778	0.875715	0.821472	100279229/100282306/103635808/606468	4
Mild-Cold vs Control	Downregulated	Metabolism	Lipid metabolism	zma00100	Steroid biosynthesis	3/307	19/2716	0.157895	1.39688	0.619628	0.365406	0.875715	0.821472	100273980/542549/103636624	3
Mild-Cold vs Control	Downregulated	Metabolism	Metabolism of other amino acids	zma00470	D-Amino acid metabolism	1/307	4/2716	0.25	2.21173	0.865616	0.381263	0.875715	0.821472	100191348	1
Mild-Cold vs Control	Downregulated	Metabolism	Carbohydrate metabolism	zma00660	C5-Branched dibasic acid metabolism	1/307	4/2716	0.25	2.21173	0.865616	0.381263	0.875715	0.821472	100193712	1
Mild-Cold vs Control	Downregulated	Metabolism	Biosynthesis of other secondary metabolites	zma00966	Glucosinolate biosynthesis	1/307	4/2716	0.25	2.21173	0.865616	0.381263	0.875715	0.821472	100193712	1
Mild-Cold vs Control	Downregulated	Metabolism	Lipid metabolism	zma00062	Fatty acid elongation	2/307	12/2716	0.166667	1.47448	0.587956	0.400578	0.892196	0.836933	100286157/100281769	2
Mild-Cold vs Control	Downregulated	Organismal Systems	Immune system	zma04625	C-type lectin receptor signaling pathway	2/307	12/2716	0.166667	1.47448	0.587956	0.400578	0.892196	0.836933	103635808/606468	2
Mild-Cold vs Control	Downregulated	Metabolism	Metabolism of cofactors and vitamins	zma00770	Pantothenate and CoA biosynthesis	3/307	21/2716	0.142857	1.26384	0.433224	0.429469	0.895657	0.840179	100192815/542567/100285809	3
Mild-Cold vs Control	Downregulated	Environmental Information Processing	Membrane transport	zma02010	ABC transporters	3/307	21/2716	0.142857	1.26384	0.433224	0.429469	0.895657	0.840179	103632597/103635032/103638587	3
Mild-Cold vs Control	Downregulated	Metabolism	Amino acid metabolism	zma00300	Lysine biosynthesis	2/307	13/2716	0.153846	1.36106	0.465765	0.441667	0.895657	0.840179	100282632/100272879	2
Mild-Cold vs Control	Downregulated	Metabolism	Amino acid metabolism	zma00340	Histidine metabolism	2/307	13/2716	0.153846	1.36106	0.465765	0.441667	0.895657	0.840179	542567/100285809	2
Mild-Cold vs Control	Downregulated	Metabolism	Metabolism of other amino acids	zma00450	Selenocompound metabolism	2/307	13/2716	0.153846	1.36106	0.465765	0.441667	0.895657	0.840179	541786/100281036	2
Mild-Cold vs Control	Downregulated	Metabolism	Metabolism of cofactors and vitamins	zma00760	Nicotinate and nicotinamide metabolism	2/307	13/2716	0.153846	1.36106	0.465765	0.441667	0.895657	0.840179	100283048/100273780	2
Mild-Cold vs Control	Downregulated	Metabolism	Carbohydrate metabolism	zma00010	Glycolysis / Gluconeogenesis	9/307	73/2716	0.123288	1.09071	0.28043	0.444782	0.895657	0.840179	542364/100283171/542651/100193279/100381818/542567/100285809/100272357/100193244	9
Mild-Cold vs Control	Downregulated	Metabolism	Lipid metabolism	zma00590	Arachidonic acid metabolism	1/307	5/2716	0.2	1.76938	0.614607	0.451305	0.896511	0.840981	103636624	1
Mild-Cold vs Control	Downregulated	Metabolism	Metabolism of cofactors and vitamins	zma00860	Porphyrin metabolism	4/307	31/2716	0.129032	1.14154	0.282886	0.471231	0.923614	0.866404	103631716/606426/100284365/100280491	4
Mild-Cold vs Control	Downregulated	Metabolism	Lipid metabolism	zma01040	Biosynthesis of unsaturated fatty acids	2/307	14/2716	0.142857	1.26384	0.353268	0.481156	0.923784	0.866564	100284973/100273207	2
Mild-Cold vs Control	Downregulated	Cellular Processes	Cell growth and death	zma04218	Cellular senescence	6/307	49/2716	0.122449	1.08329	0.210009	0.483887	0.923784	0.866564	100282306/103635808/100273306/100381807/606468/100217179	6
Mild-Cold vs Control	Downregulated	Metabolism	Carbohydrate metabolism	zma00620	Pyruvate metabolism	7/307	59/2716	0.118644	1.04963	0.137574	0.507138	0.937321	0.879263	542364/100193279/100381818/542567/100285809/100272357/100193244	7
Mild-Cold vs Control	Downregulated	Metabolism	Carbohydrate metabolism	zma00520	Amino sugar and nucleotide sugar metabolism	8/307	68/2716	0.117647	1.04081	0.121653	0.509531	0.937321	0.879263	103634588/100282841/100277104/100284192/100275812/542525/100282597/100274400	8
Mild-Cold vs Control	Downregulated	Metabolism	Glycan biosynthesis and metabolism	zma00603	Glycosphingolipid biosynthesis - globo and isoglobo series	1/307	6/2716	0.166667	1.47448	0.415287	0.51344	0.937321	0.879263	100277104	1
Mild-Cold vs Control	Downregulated	Cellular Processes	Cell growth and death	zma04115	p53 signaling pathway	2/307	15/2716	0.133333	1.17959	0.24894	0.518884	0.937321	0.879263	100284602/100273306	2
Mild-Cold vs Control	Downregulated	Environmental Information Processing	Signal transduction	zma04070	Phosphatidylinositol signaling system	5/307	42/2716	0.119048	1.0532	0.124027	0.523349	0.937321	0.879263	100280570/100191939/103635808/100284256/606468	5
Mild-Cold vs Control	Downregulated	Metabolism	Global and overview maps	zma01210	2-Oxocarboxylic acid metabolism	7/307	61/2716	0.114754	1.01522	0.0429087	0.544133	0.937321	0.879263	100282625/100283617/100274974/100384690/100193712/100381818/100216685	7
Mild-Cold vs Control	Downregulated	Metabolism	Nucleotide metabolism	zma00230	Purine metabolism	6/307	52/2716	0.115385	1.0208	0.0540464	0.544449	0.937321	0.879263	103633415/100283207/100279195/100276991/100273780/100281036	6
Mild-Cold vs Control	Downregulated	Cellular Processes	Cell growth and death	zma04114	Oocyte meiosis	5/307	43/2716	0.116279	1.02871	0.0677334	0.545176	0.937321	0.879263	100282306/100279215/103635808/100273306/606468	5
Mild-Cold vs Control	Downregulated	Metabolism	Metabolism of cofactors and vitamins	zma00730	Thiamine metabolism	2/307	16/2716	0.125	1.10586	0.151586	0.554741	0.937321	0.879263	100280851/606430	2
Mild-Cold vs Control	Downregulated	Genetic Information Processing	Transcription	zma03020	RNA polymerase	2/307	16/2716	0.125	1.10586	0.151586	0.554741	0.937321	0.879263	100193764/100273250	2
Mild-Cold vs Control	Downregulated	Metabolism	Energy metabolism	zma00195	Photosynthesis	1/307	7/2716	0.142857	1.26384	0.249475	0.56856	0.939082	0.880915	100275181	1
Mild-Cold vs Control	Downregulated	Genetic Information Processing	Folding, sorting and degradation	zma04122	Sulfur relay system	1/307	7/2716	0.142857	1.26384	0.249475	0.56856	0.939082	0.880915	103638013	1
Mild-Cold vs Control	Downregulated	Genetic Information Processing	Folding, sorting and degradation	zma04120	Ubiquitin mediated proteolysis	8/307	72/2716	0.111111	0.98299	-0.0522141	0.57764	0.943478	0.885038	100274363/100194284/100282870/100279215/100284602/100273449/100281541/100283079	8
Mild-Cold vs Control	Downregulated	Organismal Systems	Immune system	zma04623	Cytosolic DNA-sensing pathway	2/307	17/2716	0.117647	1.04081	0.0602492	0.588668	0.950221	0.891364	100193764/100273250	2
Mild-Cold vs Control	Downregulated	Metabolism	Global and overview maps	zma01240	Biosynthesis of cofactors	15/307	137/2716	0.109489	0.968639	-0.134449	0.595793	0.950221	0.891364	100192815/100280851/100285342/100285601/103640501/100279567/100304279/732789/100381818/542567/100284931/100285809/100274137/100285462/100282373	15
Mild-Cold vs Control	Downregulated	Metabolism	Carbohydrate metabolism	zma00052	Galactose metabolism	3/307	27/2716	0.111111	0.98299	-0.0317058	0.603369	0.950221	0.891364	606431/100283171/100285169	3
Mild-Cold vs Control	Downregulated	Organismal Systems	Endocrine system	zma04910	Insulin signaling pathway	5/307	46/2716	0.108696	0.96162	-0.0937048	0.607624	0.950221	0.891364	100281511/100282306/103635808/606468/100274837	5
Mild-Cold vs Control	Downregulated	Organismal Systems	Endocrine system	zma03320	PPAR signaling pathway	2/307	19/2716	0.105263	0.931253	-0.107331	0.65067	0.98122	0.920443	100281546/100281457	2
Mild-Cold vs Control	Downregulated	Metabolism	Global and overview maps	zma01230	Biosynthesis of amino acids	16/307	151/2716	0.10596	0.93742	-0.282431	0.651315	0.98122	0.920443	100192351/100282625/541855/541958/100273905/542215/100193712/100282632/100216685/100280735/100191856/100276497/100192349/542400/100272879/100193244	16
Mild-Cold vs Control	Downregulated	Metabolism	Carbohydrate metabolism	zma00562	Inositol phosphate metabolism	4/307	39/2716	0.102564	0.907375	-0.207956	0.658452	0.98122	0.920443	100280570/100191939/100381529/103644330	4
Mild-Cold vs Control	Downregulated	Metabolism	Lipid metabolism	zma00073	Cutin, suberine and wax biosynthesis	1/307	9/2716	0.111111	0.98299	-0.0182444	0.660822	0.98122	0.920443	100285543	1
Mild-Cold vs Control	Downregulated			zma03272	Virion - Hepatitis viruses	1/307	9/2716	0.111111	0.98299	-0.0182444	0.660822	0.98122	0.920443	100275829	1
Mild-Cold vs Control	Downregulated	Metabolism	Amino acid metabolism	zma00360	Phenylalanine metabolism	2/307	20/2716	0.1	0.884691	-0.184738	0.678782	0.997809	0.936004	100282625/100279999	2
Mild-Cold vs Control	Downregulated	Metabolism	Metabolism of cofactors and vitamins	zma00785	Lipoic acid metabolism	2/307	21/2716	0.0952381	0.842562	-0.258508	0.705025	0.999972	0.938034	100283617/100381818	2
Mild-Cold vs Control	Downregulated	Cellular Processes	Transport and catabolism	zma04146	Peroxisome	5/307	52/2716	0.0961538	0.850664	-0.388092	0.716435	0.999972	0.938034	100281546/100283048/100281457/100283154/100283462	5
Mild-Cold vs Control	Downregulated	Metabolism	Lipid metabolism	zma00561	Glycerolipid metabolism	4/307	44/2716	0.0909091	0.804264	-0.467212	0.750188	0.999972	0.938034	103636624/100383181/542567/100285809	4
Mild-Cold vs Control	Downregulated	Organismal Systems	Endocrine system	zma04914	Progesterone-mediated oocyte maturation	2/307	23/2716	0.0869565	0.769296	-0.396585	0.752165	0.999972	0.938034	100279215/100273306	2
Mild-Cold vs Control	Downregulated	Metabolism	Carbohydrate metabolism	zma00650	Butanoate metabolism	1/307	12/2716	0.0833333	0.737242	-0.325596	0.763661	0.999972	0.938034	100191549	1
Mild-Cold vs Control	Downregulated	Genetic Information Processing	Replication and repair	zma03430	Mismatch repair	1/307	12/2716	0.0833333	0.737242	-0.325596	0.763661	0.999972	0.938034	100280534	1
Mild-Cold vs Control	Downregulated	Metabolism	Amino acid metabolism	zma00290	Valine, leucine and isoleucine biosynthesis	1/307	13/2716	0.0769231	0.680531	-0.41211	0.790494	0.999972	0.938034	100193712	1
Mild-Cold vs Control	Downregulated	Metabolism	Nucleotide metabolism	zma00240	Pyrimidine metabolism	3/307	36/2716	0.0833333	0.737242	-0.566468	0.791105	0.999972	0.938034	100144301/100286008/100282373	3
Mild-Cold vs Control	Downregulated	Metabolism	Carbohydrate metabolism	zma00630	Glyoxylate and dicarboxylate metabolism	3/307	36/2716	0.0833333	0.737242	-0.566468	0.791105	0.999972	0.938034	542215/100381818/542400	3
Mild-Cold vs Control	Downregulated	Cellular Processes	Transport and catabolism	zma04148	Efferocytosis	3/307	36/2716	0.0833333	0.737242	-0.566468	0.791105	0.999972	0.938034	100273980/103633099/100274319	3
Mild-Cold vs Control	Downregulated	Cellular Processes	Cell growth and death	zma04217	Necroptosis	3/307	36/2716	0.0833333	0.737242	-0.566468	0.791105	0.999972	0.938034	542220/542215/542400	3
Mild-Cold vs Control	Downregulated	Genetic Information Processing	Folding, sorting and degradation	zma04141	Protein processing in endoplasmic reticulum	12/307	133/2716	0.0902256	0.798217	-0.851694	0.83969	0.999972	0.938034	100191552/100283766/103635762/103639183/100274593/100282870/606409/100191458/542576/100279926/100273449/100275241	12
Mild-Cold vs Control	Downregulated	Metabolism	Carbohydrate metabolism	zma00040	Pentose and glucuronate interconversions	1/307	16/2716	0.0625	0.552932	-0.640159	0.854099	0.999972	0.938034	100194385	1
Mild-Cold vs Control	Downregulated	Cellular Processes	Cell motility	zma04814	Motor proteins	3/307	41/2716	0.0731707	0.647335	-0.812136	0.859053	0.999972	0.938034	100273396/100272336/100273658	3
Mild-Cold vs Control	Downregulated	Cellular Processes	Cell growth and death	zma04110	Cell cycle	6/307	75/2716	0.08	0.707752	-0.916079	0.86775	0.999972	0.938034	100274363/100382678/100279215/100273306/100217179/100383027	6
Mild-Cold vs Control	Downregulated	Environmental Information Processing	Signal transduction	zma04340	Hedgehog signaling pathway	1/307	18/2716	0.0555556	0.491495	-0.772585	0.885397	0.999972	0.938034	100277076	1
Mild-Cold vs Control	Downregulated	Metabolism	Metabolism of cofactors and vitamins	zma00670	One carbon pool by folate	1/307	19/2716	0.0526316	0.465627	-0.83429	0.898438	0.999972	0.938034	100381818	1
Mild-Cold vs Control	Downregulated	Genetic Information Processing	Replication and repair	zma03440	Homologous recombination	1/307	19/2716	0.0526316	0.465627	-0.83429	0.898438	0.999972	0.938034	100280534	1
Mild-Cold vs Control	Downregulated	Cellular Processes	Cellular community - eukaryotes	zma04510	Focal adhesion	1/307	19/2716	0.0526316	0.465627	-0.83429	0.898438	0.999972	0.938034	100282306	1
Mild-Cold vs Control	Downregulated	Metabolism	Global and overview maps	zma01232	Nucleotide metabolism	3/307	46/2716	0.0652174	0.576972	-1.03283	0.906859	0.999972	0.938034	100144301/100283207/100286008	3
Mild-Cold vs Control	Downregulated	Genetic Information Processing	Information processing in viruses	zma03250	Viral life cycle - HIV-1	1/307	20/2716	0.05	0.442345	-0.893421	0.909999	0.999972	0.938034	100275829	1
Mild-Cold vs Control	Downregulated	Genetic Information Processing	Replication and repair	zma03420	Nucleotide excision repair	2/307	34/2716	0.0588235	0.520406	-1.00443	0.91105	0.999972	0.938034	100273250/100280534	2
Mild-Cold vs Control	Downregulated	Cellular Processes	Cellular community - eukaryotes	zma04530	Tight junction	2/307	35/2716	0.0571429	0.505537	-1.05088	0.919317	0.999972	0.938034	100281511/100274837	2
Mild-Cold vs Control	Downregulated	Cellular Processes	Transport and catabolism	zma04136	Autophagy - other	1/307	21/2716	0.047619	0.421281	-0.950241	0.920247	0.999972	0.938034	100240692	1
Mild-Cold vs Control	Downregulated	Metabolism	Carbohydrate metabolism	zma00030	Pentose phosphate pathway	1/307	23/2716	0.0434783	0.384648	-1.0578	0.937385	0.999972	0.938034	100285593	1
Mild-Cold vs Control	Downregulated	Organismal Systems	Environmental adaptation	zma04712	Circadian rhythm - plant	1/307	23/2716	0.0434783	0.384648	-1.0578	0.937385	0.999972	0.938034	100274415	1
Mild-Cold vs Control	Downregulated	Genetic Information Processing	Replication and repair	zma03410	Base excision repair	1/307	24/2716	0.0416667	0.368621	-1.1089	0.944523	0.999972	0.938034	100280534	1
Mild-Cold vs Control	Downregulated	Genetic Information Processing	Replication and repair	zma03030	DNA replication	1/307	25/2716	0.04	0.353876	-1.15842	0.95085	0.999972	0.938034	100280534	1
Mild-Cold vs Control	Downregulated	Metabolism	Carbohydrate metabolism	zma00051	Fructose and mannose metabolism	1/307	26/2716	0.0384615	0.340266	-1.20647	0.956457	0.999972	0.938034	100194385	1
Mild-Cold vs Control	Downregulated	Metabolism	Energy metabolism	zma00710	Carbon fixation by Calvin cycle	1/307	26/2716	0.0384615	0.340266	-1.20647	0.956457	0.999972	0.938034	100216685	1
Mild-Cold vs Control	Downregulated	Human Diseases	Infectious disease: viral	zma05168	Herpes simplex virus 1 infection	1/307	27/2716	0.037037	0.327663	-1.25317	0.961427	0.999972	0.938034	100282306	1
Mild-Cold vs Control	Downregulated	Metabolism	Glycan biosynthesis and metabolism	zma00513	Various types of N-glycan biosynthesis	1/307	28/2716	0.0357143	0.315961	-1.29862	0.965831	0.999972	0.938034	100277104	1
Mild-Cold vs Control	Downregulated	Genetic Information Processing	Chromosome	zma03083	Polycomb repressive complex	1/307	29/2716	0.0344828	0.305066	-1.3429	0.969733	0.999972	0.938034	541955	1
Mild-Cold vs Control	Downregulated	Cellular Processes	Cell motility	zma04810	Regulation of actin cytoskeleton	1/307	31/2716	0.0322581	0.285384	-1.42829	0.976255	0.999972	0.938034	100282306	1
Mild-Cold vs Control	Downregulated	Cellular Processes	Transport and catabolism	zma04145	Phagosome	2/307	48/2716	0.0416667	0.368621	-1.57526	0.978327	0.999972	0.938034	100272336/100273658	2
Mild-Cold vs Control	Downregulated	Genetic Information Processing	Folding, sorting and degradation	zma03018	RNA degradation	3/307	63/2716	0.047619	0.421281	-1.65884	0.97975	0.999972	0.938034	100194374/100284434/100282349	3
Mild-Cold vs Control	Downregulated	Genetic Information Processing	Folding, sorting and degradation	zma03050	Proteasome	1/307	41/2716	0.0243902	0.215778	-1.80595	0.992964	0.999972	0.938034	100283940	1
Mild-Cold vs Control	Downregulated	Genetic Information Processing	Translation	zma03013	Nucleocytoplasmic transport	3/307	74/2716	0.0405405	0.358658	-1.99652	0.992979	0.999972	0.938034	100272301/100284280/100194061	3
Mild-Cold vs Control	Downregulated	Metabolism	Global and overview maps	zma01200	Carbon metabolism	8/307	140/2716	0.0571429	0.505537	-2.14417	0.993144	0.999972	0.938034	100285593/542220/541958/100283469/100381818/100216685/100280735/100193244	8
Mild-Cold vs Control	Downregulated	Cellular Processes	Transport and catabolism	zma04144	Endocytosis	5/307	102/2716	0.0490196	0.433672	-2.0809	0.993154	0.999972	0.938034	100284295/100280265/103635762/100275829/100283324	5
Mild-Cold vs Control	Downregulated	Metabolism	Carbohydrate metabolism	zma00020	Citrate cycle (TCA cycle)	1/307	44/2716	0.0227273	0.201066	-1.90702	0.99512	0.999972	0.938034	100381818	1
Mild-Cold vs Control	Downregulated	Metabolism	Global and overview maps	zma01250	Biosynthesis of nucleotide sugars	1/307	44/2716	0.0227273	0.201066	-1.90702	0.99512	0.999972	0.938034	100282841	1
Mild-Cold vs Control	Downregulated	Metabolism	Energy metabolism	zma00190	Oxidative phosphorylation	2/307	66/2716	0.030303	0.268088	-2.14854	0.996826	0.999972	0.938034	100280460/100383137	2
Mild-Cold vs Control	Downregulated	Genetic Information Processing	Translation	zma03008	Ribosome biogenesis in eukaryotes	1/307	50/2716	0.02	0.176938	-2.09664	0.997655	0.999972	0.938034	100502498	1
Mild-Cold vs Control	Downregulated	Genetic Information Processing	Translation	zma03015	mRNA surveillance pathway	3/307	85/2716	0.0352941	0.312244	-2.29943	0.997665	0.999972	0.938034	100279229/100282306/100285923	3
Mild-Cold vs Control	Downregulated	Genetic Information Processing	Transcription	zma03040	Spliceosome	4/307	123/2716	0.0325203	0.287704	-2.88567	0.999762	0.999972	0.938034	103635762/103636014/100285628/100282349	4
Mild-Cold vs Control	Downregulated	Genetic Information Processing	Translation	zma03010	Ribosome	2/307	108/2716	0.0185185	0.163832	-3.1651	0.999972	0.999972	0.938034	100285767/542338	2
Severe-Cold vs Control	Upregulated	Environmental Information Processing	Signal transduction	zma04075	Plant hormone signal transduction	39/205	160/2716	0.24375	3.22939	8.30432	6.14118e-12	7.00095e-10	6.85227e-10	100192073/100280136/100273108/100281739/100273501/100281196/100279578/100279655/100285672/100502480/100281687/100382453/100216617/100191412/100191442/100304296/100274141/100216710/100282971/100191280/100191233/103647370/109941434/103634643/100285387/103635808/100286028/542048/100272954/100194200/100304074/103632809/100282657/100502393/100383126/100272511/542215/103632200/100192007	39
Severe-Cold vs Control	Upregulated	Environmental Information Processing	Signal transduction	zma04016	MAPK signaling pathway - plant	13/205	75/2716	0.173333	2.29646	3.25269	0.00336152	0.191607	0.187537	100192073/100281160/100279578/100279655/100285672/100191280/100193330/103647370/109941434/103635808/100282657/100281558/103632200	13
Severe-Cold vs Control	Upregulated	Organismal Systems	Environmental adaptation	zma04712	Circadian rhythm - plant	5/205	23/2716	0.217391	2.88017	2.58691	0.0255735	0.585152	0.572725	100383277/100147733/100279726/100382453/100285170	5
Severe-Cold vs Control	Upregulated	Organismal Systems	Endocrine system	zma04914	Progesterone-mediated oocyte maturation	5/205	23/2716	0.217391	2.88017	2.58691	0.0255735	0.585152	0.572725	100384147/100384473/100280674/100280697/542336	5
Severe-Cold vs Control	Upregulated	Metabolism	Metabolism of cofactors and vitamins	zma00860	Porphyrin metabolism	6/205	31/2716	0.193548	2.56428	2.50243	0.0256646	0.585152	0.572725	100193466/100281115/100193737/542745/100193969/103632406	6
Severe-Cold vs Control	Upregulated	Environmental Information Processing	Signal transduction	zma04371	Apelin signaling pathway	5/205	25/2716	0.2	2.64976	2.3674	0.0357233	0.658193	0.644215	100037796/100273851/103635808/100285804/103635733	5
Severe-Cold vs Control	Upregulated	Metabolism	Biosynthesis of other secondary metabolites	zma00940	Phenylpropanoid biosynthesis	11/205	82/2716	0.134146	1.77728	2.0418	0.041564	0.658193	0.644215	103634415/100191539/542663/100272756/103635633/100272868/100279351/100383495/103635914/100283865/541914	11
Severe-Cold vs Control	Upregulated	Metabolism	Biosynthesis of other secondary metabolites	zma00945	Stilbenoid, diarylheptanoid and gingerol biosynthesis	2/205	5/2716	0.4	5.29951	2.74902	0.0486936	0.658193	0.644215	100191539/100272756	2
Severe-Cold vs Control	Upregulated	Organismal Systems	Environmental adaptation	zma04626	Plant-pathogen interaction	11/205	85/2716	0.129412	1.71455	1.91214	0.0519626	0.658193	0.644215	100281160/100037783/100285225/100281687/542701/100384473/100281172/103635808/100286265/100281558/103632200	11
Severe-Cold vs Control	Upregulated	Metabolism	Biosynthesis of other secondary metabolites	zma00901	Indole alkaloid biosynthesis	1/205	1/2716	1	13.2488	3.49983	0.0754786	0.659273	0.645271	100279950	1
Severe-Cold vs Control	Upregulated	Metabolism	Biosynthesis of other secondary metabolites	zma00965	Betalain biosynthesis	1/205	1/2716	1	13.2488	3.49983	0.0754786	0.659273	0.645271	100279950	1
Severe-Cold vs Control	Upregulated			zma01310	Nitrogen cycle	1/205	1/2716	1	13.2488	3.49983	0.0754786	0.659273	0.645271	542264	1
Severe-Cold vs Control	Upregulated	Metabolism	Energy metabolism	zma00910	Nitrogen metabolism	3/205	14/2716	0.214286	2.83902	1.97082	0.0830915	0.659273	0.645271	103636185/542264/542215	3
Severe-Cold vs Control	Upregulated	Metabolism	Lipid metabolism	zma00592	alpha-Linolenic acid metabolism	4/205	23/2716	0.173913	2.30414	1.79435	0.0899967	0.659273	0.645271	732815/732822/100274307/542363	4
Severe-Cold vs Control	Upregulated	Metabolism	Energy metabolism	zma00195	Photosynthesis	2/205	7/2716	0.285714	3.78537	2.10797	0.0925295	0.659273	0.645271	100281199/100192779	2
Severe-Cold vs Control	Upregulated	Metabolism	Metabolism of terpenoids and polyketides	zma00908	Zeatin biosynthesis	2/205	7/2716	0.285714	3.78537	2.10797	0.0925295	0.659273	0.645271	100382444/100273251	2
Severe-Cold vs Control	Upregulated	Organismal Systems	Endocrine system	zma04920	Adipocytokine signaling pathway	4/205	24/2716	0.166667	2.20813	1.69832	0.10192	0.683461	0.668946	100037796/100273851/100285804/103635733	4
Severe-Cold vs Control	Upregulated	Organismal Systems	Endocrine system	zma04910	Insulin signaling pathway	6/205	46/2716	0.130435	1.7281	1.42283	0.128933	0.807427	0.790279	100037796/100273851/103635808/100285804/100382098/103635733	6
Severe-Cold vs Control	Upregulated	Metabolism	Carbohydrate metabolism	zma00052	Galactose metabolism	4/205	27/2716	0.148148	1.96278	1.43633	0.141654	0.807427	0.790279	606463/542127/100281190/606405	4
Severe-Cold vs Control	Upregulated	Metabolism	Amino acid metabolism	zma00380	Tryptophan metabolism	4/205	27/2716	0.148148	1.96278	1.43633	0.141654	0.807427	0.790279	100282971/542228/103644157/100279950	4
Severe-Cold vs Control	Upregulated	Metabolism	Amino acid metabolism	zma00330	Arginine and proline metabolism	5/205	38/2716	0.131579	1.74326	1.31815	0.154399	0.831146	0.813495	100283320/100191603/542733/100282559/100281186	5
Severe-Cold vs Control	Upregulated	Cellular Processes	Cell growth and death	zma04218	Cellular senescence	6/205	49/2716	0.122449	1.6223	1.25581	0.160397	0.831146	0.813495	100285220/100279729/103635808/100280674/100280697/542336	6
Severe-Cold vs Control	Upregulated	Metabolism	Metabolism of other amino acids	zma00430	Taurine and hypotaurine metabolism	1/205	3/2716	0.333333	4.41626	1.69132	0.209846	0.997234	0.976055	100381655	1
Severe-Cold vs Control	Upregulated	Metabolism	Energy metabolism	zma00920	Sulfur metabolism	3/205	23/2716	0.130435	1.7281	1.00179	0.24895	0.997234	0.976055	100192654/103625889/103647705	3
Severe-Cold vs Control	Upregulated	Metabolism	Metabolism of other amino acids	zma00450	Selenocompound metabolism	2/205	13/2716	0.153846	2.03827	1.07201	0.256778	0.997234	0.976055	103625889/100285862	2
Severe-Cold vs Control	Upregulated	Genetic Information Processing	Chromosome	zma03082	ATP-dependent chromatin remodeling	4/205	35/2716	0.114286	1.51415	0.874603	0.269204	0.997234	0.976055	100193885/100216551/100273430/100284260	4
Severe-Cold vs Control	Upregulated	Cellular Processes	Cellular community - eukaryotes	zma04530	Tight junction	4/205	35/2716	0.114286	1.51415	0.874603	0.269204	0.997234	0.976055	100037796/100273851/100285804/103635733	4
Severe-Cold vs Control	Upregulated	Metabolism	Biosynthesis of other secondary metabolites	zma00966	Glucosinolate biosynthesis	1/205	4/2716	0.25	3.3122	1.32205	0.269552	0.997234	0.976055	100281255	1
Severe-Cold vs Control	Upregulated	Metabolism	Biosynthesis of other secondary metabolites	zma00941	Flavonoid biosynthesis	2/205	14/2716	0.142857	1.89268	0.956659	0.285725	0.997234	0.976055	100191539/100272756	2
Severe-Cold vs Control	Upregulated	Metabolism	Amino acid metabolism	zma00250	Alanine, aspartate and glutamate metabolism	4/205	36/2716	0.111111	1.47209	0.814599	0.286534	0.997234	0.976055	103636185/103645841/100381655/542215	4
Severe-Cold vs Control	Upregulated	Genetic Information Processing	Folding, sorting and degradation	zma04141	Protein processing in endoplasmic reticulum	12/205	133/2716	0.0902256	1.19538	0.660054	0.300053	0.997234	0.976055	100272688/100276133/100192071/103651627/100193211/100384473/100274593/100194240/100282088/100283766/103639183/100272911	12
Severe-Cold vs Control	Upregulated	Genetic Information Processing	Transcription	zma03040	Spliceosome	11/205	123/2716	0.0894309	1.18485	0.599391	0.322241	0.997234	0.976055	100282114/100277544/100191858/103636001/100383248/100193775/103642764/100272538/100281694/100382538/100272911	11
Severe-Cold vs Control	Upregulated	Cellular Processes	Cell growth and death	zma04110	Cell cycle	7/205	75/2716	0.0933333	1.23655	0.59349	0.33619	0.997234	0.976055	100285220/100384147/103638924/100279729/100280674/100280697/542336	7
Severe-Cold vs Control	Upregulated	Metabolism	Metabolism of terpenoids and polyketides	zma00905	Brassinosteroid biosynthesis	1/205	6/2716	0.166667	2.20813	0.846337	0.375826	0.997234	0.976055	103634425	1
Severe-Cold vs Control	Upregulated	Metabolism	Metabolism of terpenoids and polyketides	zma00909	Sesquiterpenoid and triterpenoid biosynthesis	1/205	6/2716	0.166667	2.20813	0.846337	0.375826	0.997234	0.976055	100193317	1
Severe-Cold vs Control	Upregulated	Organismal Systems	Sensory system	zma04744	Phototransduction	1/205	6/2716	0.166667	2.20813	0.846337	0.375826	0.997234	0.976055	103635808	1
Severe-Cold vs Control	Upregulated	Organismal Systems	Endocrine system	zma04916	Melanogenesis	1/205	6/2716	0.166667	2.20813	0.846337	0.375826	0.997234	0.976055	103635808	1
Severe-Cold vs Control	Upregulated	Metabolism	Amino acid metabolism	zma00270	Cysteine and methionine metabolism	7/205	79/2716	0.0886076	1.17394	0.448232	0.387112	0.997234	0.976055	100283320/542733/100282559/100281255/542136/100217270/100285862	7
Severe-Cold vs Control	Upregulated	Environmental Information Processing	Signal transduction	zma04070	Phosphatidylinositol signaling system	4/205	42/2716	0.0952381	1.26179	0.488465	0.392396	0.997234	0.976055	100194132/103635808/103643872/100384658	4
Severe-Cold vs Control	Upregulated	Environmental Information Processing	Signal transduction	zma04340	Hedgehog signaling pathway	2/205	18/2716	0.111111	1.47209	0.574084	0.399004	0.997234	0.976055	100272403/100283633	2
Severe-Cold vs Control	Upregulated	Metabolism	Lipid metabolism	zma00561	Glycerolipid metabolism	4/205	44/2716	0.0909091	1.20443	0.390572	0.427496	0.997234	0.976055	100276511/100272277/100191740/100384658	4
Severe-Cold vs Control	Upregulated	Genetic Information Processing	Information processing in viruses	zma03250	Viral life cycle - HIV-1	2/205	20/2716	0.1	1.32488	0.416595	0.452587	0.997234	0.976055	103641426/103641415	2
Severe-Cold vs Control	Upregulated	Genetic Information Processing	Folding, sorting and degradation	zma04130	SNARE interactions in vesicular transport	2/205	20/2716	0.1	1.32488	0.416595	0.452587	0.997234	0.976055	100284137/100272623	2
Severe-Cold vs Control	Upregulated	Cellular Processes	Cell growth and death	zma04210	Apoptosis	1/205	8/2716	0.125	1.6561	0.530918	0.466703	0.997234	0.976055	542701	1
Severe-Cold vs Control	Upregulated	Metabolism	Amino acid metabolism	zma00350	Tyrosine metabolism	2/205	21/2716	0.0952381	1.26179	0.344048	0.478349	0.997234	0.976055	100279950/542363	2
Severe-Cold vs Control	Upregulated	Metabolism	Metabolism of other amino acids	zma00460	Cyanoamino acid metabolism	2/205	21/2716	0.0952381	1.26179	0.344048	0.478349	0.997234	0.976055	103645841/100284659	2
Severe-Cold vs Control	Upregulated	Metabolism	Metabolism of cofactors and vitamins	zma00770	Pantothenate and CoA biosynthesis	2/205	21/2716	0.0952381	1.26179	0.344048	0.478349	0.997234	0.976055	100191603/100281255	2
Severe-Cold vs Control	Upregulated	Environmental Information Processing	Membrane transport	zma02010	ABC transporters	2/205	21/2716	0.0952381	1.26179	0.344048	0.478349	0.997234	0.976055	100384044/100384057	2
Severe-Cold vs Control	Upregulated	Metabolism	Metabolism of cofactors and vitamins	zma00740	Riboflavin metabolism	1/205	9/2716	0.111111	1.47209	0.405263	0.507074	0.997234	0.976055	100272649	1
Severe-Cold vs Control	Upregulated	Metabolism	Biosynthesis of other secondary metabolites	zma00950	Isoquinoline alkaloid biosynthesis	1/205	9/2716	0.111111	1.47209	0.405263	0.507074	0.997234	0.976055	100279950	1
Severe-Cold vs Control	Upregulated	Genetic Information Processing	Translation	zma00970	Aminoacyl-tRNA biosynthesis	3/205	36/2716	0.0833333	1.10407	0.179567	0.518546	0.997234	0.976055	103633183/100217176/100280495	3
Severe-Cold vs Control	Upregulated	Cellular Processes	Cell growth and death	zma04217	Necroptosis	3/205	36/2716	0.0833333	1.10407	0.179567	0.518546	0.997234	0.976055	100216551/100384473/542215	3
Severe-Cold vs Control	Upregulated	Metabolism	Carbohydrate metabolism	zma00030	Pentose phosphate pathway	2/205	23/2716	0.0869565	1.15207	0.209229	0.527593	0.997234	0.976055	100285062/100282975	2
Severe-Cold vs Control	Upregulated	Metabolism	Lipid metabolism	zma00591	Linoleic acid metabolism	1/205	10/2716	0.1	1.32488	0.294032	0.544403	0.997234	0.976055	100037803	1
Severe-Cold vs Control	Upregulated	Metabolism	Biosynthesis of other secondary metabolites	zma00261	Monobactam biosynthesis	1/205	11/2716	0.0909091	1.20443	0.194091	0.578918	0.997234	0.976055	103625889	1
Severe-Cold vs Control	Upregulated	Metabolism	Carbohydrate metabolism	zma00520	Amino sugar and nucleotide sugar metabolism	5/205	68/2716	0.0735294	0.974175	-0.0616132	0.592444	0.997234	0.976055	100274383/100274298/542127/100216890/100283098	5
Severe-Cold vs Control	Upregulated	Metabolism	Metabolism of other amino acids	zma00410	beta-Alanine metabolism	2/205	26/2716	0.0769231	1.01914	0.0280106	0.595374	0.997234	0.976055	100191603/100381655	2
Severe-Cold vs Control	Upregulated	Metabolism	Lipid metabolism	zma00062	Fatty acid elongation	1/205	12/2716	0.0833333	1.10407	0.103212	0.61083	0.997234	0.976055	100285225	1
Severe-Cold vs Control	Upregulated	Metabolism	Carbohydrate metabolism	zma00650	Butanoate metabolism	1/205	12/2716	0.0833333	1.10407	0.103212	0.61083	0.997234	0.976055	100381655	1
Severe-Cold vs Control	Upregulated	Organismal Systems	Circulatory system	zma04270	Vascular smooth muscle contraction	1/205	12/2716	0.0833333	1.10407	0.103212	0.61083	0.997234	0.976055	103635808	1
Severe-Cold vs Control	Upregulated	Organismal Systems	Immune system	zma04625	C-type lectin receptor signaling pathway	1/205	12/2716	0.0833333	1.10407	0.103212	0.61083	0.997234	0.976055	103635808	1
Severe-Cold vs Control	Upregulated	Metabolism	Carbohydrate metabolism	zma00500	Starch and sucrose metabolism	5/205	71/2716	0.0704225	0.933013	-0.163398	0.631602	0.997234	0.976055	100273093/100285405/100216724/100284659/103637673	5
Severe-Cold vs Control	Upregulated	Metabolism	Amino acid metabolism	zma00220	Arginine biosynthesis	2/205	28/2716	0.0714286	0.946341	-0.0815346	0.636389	0.997234	0.976055	103633364/542215	2
Severe-Cold vs Control	Upregulated	Metabolism	Amino acid metabolism	zma00290	Valine, leucine and isoleucine biosynthesis	1/205	13/2716	0.0769231	1.01914	0.0197588	0.640334	0.997234	0.976055	100281255	1
Severe-Cold vs Control	Upregulated	Metabolism	Metabolism of terpenoids and polyketides	zma00906	Carotenoid biosynthesis	1/205	13/2716	0.0769231	1.01914	0.0197588	0.640334	0.997234	0.976055	100281391	1
Severe-Cold vs Control	Upregulated	Metabolism	Global and overview maps	zma01250	Biosynthesis of nucleotide sugars	3/205	44/2716	0.0681818	0.903326	-0.184696	0.657213	0.997234	0.976055	100274383/100274298/542127	3
Severe-Cold vs Control	Upregulated	Metabolism	Lipid metabolism	zma00061	Fatty acid biosynthesis	2/205	30/2716	0.0666667	0.883252	-0.183694	0.674091	0.997234	0.976055	100281497/100191192	2
Severe-Cold vs Control	Upregulated	Metabolism	Biosynthesis of other secondary metabolites	zma00999	Biosynthesis of various plant secondary metabolites	2/205	30/2716	0.0666667	0.883252	-0.183694	0.674091	0.997234	0.976055	100284659/103632609	2
Severe-Cold vs Control	Upregulated	Cellular Processes	Cell growth and death	zma04115	p53 signaling pathway	1/205	15/2716	0.0666667	0.883252	-0.12953	0.69283	0.997234	0.976055	100170243	1
Severe-Cold vs Control	Upregulated	Organismal Systems	Endocrine system	zma04912	GnRH signaling pathway	1/205	15/2716	0.0666667	0.883252	-0.12953	0.69283	0.997234	0.976055	103635808	1
Severe-Cold vs Control	Upregulated	Metabolism	Carbohydrate metabolism	zma00040	Pentose and glucuronate interconversions	1/205	16/2716	0.0625	0.828049	-0.197071	0.716144	0.997234	0.976055	107648854	1
Severe-Cold vs Control	Upregulated	Genetic Information Processing	Transcription	zma03020	RNA polymerase	1/205	16/2716	0.0625	0.828049	-0.197071	0.716144	0.997234	0.976055	541967	1
Severe-Cold vs Control	Upregulated	Genetic Information Processing	Translation	zma03008	Ribosome biogenesis in eukaryotes	3/205	50/2716	0.06	0.794927	-0.418121	0.740846	0.997234	0.976055	100274701/100276770/100284024	3
Severe-Cold vs Control	Upregulated	Metabolism	Energy metabolism	zma00190	Oxidative phosphorylation	4/205	66/2716	0.0606061	0.802956	-0.462967	0.746738	0.997234	0.976055	100216710/100282004/542048/100279865	4
Severe-Cold vs Control	Upregulated	Metabolism	Nucleotide metabolism	zma00230	Purine metabolism	3/205	52/2716	0.0576923	0.764353	-0.490157	0.764875	0.997234	0.976055	103632825/103625889/100272954	3
Severe-Cold vs Control	Upregulated	Metabolism	Carbohydrate metabolism	zma00630	Glyoxylate and dicarboxylate metabolism	2/205	36/2716	0.0555556	0.736043	-0.455465	0.768442	0.997234	0.976055	103633249/542215	2
Severe-Cold vs Control	Upregulated	Cellular Processes	Cellular community - eukaryotes	zma04510	Focal adhesion	1/205	19/2716	0.0526316	0.697304	-0.378252	0.776036	0.997234	0.976055	103643872	1
Severe-Cold vs Control	Upregulated	Metabolism	Amino acid metabolism	zma00360	Phenylalanine metabolism	1/205	20/2716	0.05	0.662439	-0.432858	0.793059	0.997234	0.976055	100279950	1
Severe-Cold vs Control	Upregulated	Metabolism	Carbohydrate metabolism	zma00562	Inositol phosphate metabolism	2/205	39/2716	0.0512821	0.679425	-0.576072	0.806076	0.997234	0.976055	100194132/103643872	2
Severe-Cold vs Control	Upregulated	Cellular Processes	Transport and catabolism	zma04136	Autophagy - other	1/205	21/2716	0.047619	0.630894	-0.485087	0.808795	0.997234	0.976055	100383018	1
Severe-Cold vs Control	Upregulated	Metabolism	Amino acid metabolism	zma00260	Glycine, serine and threonine metabolism	2/205	41/2716	0.0487805	0.646282	-0.651967	0.828061	0.997234	0.976055	732803/103634611	2
Severe-Cold vs Control	Upregulated	Metabolism	Lipid metabolism	zma00564	Glycerophospholipid metabolism	3/205	59/2716	0.0508475	0.673667	-0.723986	0.835082	0.997234	0.976055	100191740/100282545/100384658	3
Severe-Cold vs Control	Upregulated	Metabolism	Amino acid metabolism	zma00310	Lysine degradation	1/205	24/2716	0.0416667	0.552033	-0.629728	0.849207	0.997234	0.976055	100194363	1
Severe-Cold vs Control	Upregulated	Metabolism	Carbohydrate metabolism	zma00640	Propanoate metabolism	1/205	24/2716	0.0416667	0.552033	-0.629728	0.849207	0.997234	0.976055	103633249	1
Severe-Cold vs Control	Upregulated	Metabolism	Metabolism of other amino acids	zma00480	Glutathione metabolism	2/205	44/2716	0.0454545	0.602217	-0.759963	0.856862	0.997234	0.976055	541841/100856957	2
Severe-Cold vs Control	Upregulated	Metabolism	Carbohydrate metabolism	zma00051	Fructose and mannose metabolism	1/205	26/2716	0.0384615	0.509568	-0.71784	0.871303	0.997234	0.976055	100274383	1
Severe-Cold vs Control	Upregulated	Metabolism	Energy metabolism	zma00710	Carbon fixation by Calvin cycle	1/205	26/2716	0.0384615	0.509568	-0.71784	0.871303	0.997234	0.976055	542479	1
Severe-Cold vs Control	Upregulated	Metabolism	Carbohydrate metabolism	zma00053	Ascorbate and aldarate metabolism	1/205	27/2716	0.037037	0.490696	-0.759805	0.88111	0.997234	0.976055	100285598	1
Severe-Cold vs Control	Upregulated	Metabolism	Metabolism of cofactors and vitamins	zma00130	Ubiquinone and other terpenoid-quinone biosynthesis	1/205	27/2716	0.037037	0.490696	-0.759805	0.88111	0.997234	0.976055	100272756	1
Severe-Cold vs Control	Upregulated	Organismal Systems	Circulatory system	zma04261	Adrenergic signaling in cardiomyocytes	1/205	27/2716	0.037037	0.490696	-0.759805	0.88111	0.997234	0.976055	103635808	1
Severe-Cold vs Control	Upregulated	Metabolism	Lipid metabolism	zma00071	Fatty acid degradation	1/205	29/2716	0.0344828	0.456854	-0.840078	0.89855	0.997234	0.976055	542363	1
Severe-Cold vs Control	Upregulated	Metabolism	Metabolism of terpenoids and polyketides	zma00900	Terpenoid backbone biosynthesis	1/205	30/2716	0.0333333	0.441626	-0.87856	0.90629	0.997234	0.976055	100282721	1
Severe-Cold vs Control	Upregulated	Cellular Processes	Cell motility	zma04810	Regulation of actin cytoskeleton	1/205	31/2716	0.0322581	0.42738	-0.916038	0.913442	0.997234	0.976055	103643872	1
Severe-Cold vs Control	Upregulated	Metabolism	Carbohydrate metabolism	zma00010	Glycolysis / Gluconeogenesis	3/205	73/2716	0.0410959	0.54447	-1.12711	0.923215	0.997234	0.976055	542363/541919/103634611	3
Severe-Cold vs Control	Upregulated	Metabolism	Amino acid metabolism	zma00280	Valine, leucine and isoleucine degradation	1/205	33/2716	0.030303	0.401478	-0.988246	0.926157	0.997234	0.976055	100281255	1
Severe-Cold vs Control	Upregulated	Genetic Information Processing	Replication and repair	zma03420	Nucleotide excision repair	1/205	34/2716	0.0294118	0.38967	-1.02309	0.931799	0.997234	0.976055	541967	1
Severe-Cold vs Control	Upregulated	Metabolism	Amino acid metabolism	zma00400	Phenylalanine, tyrosine and tryptophan biosynthesis	1/205	35/2716	0.0285714	0.378537	-1.05716	0.937012	0.997234	0.976055	732803	1
Severe-Cold vs Control	Upregulated	Metabolism	Nucleotide metabolism	zma00240	Pyrimidine metabolism	1/205	36/2716	0.0277778	0.368022	-1.0905	0.941828	0.997234	0.976055	100382896	1
Severe-Cold vs Control	Upregulated	Cellular Processes	Transport and catabolism	zma04148	Efferocytosis	1/205	36/2716	0.0277778	0.368022	-1.0905	0.941828	0.997234	0.976055	100501310	1
Severe-Cold vs Control	Upregulated	Metabolism	Carbohydrate metabolism	zma00620	Pyruvate metabolism	2/205	59/2716	0.0338983	0.449111	-1.22217	0.945105	0.997234	0.976055	542479/542363	2
Severe-Cold vs Control	Upregulated	Metabolism	Global and overview maps	zma01210	2-Oxocarboxylic acid metabolism	2/205	61/2716	0.0327869	0.434386	-1.27641	0.951901	0.997234	0.976055	103633364/100281255	2
Severe-Cold vs Control	Upregulated	Metabolism	Global and overview maps	zma01240	Biosynthesis of cofactors	6/205	137/2716	0.0437956	0.580239	-1.44038	0.955166	0.997234	0.976055	100193466/100274383/100281255/542745/100382896/100193969	6
Severe-Cold vs Control	Upregulated	Metabolism	Global and overview maps	zma01212	Fatty acid metabolism	1/205	43/2716	0.0232558	0.308111	-1.3065	0.966695	0.997234	0.976055	100281497	1
Severe-Cold vs Control	Upregulated	Cellular Processes	Cell growth and death	zma04114	Oocyte meiosis	1/205	43/2716	0.0232558	0.308111	-1.3065	0.966695	0.997234	0.976055	103635808	1
Severe-Cold vs Control	Upregulated	Genetic Information Processing	Translation	zma03010	Ribosome	4/205	108/2716	0.037037	0.490696	-1.54303	0.969207	0.997234	0.976055	103629584/100192863/100193892/100194209	4
Severe-Cold vs Control	Upregulated	Metabolism	Global and overview maps	zma01232	Nucleotide metabolism	1/205	46/2716	0.0217391	0.288017	-1.39133	0.973787	0.997234	0.976055	100382896	1
Severe-Cold vs Control	Upregulated	Genetic Information Processing	Folding, sorting and degradation	zma04120	Ubiquitin mediated proteolysis	2/205	72/2716	0.0277778	0.368022	-1.55266	0.977082	0.997234	0.976055	100170243/100384147	2
Severe-Cold vs Control	Upregulated	Metabolism	Global and overview maps	zma01230	Biosynthesis of amino acids	6/205	151/2716	0.0397351	0.526442	-1.71063	0.977616	0.997234	0.976055	103633364/103636185/732803/100281255/542215/103634611	6
Severe-Cold vs Control	Upregulated	Cellular Processes	Transport and catabolism	zma04146	Peroxisome	1/205	52/2716	0.0192308	0.254784	-1.55008	0.983777	0.997234	0.976055	103639134	1
Severe-Cold vs Control	Upregulated	Metabolism	Global and overview maps	zma01200	Carbon metabolism	5/205	140/2716	0.0357143	0.473171	-1.82852	0.985033	0.997234	0.976055	542479/100285062/103633249/100282975/103634611	5
Severe-Cold vs Control	Upregulated	Cellular Processes	Transport and catabolism	zma04144	Endocytosis	3/205	102/2716	0.0294118	0.38967	-1.79494	0.986687	0.997234	0.976055	100284642/100272911/103643872	3
Severe-Cold vs Control	Upregulated	Genetic Information Processing	Translation	zma03015	mRNA surveillance pathway	2/205	85/2716	0.0235294	0.311736	-1.8418	0.99071	0.997234	0.976055	103641426/103641415	2
Severe-Cold vs Control	Upregulated	Genetic Information Processing	Folding, sorting and degradation	zma03018	RNA degradation	1/205	63/2716	0.015873	0.210298	-1.81177	0.993288	0.997234	0.976055	100281965	1
Severe-Cold vs Control	Upregulated	Genetic Information Processing	Translation	zma03013	Nucleocytoplasmic transport	1/205	74/2716	0.0135135	0.179038	-2.04556	0.997234	0.997234	0.976055	100278395	1
Severe-Cold vs Control	Downregulated	Metabolism	Biosynthesis of other secondary metabolites	zma00940	Phenylpropanoid biosynthesis	25/287	82/2716	0.304878	2.88519	5.95752	4.09393e-07	5.77244e-05	5.55913e-05	103631868/103633483/103640218/103639570/103633479/100192586/100285115/100217011/100381507/100382242/100273479/100281532/100191850/100191997/100125639/107548102/100216859/542029/103636702/100101533/103635254/100382657/100285577/103634692/109943525	25
Severe-Cold vs Control	Downregulated	Genetic Information Processing	Replication and repair	zma03030	DNA replication	12/287	25/2716	0.48	4.54244	6.11544	2.27668e-06	0.000160506	0.000154575	103631463/100384853/100275043/100193296/542738/100280534/100281587/100191506/100216891/542504/100273978/100383139	12
Severe-Cold vs Control	Downregulated	Metabolism	Metabolism of terpenoids and polyketides	zma00900	Terpenoid backbone biosynthesis	9/287	30/2716	0.3	2.83902	3.48103	0.00278571	0.130928	0.12609	542690/103638008/103636414/100282760/100192945/100284320/606430/100285783/100191275	9
Severe-Cold vs Control	Downregulated	Metabolism	Metabolism of terpenoids and polyketides	zma00904	Diterpenoid biosynthesis	3/287	4/2716	0.75	7.09756	4.19424	0.00430857	0.151877	0.146265	103638615/100274015/103639316	3
Severe-Cold vs Control	Downregulated	Metabolism	Global and overview maps	zma01232	Nucleotide metabolism	11/287	46/2716	0.23913	2.26299	2.96917	0.00683031	0.178622	0.172021	100285653/100282668/100193891/100144301/103653801/100280755/103634608/103626500/100284093/100502278/100284489	11
Severe-Cold vs Control	Downregulated	Metabolism	Metabolism of terpenoids and polyketides	zma00906	Carotenoid biosynthesis	5/287	13/2716	0.384615	3.63977	3.2789	0.0080093	0.178622	0.172021	732775/100281366/100277925/100281747/103631977	5
Severe-Cold vs Control	Downregulated	Cellular Processes	Cell growth and death	zma04110	Cell cycle	15/287	75/2716	0.2	1.89268	2.69436	0.0100749	0.178622	0.172021	541939/541768/100193206/100193296/103650257/542738/100273306/103639381/100281587/103649996/100216891/100192791/542504/100273978/100383139	15
Severe-Cold vs Control	Downregulated	Metabolism	Nucleotide metabolism	zma00240	Pyrimidine metabolism	9/287	36/2716	0.25	2.36585	2.83531	0.0103796	0.178622	0.172021	100285653/100193891/100144301/100280755/103634608/103626500/100284093/100502278/100284489	9
Severe-Cold vs Control	Downregulated	Metabolism	Biosynthesis of other secondary metabolites	zma00941	Flavonoid biosynthesis	5/287	14/2716	0.357143	3.37979	3.06812	0.0114014	0.178622	0.172021	100284018/542712/100272982/100191338/100274415	5
Severe-Cold vs Control	Downregulated	Metabolism	Lipid metabolism	zma00600	Sphingolipid metabolism	6/287	20/2716	0.3	2.83902	2.83697	0.0142223	0.200534	0.193124	100282573/100384036/100281549/100273604/100193352/107436073	6
Severe-Cold vs Control	Downregulated	Metabolism	Metabolism of terpenoids and polyketides	zma00908	Zeatin biosynthesis	3/287	7/2716	0.428571	4.05575	2.78211	0.0295819	0.379186	0.365173	100526753/542585/542056	3
Severe-Cold vs Control	Downregulated	Metabolism	Metabolism of other amino acids	zma00480	Glutathione metabolism	9/287	44/2716	0.204545	1.9357	2.15058	0.0368831	0.433376	0.417361	100282908/100192043/100285047/100274319/100502278/100282447/100281225/541991/541849	9
Severe-Cold vs Control	Downregulated	Metabolism	Glycan biosynthesis and metabolism	zma00510	N-Glycan biosynthesis	7/287	33/2716	0.212121	2.00739	2.00104	0.0525392	0.569848	0.54879	100384825/100281216/100502340/100282286/100282615/100279293/100217271	7
Severe-Cold vs Control	Downregulated	Metabolism	Lipid metabolism	zma00591	Linoleic acid metabolism	3/287	10/2716	0.3	2.83902	2.00233	0.0799329	0.744974	0.717444	103636624/542495/541856	3
Severe-Cold vs Control	Downregulated	Metabolism	Lipid metabolism	zma00564	Glycerophospholipid metabolism	10/287	59/2716	0.169492	1.60397	1.61197	0.086757	0.744974	0.717444	100284896/103627258/103636624/100191359/100283421/103634768/100280265/100383478/100284256/103630917	10
Severe-Cold vs Control	Downregulated	Organismal Systems	Endocrine system	zma04914	Progesterone-mediated oocyte maturation	5/287	23/2716	0.217391	2.05726	1.75001	0.0873698	0.744974	0.717444	103650257/100273306/103639381/103649996/100192791	5
Severe-Cold vs Control	Downregulated	Metabolism	Nucleotide metabolism	zma00230	Purine metabolism	9/287	52/2716	0.173077	1.6379	1.59624	0.0911982	0.744974	0.717444	100282668/103653801/100280755/103634608/103633415/100191359/100502278/100273780/100279195	9
Severe-Cold vs Control	Downregulated	Metabolism	Lipid metabolism	zma00565	Ether lipid metabolism	3/287	11/2716	0.272727	2.58093	1.80567	0.101625	0.744974	0.717444	103636624/100280265/103630917	3
Severe-Cold vs Control	Downregulated	Metabolism	Energy metabolism	zma00196	Photosynthesis - antenna proteins	1/287	1/2716	1	9.46341	2.90919	0.10567	0.744974	0.717444	100284001	1
Severe-Cold vs Control	Downregulated	Metabolism	Biosynthesis of other secondary metabolites	zma00942	Anthocyanin biosynthesis	1/287	1/2716	1	9.46341	2.90919	0.10567	0.744974	0.717444	732800	1
Severe-Cold vs Control	Downregulated	Metabolism	Carbohydrate metabolism	zma00500	Starch and sucrose metabolism	11/287	71/2716	0.15493	1.46616	1.36794	0.122877	0.80383	0.774126	100191265/100136828/100382295/542679/100381759/100273029/100274698/542247/542737/100285169/100280148	11
Severe-Cold vs Control	Downregulated	Metabolism	Biosynthesis of other secondary metabolites	zma00402	Benzoxazinoid biosynthesis	2/287	6/2716	0.333333	3.15447	1.8157	0.12542	0.80383	0.774126	103652724/103632152	2
Severe-Cold vs Control	Downregulated	Environmental Information Processing	Signal transduction	zma04070	Phosphatidylinositol signaling system	7/287	42/2716	0.166667	1.57724	1.29571	0.148186	0.886165	0.853418	103643294/100284896/100381628/100283421/100191939/606468/100284256	7
Severe-Cold vs Control	Downregulated	Metabolism	Amino acid metabolism	zma00300	Lysine biosynthesis	3/287	13/2716	0.230769	2.18386	1.47049	0.150837	0.886165	0.853418	100273435/100279553/100283445	3
Severe-Cold vs Control	Downregulated	Environmental Information Processing	Membrane transport	zma02010	ABC transporters	4/287	21/2716	0.190476	1.80256	1.26887	0.174597	0.964165	0.928535	103635032/100285145/103632317/103642112	4
Severe-Cold vs Control	Downregulated	Metabolism	Energy metabolism	zma00910	Nitrogen metabolism	3/287	14/2716	0.214286	2.02787	1.32518	0.177789	0.964165	0.928535	100193614/100284448/542400	3
Severe-Cold vs Control	Downregulated	Metabolism	Metabolism of terpenoids and polyketides	zma00902	Monoterpenoid biosynthesis	1/287	2/2716	0.5	4.73171	1.81439	0.200209	0.967866	0.932099	100191789	1
Severe-Cold vs Control	Downregulated	Metabolism	Metabolism of cofactors and vitamins	zma00790	Folate biosynthesis	3/287	15/2716	0.2	1.89268	1.1915	0.205929	0.967866	0.932099	100282921/100193984/100192017	3
Severe-Cold vs Control	Downregulated	Cellular Processes	Cell growth and death	zma04115	p53 signaling pathway	3/287	15/2716	0.2	1.89268	1.1915	0.205929	0.967866	0.932099	100273306/100284602/100381699	3
Severe-Cold vs Control	Downregulated	Organismal Systems	Endocrine system	zma04912	GnRH signaling pathway	3/287	15/2716	0.2	1.89268	1.1915	0.205929	0.967866	0.932099	606468/100280265/103630917	3
Severe-Cold vs Control	Downregulated	Metabolism	Lipid metabolism	zma00073	Cutin, suberine and wax biosynthesis	2/287	9/2716	0.222222	2.10298	1.13909	0.244698	0.999898	0.962948	111589918/103643196	2
Severe-Cold vs Control	Downregulated	Metabolism	Glycan biosynthesis and metabolism	zma00543	Exopolysaccharide biosynthesis	1/287	3/2716	0.333333	3.15447	1.28318	0.284785	0.999898	0.962948	103631673	1
Severe-Cold vs Control	Downregulated	Metabolism	Glycan biosynthesis and metabolism	zma00531	Glycosaminoglycan degradation	2/287	10/2716	0.2	1.89268	0.971953	0.285889	0.999898	0.962948	100501670/100285720	2
Severe-Cold vs Control	Downregulated	Metabolism	Metabolism of cofactors and vitamins	zma00130	Ubiquinone and other terpenoid-quinone biosynthesis	4/287	27/2716	0.148148	1.40199	0.721458	0.317468	0.999898	0.962948	100272292/100279567/100191850/100191997	4
Severe-Cold vs Control	Downregulated	Metabolism	Amino acid metabolism	zma00270	Cysteine and methionine metabolism	10/287	79/2716	0.126582	1.1979	0.613504	0.320895	0.999898	0.962948	100281928/100282908/542082/100279553/103645417/103631673/100280735/542191/100282134/107305678	10
Severe-Cold vs Control	Downregulated	Metabolism	Metabolism of cofactors and vitamins	zma00780	Biotin metabolism	2/287	11/2716	0.181818	1.72062	0.82306	0.326837	0.999898	0.962948	100283818/100191565	2
Severe-Cold vs Control	Downregulated	Metabolism	Carbohydrate metabolism	zma00630	Glyoxylate and dicarboxylate metabolism	5/287	36/2716	0.138889	1.31436	0.652571	0.330142	0.999898	0.962948	100381818/103636394/100282134/542400/107305678	5
Severe-Cold vs Control	Downregulated	Metabolism	Glycan biosynthesis and metabolism	zma00513	Various types of N-glycan biosynthesis	4/287	28/2716	0.142857	1.35192	0.643304	0.342581	0.999898	0.962948	100502340/100282286/100282615/100217271	4
Severe-Cold vs Control	Downregulated	Metabolism	Amino acid metabolism	zma00360	Phenylalanine metabolism	3/287	20/2716	0.15	1.41951	0.64716	0.355485	0.999898	0.962948	100285115/100281532/109943525	3
Severe-Cold vs Control	Downregulated	Metabolism	Metabolism of other amino acids	zma00470	D-Amino acid metabolism	1/287	4/2716	0.25	2.36585	0.93951	0.360446	0.999898	0.962948	100273435	1
Severe-Cold vs Control	Downregulated	Metabolism	Carbohydrate metabolism	zma00660	C5-Branched dibasic acid metabolism	1/287	4/2716	0.25	2.36585	0.93951	0.360446	0.999898	0.962948	100279727	1
Severe-Cold vs Control	Downregulated	Metabolism	Carbohydrate metabolism	zma00650	Butanoate metabolism	2/287	12/2716	0.166667	1.57724	0.688736	0.367134	0.999898	0.962948	100279727/100285783	2
Severe-Cold vs Control	Downregulated	Organismal Systems	Circulatory system	zma04270	Vascular smooth muscle contraction	2/287	12/2716	0.166667	1.57724	0.688736	0.367134	0.999898	0.962948	100282306/606468	2
Severe-Cold vs Control	Downregulated	Cellular Processes	Transport and catabolism	zma04136	Autophagy - other	3/287	21/2716	0.142857	1.35192	0.556393	0.385633	0.999898	0.962948	103636340/100240692/100193032	3
Severe-Cold vs Control	Downregulated	Metabolism	Metabolism of cofactors and vitamins	zma00760	Nicotinate and nicotinamide metabolism	2/287	13/2716	0.153846	1.45591	0.566291	0.406461	0.999898	0.962948	100280755/100273780	2
Severe-Cold vs Control	Downregulated	Cellular Processes	Cell motility	zma04810	Regulation of actin cytoskeleton	4/287	31/2716	0.129032	1.22109	0.425482	0.417823	0.999898	0.962948	103643294/100381628/100282306/100285480	4
Severe-Cold vs Control	Downregulated	Metabolism	Lipid metabolism	zma00590	Arachidonic acid metabolism	1/287	5/2716	0.2	1.89268	0.686641	0.428127	0.999898	0.962948	103636624	1
Severe-Cold vs Control	Downregulated	Metabolism	Biosynthesis of other secondary metabolites	zma00944	Flavone and flavonol biosynthesis	1/287	5/2716	0.2	1.89268	0.686641	0.428127	0.999898	0.962948	100192114	1
Severe-Cold vs Control	Downregulated	Metabolism	Lipid metabolism	zma01040	Biosynthesis of unsaturated fatty acids	2/287	14/2716	0.142857	1.35192	0.453704	0.444573	0.999898	0.962948	100284973/100273207	2
Severe-Cold vs Control	Downregulated	Metabolism	Amino acid metabolism	zma00310	Lysine degradation	3/287	24/2716	0.125	1.18293	0.309355	0.473517	0.999898	0.962948	100280164/100273874/100381818	3
Severe-Cold vs Control	Downregulated	Genetic Information Processing	Replication and repair	zma03410	Base excision repair	3/287	24/2716	0.125	1.18293	0.309355	0.473517	0.999898	0.962948	100284031/100280534/100273848	3
Severe-Cold vs Control	Downregulated	Cellular Processes	Cell growth and death	zma04114	Oocyte meiosis	5/287	43/2716	0.116279	1.1004	0.22807	0.4826	0.999898	0.962948	100282306/100273306/103639381/100192791/606468	5
Severe-Cold vs Control	Downregulated	Metabolism	Glycan biosynthesis and metabolism	zma00514	Other types of O-glycan biosynthesis	1/287	6/2716	0.166667	1.57724	0.48647	0.488668	0.999898	0.962948	100276419	1
Severe-Cold vs Control	Downregulated	Organismal Systems	Sensory system	zma04744	Phototransduction	1/287	6/2716	0.166667	1.57724	0.48647	0.488668	0.999898	0.962948	606468	1
Severe-Cold vs Control	Downregulated	Organismal Systems	Endocrine system	zma04916	Melanogenesis	1/287	6/2716	0.166667	1.57724	0.48647	0.488668	0.999898	0.962948	606468	1
Severe-Cold vs Control	Downregulated	Genetic Information Processing	Folding, sorting and degradation	zma04120	Ubiquitin mediated proteolysis	8/287	72/2716	0.111111	1.05149	0.152186	0.497123	0.999898	0.962948	103634508/103639381/100192791/100284602/100281541/100381699/100192735/100283079	8
Severe-Cold vs Control	Downregulated	Environmental Information Processing	Signal transduction	zma04371	Apelin signaling pathway	3/287	25/2716	0.12	1.13561	0.234108	0.501562	0.999898	0.962948	100281511/103636340/606468	3
Severe-Cold vs Control	Downregulated	Metabolism	Global and overview maps	zma01250	Biosynthesis of nucleotide sugars	5/287	44/2716	0.113636	1.07539	0.17327	0.503648	0.999898	0.962948	100304323/100191165/100382295/100283428/542737	5
Severe-Cold vs Control	Downregulated	Metabolism	Metabolism of cofactors and vitamins	zma00730	Thiamine metabolism	2/287	16/2716	0.125	1.18293	0.252213	0.516473	0.999898	0.962948	100282668/606430	2
Severe-Cold vs Control	Downregulated	Metabolism	Energy metabolism	zma00710	Carbon fixation by Calvin cycle	3/287	26/2716	0.115385	1.09193	0.161879	0.528829	0.999898	0.962948	542290/100282134/107305678	3
Severe-Cold vs Control	Downregulated	Metabolism	Amino acid metabolism	zma00250	Alanine, aspartate and glutamate metabolism	4/287	36/2716	0.111111	1.05149	0.106887	0.537578	0.999898	0.962948	100193614/100191977/100192351/542400	4
Severe-Cold vs Control	Downregulated	Genetic Information Processing	Folding, sorting and degradation	zma04122	Sulfur relay system	1/287	7/2716	0.142857	1.35192	0.320403	0.54282	0.999898	0.962948	103638013	1
Severe-Cold vs Control	Downregulated	Metabolism	Carbohydrate metabolism	zma00052	Galactose metabolism	3/287	27/2716	0.111111	1.05149	0.0924115	0.555249	0.999898	0.962948	100382295/100283171/100285169	3
Severe-Cold vs Control	Downregulated	Metabolism	Amino acid metabolism	zma00220	Arginine biosynthesis	3/287	28/2716	0.107143	1.01394	0.0254774	0.580769	0.999898	0.962948	100193614/100191977/542400	3
Severe-Cold vs Control	Downregulated	Genetic Information Processing	Folding, sorting and degradation	zma03060	Protein export	3/287	28/2716	0.107143	1.01394	0.0254774	0.580769	0.999898	0.962948	100276798/100191268/100276891	3
Severe-Cold vs Control	Downregulated	Cellular Processes	Cell growth and death	zma04216	Ferroptosis	2/287	18/2716	0.111111	1.05149	0.0753277	0.581946	0.999898	0.962948	100283910/100280443	2
Severe-Cold vs Control	Downregulated	Environmental Information Processing	Signal transduction	zma04340	Hedgehog signaling pathway	2/287	18/2716	0.111111	1.05149	0.0753277	0.581946	0.999898	0.962948	100281714/100277076	2
Severe-Cold vs Control	Downregulated	Cellular Processes	Cell growth and death	zma04218	Cellular senescence	5/287	49/2716	0.102041	0.965655	-0.0833811	0.603058	0.999898	0.962948	100282306/103650257/100273306/103649996/606468	5
Severe-Cold vs Control	Downregulated	Metabolism	Glycan biosynthesis and metabolism	zma00563	Glycosylphosphatidylinositol (GPI)-anchor biosynthesis	2/287	19/2716	0.105263	0.996149	-0.00578938	0.612156	0.999898	0.962948	100282494/100283695	2
Severe-Cold vs Control	Downregulated	Cellular Processes	Cellular community - eukaryotes	zma04510	Focal adhesion	2/287	19/2716	0.105263	0.996149	-0.00578938	0.612156	0.999898	0.962948	100381628/100282306	2
Severe-Cold vs Control	Downregulated	Metabolism	Biosynthesis of other secondary metabolites	zma00999	Biosynthesis of various plant secondary metabolites	3/287	30/2716	0.1	0.946341	-0.101568	0.628958	0.999898	0.962948	103652724/103632152/100280148	3
Severe-Cold vs Control	Downregulated	Cellular Processes	Cellular community - eukaryotes	zma04520	Adherens junction	1/287	9/2716	0.111111	1.05149	0.0531761	0.634575	0.999898	0.962948	100274243	1
Severe-Cold vs Control	Downregulated			zma04981	Folate transport and metabolism	1/287	9/2716	0.111111	1.05149	0.0531761	0.634575	0.999898	0.962948	100285145	1
Severe-Cold vs Control	Downregulated	Environmental Information Processing	Signal transduction	zma04075	Plant hormone signal transduction	16/287	160/2716	0.1	0.946341	-0.240453	0.635272	0.999898	0.962948	100285200/541632/100285744/542294/100384587/100384553/100283352/100284944/100194253/606468/100192658/100191581/100274111/542400/100502387/100384328	16
Severe-Cold vs Control	Downregulated	Metabolism	Amino acid metabolism	zma00260	Glycine, serine and threonine metabolism	4/287	41/2716	0.097561	0.92326	-0.170163	0.643701	0.999898	0.962948	100281928/100279553/100381818/100280735	4
Severe-Cold vs Control	Downregulated	Cellular Processes	Cell motility	zma04814	Motor proteins	4/287	41/2716	0.097561	0.92326	-0.170163	0.643701	0.999898	0.962948	103637908/100284092/103644344/100273396	4
Severe-Cold vs Control	Downregulated	Metabolism	Metabolism of cofactors and vitamins	zma00860	Porphyrin metabolism	3/287	31/2716	0.0967742	0.915814	-0.162016	0.65158	0.999898	0.962948	100191548/100274228/100280491	3
Severe-Cold vs Control	Downregulated	Genetic Information Processing	Folding, sorting and degradation	zma03018	RNA degradation	6/287	63/2716	0.0952381	0.901278	-0.272477	0.669093	0.999898	0.962948	100279265/100282788/100383807/100282279/100284434/100282349	6
Severe-Cold vs Control	Downregulated	Cellular Processes	Cellular community - eukaryotes	zma04540	Gap junction	1/287	10/2716	0.1	0.946341	-0.0584234	0.673318	0.999898	0.962948	100281714	1
Severe-Cold vs Control	Downregulated	Metabolism	Amino acid metabolism	zma00280	Valine, leucine and isoleucine degradation	3/287	33/2716	0.0909091	0.86031	-0.277474	0.693829	0.999898	0.962948	100283469/100381818/100285783	3
Severe-Cold vs Control	Downregulated	Metabolism	Global and overview maps	zma01240	Biosynthesis of cofactors	13/287	137/2716	0.0948905	0.897988	-0.421111	0.705397	0.999898	0.962948	100285653/100282668/100193891/100282921/100191548/100272292/100382295/100279567/100283818/100193984/100381818/100192017/100191565	13
Severe-Cold vs Control	Downregulated	Metabolism	Biosynthesis of other secondary metabolites	zma00261	Monobactam biosynthesis	1/287	11/2716	0.0909091	0.86031	-0.159547	0.707966	0.999898	0.962948	100279553	1
Severe-Cold vs Control	Downregulated	Metabolism	Glycan biosynthesis and metabolism	zma00511	Other glycan degradation	1/287	11/2716	0.0909091	0.86031	-0.159547	0.707966	0.999898	0.962948	103638195	1
Severe-Cold vs Control	Downregulated	Metabolism	Biosynthesis of other secondary metabolites	zma00960	Tropane, piperidine and pyridine alkaloid biosynthesis	1/287	11/2716	0.0909091	0.86031	-0.159547	0.707966	0.999898	0.962948	100274415	1
Severe-Cold vs Control	Downregulated	Metabolism	Energy metabolism	zma00920	Sulfur metabolism	2/287	23/2716	0.0869565	0.822906	-0.293132	0.716344	0.999898	0.962948	103631673/100285812	2
Severe-Cold vs Control	Downregulated	Organismal Systems	Environmental adaptation	zma04712	Circadian rhythm - plant	2/287	23/2716	0.0869565	0.822906	-0.293132	0.716344	0.999898	0.962948	100274243/100274415	2
Severe-Cold vs Control	Downregulated	Metabolism	Amino acid metabolism	zma00400	Phenylalanine, tyrosine and tryptophan biosynthesis	3/287	35/2716	0.0857143	0.81115	-0.386469	0.73211	0.999898	0.962948	100194071/100273905/100286258	3
Severe-Cold vs Control	Downregulated	Metabolism	Carbohydrate metabolism	zma00640	Propanoate metabolism	2/287	24/2716	0.0833333	0.788618	-0.357477	0.738419	0.999898	0.962948	100283469/100381818	2
Severe-Cold vs Control	Downregulated	Organismal Systems	Endocrine system	zma04920	Adipocytokine signaling pathway	2/287	24/2716	0.0833333	0.788618	-0.357477	0.738419	0.999898	0.962948	100281511/103632272	2
Severe-Cold vs Control	Downregulated	Genetic Information Processing	Replication and repair	zma03430	Mismatch repair	1/287	12/2716	0.0833333	0.788618	-0.252213	0.738951	0.999898	0.962948	100280534	1
Severe-Cold vs Control	Downregulated	Organismal Systems	Immune system	zma04625	C-type lectin receptor signaling pathway	1/287	12/2716	0.0833333	0.788618	-0.252213	0.738951	0.999898	0.962948	606468	1
Severe-Cold vs Control	Downregulated	Metabolism	Carbohydrate metabolism	zma00520	Amino sugar and nucleotide sugar metabolism	6/287	68/2716	0.0882353	0.835007	-0.473557	0.740422	0.999898	0.962948	100304323/100382295/100283428/100381610/542737/100192027	6
Severe-Cold vs Control	Downregulated	Cellular Processes	Cell growth and death	zma04217	Necroptosis	3/287	36/2716	0.0833333	0.788618	-0.438798	0.749795	0.999898	0.962948	100193614/100273753/542400	3
Severe-Cold vs Control	Downregulated	Cellular Processes	Transport and catabolism	zma04145	Phagosome	4/287	48/2716	0.0833333	0.788618	-0.507818	0.763112	0.999898	0.962948	103643294/100276798/100285771/100193453	4
Severe-Cold vs Control	Downregulated	Metabolism	Amino acid metabolism	zma00290	Valine, leucine and isoleucine biosynthesis	1/287	13/2716	0.0769231	0.727955	-0.33791	0.766658	0.999898	0.962948	100279727	1
Severe-Cold vs Control	Downregulated	Metabolism	Amino acid metabolism	zma00330	Arginine and proline metabolism	3/287	38/2716	0.0789474	0.747112	-0.539545	0.782357	0.999898	0.962948	100282945/100282908/100274319	3
Severe-Cold vs Control	Downregulated	Metabolism	Amino acid metabolism	zma00380	Tryptophan metabolism	2/287	27/2716	0.0740741	0.700994	-0.536635	0.796033	0.999898	0.962948	100194006/100381818	2
Severe-Cold vs Control	Downregulated	Organismal Systems	Circulatory system	zma04261	Adrenergic signaling in cardiomyocytes	2/287	27/2716	0.0740741	0.700994	-0.536635	0.796033	0.999898	0.962948	100282306/606468	2
Severe-Cold vs Control	Downregulated	Human Diseases	Infectious disease: viral	zma05168	Herpes simplex virus 1 infection	2/287	27/2716	0.0740741	0.700994	-0.536635	0.796033	0.999898	0.962948	103640610/100282306	2
Severe-Cold vs Control	Downregulated	Metabolism	Carbohydrate metabolism	zma00562	Inositol phosphate metabolism	3/287	39/2716	0.0769231	0.727955	-0.588113	0.797286	0.999898	0.962948	103643294/100381628/100191939	3
Severe-Cold vs Control	Downregulated	Organismal Systems	Environmental adaptation	zma04626	Plant-pathogen interaction	7/287	85/2716	0.0823529	0.77934	-0.71037	0.810967	0.999898	0.962948	100283194/103636541/100383070/103635158/606468/100384248/100283515	7
Severe-Cold vs Control	Downregulated	Environmental Information Processing	Signal transduction	zma04016	MAPK signaling pathway - plant	6/287	75/2716	0.08	0.757073	-0.73322	0.820808	0.999898	0.962948	100279811/103636541/100274413/103635158/606468/100384248	6
Severe-Cold vs Control	Downregulated	Metabolism	Global and overview maps	zma01230	Biosynthesis of amino acids	13/287	151/2716	0.0860927	0.814731	-0.805118	0.826077	0.999898	0.962948	100273435/100191977/100281928/100279553/100279727/100192351/100194071/100273905/103631673/100283445/100280735/100286258/542400	13
Severe-Cold vs Control	Downregulated	Genetic Information Processing	Chromosome	zma03083	Polycomb repressive complex	2/287	29/2716	0.0689655	0.652649	-0.646317	0.827943	0.999898	0.962948	100193206/100274243	2
Severe-Cold vs Control	Downregulated	Metabolism	Carbohydrate metabolism	zma00040	Pentose and glucuronate interconversions	1/287	16/2716	0.0625	0.591463	-0.563276	0.833395	0.999898	0.962948	100382295	1
Severe-Cold vs Control	Downregulated	Metabolism	Lipid metabolism	zma00061	Fatty acid biosynthesis	2/287	30/2716	0.0666667	0.630894	-0.698667	0.842157	0.999898	0.962948	100284973/100280714	2
Severe-Cold vs Control	Downregulated	Metabolism	Global and overview maps	zma01212	Fatty acid metabolism	3/287	43/2716	0.0697674	0.660238	-0.771829	0.848697	0.999898	0.962948	100284973/100273207/100280714	3
Severe-Cold vs Control	Downregulated	Organismal Systems	Immune system	zma04623	Cytosolic DNA-sensing pathway	1/287	17/2716	0.0588235	0.556671	-0.630175	0.851105	0.999898	0.962948	100279394	1
Severe-Cold vs Control	Downregulated	Metabolism	Carbohydrate metabolism	zma00020	Citrate cycle (TCA cycle)	3/287	44/2716	0.0681818	0.645233	-0.815387	0.859638	0.999898	0.962948	100381818/100282134/107305678	3
Severe-Cold vs Control	Downregulated	Cellular Processes	Transport and catabolism	zma04144	Endocytosis	8/287	102/2716	0.0784314	0.742229	-0.911999	0.861294	0.999898	0.962948	100381628/100193449/103650611/100282310/103637862/100284295/100280265/103630917	8
Severe-Cold vs Control	Downregulated	Organismal Systems	Endocrine system	zma04910	Insulin signaling pathway	3/287	46/2716	0.0652174	0.617179	-0.899976	0.879461	0.999898	0.962948	100281511/100282306/606468	3
Severe-Cold vs Control	Downregulated	Metabolism	Lipid metabolism	zma00100	Steroid biosynthesis	1/287	19/2716	0.0526316	0.498074	-0.754549	0.881092	0.999898	0.962948	103636624	1
Severe-Cold vs Control	Downregulated	Metabolism	Metabolism of cofactors and vitamins	zma00670	One carbon pool by folate	1/287	19/2716	0.0526316	0.498074	-0.754549	0.881092	0.999898	0.962948	100381818	1
Severe-Cold vs Control	Downregulated	Organismal Systems	Endocrine system	zma03320	PPAR signaling pathway	1/287	19/2716	0.0526316	0.498074	-0.754549	0.881092	0.999898	0.962948	100285783	1
Severe-Cold vs Control	Downregulated	Genetic Information Processing	Replication and repair	zma03440	Homologous recombination	1/287	19/2716	0.0526316	0.498074	-0.754549	0.881092	0.999898	0.962948	100280534	1
Severe-Cold vs Control	Downregulated	Genetic Information Processing	Replication and repair	zma03420	Nucleotide excision repair	2/287	34/2716	0.0588235	0.556671	-0.894021	0.888964	0.999898	0.962948	100280534/100381699	2
Severe-Cold vs Control	Downregulated	Genetic Information Processing	Folding, sorting and degradation	zma04130	SNARE interactions in vesicular transport	1/287	20/2716	0.05	0.473171	-0.812713	0.893746	0.999898	0.962948	100193453	1
Severe-Cold vs Control	Downregulated	Genetic Information Processing	Chromosome	zma03082	ATP-dependent chromatin remodeling	2/287	35/2716	0.0571429	0.540767	-0.939791	0.89847	0.999898	0.962948	100193206/100273753	2
Severe-Cold vs Control	Downregulated	Metabolism	Amino acid metabolism	zma00350	Tyrosine metabolism	1/287	21/2716	0.047619	0.450639	-0.868561	0.905057	0.999898	0.962948	541833	1
Severe-Cold vs Control	Downregulated	Metabolism	Metabolism of other amino acids	zma00460	Cyanoamino acid metabolism	1/287	21/2716	0.047619	0.450639	-0.868561	0.905057	0.999898	0.962948	100280148	1
Severe-Cold vs Control	Downregulated	Metabolism	Metabolism of cofactors and vitamins	zma00770	Pantothenate and CoA biosynthesis	1/287	21/2716	0.047619	0.450639	-0.868561	0.905057	0.999898	0.962948	100279727	1
Severe-Cold vs Control	Downregulated	Metabolism	Metabolism of cofactors and vitamins	zma00785	Lipoic acid metabolism	1/287	21/2716	0.047619	0.450639	-0.868561	0.905057	0.999898	0.962948	100381818	1
Severe-Cold vs Control	Downregulated	Cellular Processes	Transport and catabolism	zma04148	Efferocytosis	2/287	36/2716	0.0555556	0.525745	-0.984482	0.907216	0.999898	0.962948	100274319/100193072	2
Severe-Cold vs Control	Downregulated	Metabolism	Lipid metabolism	zma00592	alpha-Linolenic acid metabolism	1/287	23/2716	0.0434783	0.411453	-0.97418	0.924205	0.999898	0.962948	103636624	1
Severe-Cold vs Control	Downregulated	Cellular Processes	Transport and catabolism	zma04146	Peroxisome	3/287	52/2716	0.0576923	0.545966	-1.13615	0.924841	0.999898	0.962948	100191299/100286237/103643196	3
Severe-Cold vs Control	Downregulated	Metabolism	Metabolism of other amino acids	zma00410	beta-Alanine metabolism	1/287	26/2716	0.0384615	0.363977	-1.11994	0.945954	0.999898	0.962948	100283469	1
Severe-Cold vs Control	Downregulated	Metabolism	Carbohydrate metabolism	zma00053	Ascorbate and aldarate metabolism	1/287	27/2716	0.037037	0.350497	-1.16568	0.951721	0.999898	0.962948	100285047	1
Severe-Cold vs Control	Downregulated	Metabolism	Lipid metabolism	zma00561	Glycerolipid metabolism	2/287	44/2716	0.0454545	0.430155	-1.30971	0.955675	0.999898	0.962948	103636624/100383181	2
Severe-Cold vs Control	Downregulated	Metabolism	Carbohydrate metabolism	zma00620	Pyruvate metabolism	3/287	59/2716	0.0508475	0.481191	-1.38468	0.957777	0.999898	0.962948	100381818/100282134/107305678	3
Severe-Cold vs Control	Downregulated	Metabolism	Global and overview maps	zma01210	2-Oxocarboxylic acid metabolism	3/287	61/2716	0.0491803	0.465414	-1.45132	0.964348	0.999898	0.962948	100279553/100279727/100381818	3
Severe-Cold vs Control	Downregulated	Metabolism	Global and overview maps	zma01200	Carbon metabolism	9/287	140/2716	0.0642857	0.608362	-1.63526	0.969253	0.999898	0.962948	100193614/100281928/542290/100283469/103631673/100381818/100280735/100282134/107305678	9
Severe-Cold vs Control	Downregulated	Genetic Information Processing	Translation	zma03008	Ribosome biogenesis in eukaryotes	2/287	50/2716	0.04	0.378537	-1.52434	0.974976	0.999898	0.962948	100501283/100274243	2
Severe-Cold vs Control	Downregulated	Genetic Information Processing	Folding, sorting and degradation	zma04141	Protein processing in endoplasmic reticulum	8/287	133/2716	0.0601504	0.569228	-1.75075	0.977992	0.999898	0.962948	100284345/103635523/100276798/100384491/100282286/103639339/606418/100279293	8
Severe-Cold vs Control	Downregulated	Cellular Processes	Cellular community - eukaryotes	zma04530	Tight junction	1/287	35/2716	0.0285714	0.270383	-1.49311	0.980453	0.999898	0.962948	100281511	1
Severe-Cold vs Control	Downregulated	Genetic Information Processing	Translation	zma00970	Aminoacyl-tRNA biosynthesis	1/287	36/2716	0.0277778	0.262873	-1.53017	0.982546	0.999898	0.962948	100279253	1
Severe-Cold vs Control	Downregulated	Genetic Information Processing	Translation	zma03013	Nucleocytoplasmic transport	3/287	74/2716	0.0405405	0.383652	-1.84751	0.988591	0.999898	0.962948	103633416/100272301/100194061	3
Severe-Cold vs Control	Downregulated	Genetic Information Processing	Translation	zma03010	Ribosome	5/287	108/2716	0.0462963	0.438121	-2.04792	0.992394	0.999898	0.962948	100276267/100193699/100274150/100285964/100283777	5
Severe-Cold vs Control	Downregulated	Metabolism	Carbohydrate metabolism	zma00010	Glycolysis / Gluconeogenesis	2/287	73/2716	0.0273973	0.259272	-2.20487	0.997466	0.999898	0.962948	100283171/100381818	2
Severe-Cold vs Control	Downregulated	Genetic Information Processing	Translation	zma03015	mRNA surveillance pathway	2/287	85/2716	0.0235294	0.222669	-2.50246	0.999267	0.999898	0.962948	100285923/100282306	2
Severe-Cold vs Control	Downregulated	Metabolism	Energy metabolism	zma00190	Oxidative phosphorylation	1/287	66/2716	0.0151515	0.143385	-2.42129	0.999428	0.999898	0.962948	100285771	1
Severe-Cold vs Control	Downregulated	Genetic Information Processing	Transcription	zma03040	Spliceosome	3/287	123/2716	0.0243902	0.230815	-3.0005	0.999898	0.999898	0.962948	100384862/103636014/100282349	3
