# Supplementary material for: Differential cold stress intensities drive unique morphological and transcriptomic changes in Zea mays root hairs
Source: BMC Genomics. 2025 Sep 22;26:805. doi: 10.1186/s12864-025-12001-1 (PMC12452017; doi:10.1186/s12864-025-12001-1)
Supplement: Supplementary file 7 — Supplementary Material 7. [file 12864_2025_12001_MOESM7_ESM.xlsx]

## Sheet: Sheet 1
TF_Family	GeneID	Dataset	Expressed	DEG	log2FoldChange	padj
ABI3-VP1	Zm00001eb143690	Mild_Cold_vs_Control	No	No
ABI3-VP1	Zm00001eb427970	Mild_Cold_vs_Control	No	No
ABI3-VP1	Zm00001eb066270	Mild_Cold_vs_Control	No	No
ABI3-VP1	Zm00001eb051330	Mild_Cold_vs_Control	No	No
ABI3-VP1	Zm00001eb218990	Mild_Cold_vs_Control	No	No
ABI3-VP1	Zm00001eb006360	Mild_Cold_vs_Control	No	No
ABI3-VP1	Zm00001eb001550	Mild_Cold_vs_Control	Yes	No	-0.332096	0.00686068
ABI3-VP1	Zm00001eb073010	Mild_Cold_vs_Control	Yes	No	-0.426272	0.0115985
ABI3-VP1	Zm00001eb171080	Mild_Cold_vs_Control	Yes	No	-0.70988	4.48374e-06
ABI3-VP1	Zm00001eb171070	Mild_Cold_vs_Control	Yes	Yes	-1.33813	0.00045826
ABI3-VP1	Zm00001eb250760	Mild_Cold_vs_Control	No	No
ABI3-VP1	Zm00001eb082150	Mild_Cold_vs_Control	Yes	No	0.650887	1.22866e-24
ABI3-VP1	Zm00001eb219020	Mild_Cold_vs_Control	No	No
ABI3-VP1	Zm00001eb361400	Mild_Cold_vs_Control	No	No
ABI3-VP1	Zm00001eb361390	Mild_Cold_vs_Control	No	No
ABI3-VP1	Zm00001eb361750	Mild_Cold_vs_Control	No	No
ABI3-VP1	Zm00001eb421100	Mild_Cold_vs_Control	No	No
ABI3-VP1	Zm00001eb324300	Mild_Cold_vs_Control	Yes	No	0.499451	8.62734e-08
ABI3-VP1	Zm00001eb415750	Mild_Cold_vs_Control	Yes	Yes	-4.91116	0.00193451
ABI3-VP1	Zm00001eb051370	Mild_Cold_vs_Control	Yes	No	-0.237744	0.235356
ABI3-VP1	Zm00001eb414160	Mild_Cold_vs_Control	No	No
ABI3-VP1	Zm00001eb033180	Mild_Cold_vs_Control	No	No
ABI3-VP1	Zm00001eb088080	Mild_Cold_vs_Control	No	No
ABI3-VP1	Zm00001eb270000	Mild_Cold_vs_Control	Yes	No	-0.0839954	0.608675
ABI3-VP1	Zm00001eb051350	Mild_Cold_vs_Control	Yes	No	-0.557694	0.392143
ABI3-VP1	Zm00001eb051340	Mild_Cold_vs_Control	No	No
ABI3-VP1	Zm00001eb144270	Mild_Cold_vs_Control	Yes	No	-0.273509	0.831189
ABI3-VP1	Zm00001eb330690	Mild_Cold_vs_Control	Yes	Yes	1.21456	2.52914e-31
ABI3-VP1	Zm00001eb360750	Mild_Cold_vs_Control	Yes	No	0.32453	0.671033
ABI3-VP1	Zm00001eb022070	Mild_Cold_vs_Control	No	No
ABI3-VP1	Zm00001eb246280	Mild_Cold_vs_Control	Yes	No	0.294078	2.26539e-07
ABI3-VP1	Zm00001eb168870	Mild_Cold_vs_Control	Yes	No	0.110404	0.830005
ABI3-VP1	Zm00001eb268680	Mild_Cold_vs_Control	No	No
ABI3-VP1	Zm00001eb393690	Mild_Cold_vs_Control	No	No
ABI3-VP1	Zm00001eb111570	Mild_Cold_vs_Control	Yes	No	-0.685159	0.00126467
ABI3-VP1	Zm00001eb197370	Mild_Cold_vs_Control	No	No
ABI3-VP1	Zm00001eb406950	Mild_Cold_vs_Control	Yes	Yes	1.6635	2.36804e-16
ABI3-VP1	Zm00001eb347830	Mild_Cold_vs_Control	No	No
ABI3-VP1	Zm00001eb401610	Mild_Cold_vs_Control	No	No
ABI3-VP1	Zm00001eb412120	Mild_Cold_vs_Control	No	No
ABI3-VP1	Zm00001eb290900	Mild_Cold_vs_Control	No	No
ABI3-VP1	Zm00001eb030510	Mild_Cold_vs_Control	No	No
ABI3-VP1	Zm00001eb198710	Mild_Cold_vs_Control	Yes	No	-0.0245518	0.844589
ABI3-VP1	Zm00001eb161000	Mild_Cold_vs_Control	No	No
ABI3-VP1	Zm00001eb259870	Mild_Cold_vs_Control	No	No
ABI3-VP1	Zm00001eb413890	Mild_Cold_vs_Control	Yes	No	-0.144663	0.744904
AlfinLike	Zm00001eb282300	Mild_Cold_vs_Control	Yes	No	0.358835	0.0284927
AlfinLike	Zm00001eb244180	Mild_Cold_vs_Control	Yes	No	-0.892304	3.9299e-10
AlfinLike	Zm00001eb327240	Mild_Cold_vs_Control	Yes	No	0.634996	0.00850836
AlfinLike	Zm00001eb138270	Mild_Cold_vs_Control	Yes	No	0.0637884	0.431135
AlfinLike	Zm00001eb288280	Mild_Cold_vs_Control	Yes	No	0.156359	0.0712413
AlfinLike	Zm00001eb411150	Mild_Cold_vs_Control	Yes	No	0.361661	2.03292e-05
AlfinLike	Zm00001eb182490	Mild_Cold_vs_Control	Yes	No	-0.661846	6.04491e-05
AlfinLike	Zm00001eb365950	Mild_Cold_vs_Control	Yes	No	0.247839	0.0904499
AlfinLike	Zm00001eb353930	Mild_Cold_vs_Control	Yes	No	0.395006	0.00261916
AlfinLike	Zm00001eb423260	Mild_Cold_vs_Control	No	No
AlfinLike	Zm00001eb349140	Mild_Cold_vs_Control	Yes	No	-0.0408411	0.691775
AlfinLike	Zm00001eb336120	Mild_Cold_vs_Control	Yes	Yes	-1.88787	5.09739e-30
AlfinLike	Zm00001eb145370	Mild_Cold_vs_Control	Yes	No	-0.262426	0.100014
AlfinLike	Zm00001eb423200	Mild_Cold_vs_Control	No	No
AlfinLike	Zm00001eb062440	Mild_Cold_vs_Control	Yes	No	-0.351013	8.48763e-05
AlfinLike	Zm00001eb211960	Mild_Cold_vs_Control	No	No
AlfinLike	Zm00001eb211950	Mild_Cold_vs_Control	No	No
AlfinLike	Zm00001eb211940	Mild_Cold_vs_Control	No	No
AlfinLike	Zm00001eb211920	Mild_Cold_vs_Control	No	No
AlfinLike	Zm00001eb211910	Mild_Cold_vs_Control	Yes	No	-0.162874	0.0998465
AlfinLike	Zm00001eb211930	Mild_Cold_vs_Control	No	No
AlfinLike	Zm00001eb211900	Mild_Cold_vs_Control	Yes	No	0.359551	0.229054
AlfinLike	Zm00001eb168160	Mild_Cold_vs_Control	Yes	No	-0.55017	2.08635e-06
AlfinLike	Zm00001eb094990	Mild_Cold_vs_Control	Yes	No	-0.0348284	0.864368
AP2-EREB	Zm00001eb391190	Mild_Cold_vs_Control	No	No
AP2-EREB	Zm00001eb391180	Mild_Cold_vs_Control	No	No
AP2-EREB	Zm00001eb429870	Mild_Cold_vs_Control	Yes	Yes	-1.56034	2.42709e-13
AP2-EREB	Zm00001eb103100	Mild_Cold_vs_Control	No	No
AP2-EREB	Zm00001eb011550	Mild_Cold_vs_Control	No	No
AP2-EREB	Zm00001eb186480	Mild_Cold_vs_Control	No	No
AP2-EREB	Zm00001eb074730	Mild_Cold_vs_Control	No	No
AP2-EREB	Zm00001eb193670	Mild_Cold_vs_Control	Yes	Yes	1.67376	1.13549e-16
AP2-EREB	Zm00001eb206360	Mild_Cold_vs_Control	Yes	No	-0.594574	8.25419e-05
AP2-EREB	Zm00001eb282240	Mild_Cold_vs_Control	No	No
AP2-EREB	Zm00001eb250540	Mild_Cold_vs_Control	Yes	No	0.619456	0.00802404
AP2-EREB	Zm00001eb250530	Mild_Cold_vs_Control	No	No
AP2-EREB	Zm00001eb062460	Mild_Cold_vs_Control	Yes	No	0.547994	1.82638e-07
AP2-EREB	Zm00001eb344200	Mild_Cold_vs_Control	No	No
AP2-EREB	Zm00001eb193550	Mild_Cold_vs_Control	Yes	Yes	-2.00138	0.0404134
AP2-EREB	Zm00001eb192960	Mild_Cold_vs_Control	Yes	No	0.390174	1.67924e-21
AP2-EREB	Zm00001eb192320	Mild_Cold_vs_Control	Yes	No	-0.664261	0.64767
AP2-EREB	Zm00001eb250560	Mild_Cold_vs_Control	No	No
AP2-EREB	Zm00001eb194220	Mild_Cold_vs_Control	Yes	No	-0.662542	2.70743e-08
AP2-EREB	Zm00001eb255160	Mild_Cold_vs_Control	Yes	No	-0.273016	8.6412e-05
AP2-EREB	Zm00001eb273390	Mild_Cold_vs_Control	Yes	No	-0.478485	0.00883087
AP2-EREB	Zm00001eb195920	Mild_Cold_vs_Control	Yes	Yes	-1.46836	0.0212052
AP2-EREB	Zm00001eb422470	Mild_Cold_vs_Control	Yes	No	0.814988	0.147009
AP2-EREB	Zm00001eb347600	Mild_Cold_vs_Control	Yes	No	0.278275	0.00301022
AP2-EREB	Zm00001eb318900	Mild_Cold_vs_Control	No	No
AP2-EREB	Zm00001eb067980	Mild_Cold_vs_Control	Yes	No	0.958993	0.104861
AP2-EREB	Zm00001eb067970	Mild_Cold_vs_Control	No	No
AP2-EREB	Zm00001eb271520	Mild_Cold_vs_Control	No	No
AP2-EREB	Zm00001eb015020	Mild_Cold_vs_Control	Yes	No	1.50692	0.157564
AP2-EREB	Zm00001eb279090	Mild_Cold_vs_Control	Yes	No	-0.433225	0.440599
AP2-EREB	Zm00001eb407760	Mild_Cold_vs_Control	Yes	No	-0.504787	0.312676
AP2-EREB	Zm00001eb369550	Mild_Cold_vs_Control	No	No
AP2-EREB	Zm00001eb249440	Mild_Cold_vs_Control	Yes	Yes	1.32781	3.34956e-10
AP2-EREB	Zm00001eb372660	Mild_Cold_vs_Control	Yes	Yes	-1.96893	8.64675e-54
AP2-EREB	Zm00001eb182300	Mild_Cold_vs_Control	No	No
AP2-EREB	Zm00001eb377180	Mild_Cold_vs_Control	No	No
AP2-EREB	Zm00001eb296430	Mild_Cold_vs_Control	No	No
AP2-EREB	Zm00001eb007430	Mild_Cold_vs_Control	No	No
AP2-EREB	Zm00001eb007420	Mild_Cold_vs_Control	No	No
AP2-EREB	Zm00001eb318890	Mild_Cold_vs_Control	Yes	No	-0.390921	0.717123
AP2-EREB	Zm00001eb005650	Mild_Cold_vs_Control	No	No
AP2-EREB	Zm00001eb384720	Mild_Cold_vs_Control	No	No
AP2-EREB	Zm00001eb117840	Mild_Cold_vs_Control	No	No
AP2-EREB	Zm00001eb117830	Mild_Cold_vs_Control	Yes	Yes	-2.45632	0.0478685
AP2-EREB	Zm00001eb291720	Mild_Cold_vs_Control	No	No
AP2-EREB	Zm00001eb112070	Mild_Cold_vs_Control	No	No
AP2-EREB	Zm00001eb112060	Mild_Cold_vs_Control	No	No
AP2-EREB	Zm00001eb023210	Mild_Cold_vs_Control	Yes	Yes	1.91426	0.00671004
AP2-EREB	Zm00001eb067800	Mild_Cold_vs_Control	No	No
AP2-EREB	Zm00001eb235640	Mild_Cold_vs_Control	No	No
AP2-EREB	Zm00001eb068530	Mild_Cold_vs_Control	Yes	No	-0.217578	0.044089
AP2-EREB	Zm00001eb402040	Mild_Cold_vs_Control	No	No
AP2-EREB	Zm00001eb402030	Mild_Cold_vs_Control	No	No
AP2-EREB	Zm00001eb342850	Mild_Cold_vs_Control	No	No
AP2-EREB	Zm00001eb119540	Mild_Cold_vs_Control	Yes	No	0.653016	0.0982553
AP2-EREB	Zm00001eb414830	Mild_Cold_vs_Control	No	No
AP2-EREB	Zm00001eb145420	Mild_Cold_vs_Control	Yes	No	0.829841	1.72482e-10
AP2-EREB	Zm00001eb144510	Mild_Cold_vs_Control	No	No
AP2-EREB	Zm00001eb413930	Mild_Cold_vs_Control	Yes	No	-0.410721	0.0606532
AP2-EREB	Zm00001eb387280	Mild_Cold_vs_Control	No	No
AP2-EREB	Zm00001eb269420	Mild_Cold_vs_Control	No	No
AP2-EREB	Zm00001eb193060	Mild_Cold_vs_Control	No	No
AP2-EREB	Zm00001eb065170	Mild_Cold_vs_Control	No	No
AP2-EREB	Zm00001eb065180	Mild_Cold_vs_Control	No	No
AP2-EREB	Zm00001eb041070	Mild_Cold_vs_Control	Yes	Yes	-2.40638	2.34722e-12
AP2-EREB	Zm00001eb074900	Mild_Cold_vs_Control	Yes	Yes	-1.64297	5.62611e-15
AP2-EREB	Zm00001eb107500	Mild_Cold_vs_Control	No	No
AP2-EREB	Zm00001eb145470	Mild_Cold_vs_Control	No	No
AP2-EREB	Zm00001eb303690	Mild_Cold_vs_Control	Yes	No	0.148463	0.0216063
AP2-EREB	Zm00001eb303680	Mild_Cold_vs_Control	Yes	No	0.0480365	0.643858
AP2-EREB	Zm00001eb103110	Mild_Cold_vs_Control	Yes	Yes	-5.21259	7.47197e-05
AP2-EREB	Zm00001eb249450	Mild_Cold_vs_Control	No	No
AP2-EREB	Zm00001eb393510	Mild_Cold_vs_Control	No	No
AP2-EREB	Zm00001eb073560	Mild_Cold_vs_Control	No	No
AP2-EREB	Zm00001eb285760	Mild_Cold_vs_Control	No	No
AP2-EREB	Zm00001eb401290	Mild_Cold_vs_Control	Yes	Yes	1.09425	0.0296181
AP2-EREB	Zm00001eb268180	Mild_Cold_vs_Control	No	No
AP2-EREB	Zm00001eb222470	Mild_Cold_vs_Control	No	No
AP2-EREB	Zm00001eb248390	Mild_Cold_vs_Control	Yes	No	2.4882	0.219375
AP2-EREB	Zm00001eb248380	Mild_Cold_vs_Control	Yes	Yes	1.37414	1.09158e-08
AP2-EREB	Zm00001eb150000	Mild_Cold_vs_Control	No	No
AP2-EREB	Zm00001eb175740	Mild_Cold_vs_Control	No	No
AP2-EREB	Zm00001eb037530	Mild_Cold_vs_Control	Yes	Yes	-2.5455	2.13265e-05
AP2-EREB	Zm00001eb359500	Mild_Cold_vs_Control	No	No
AP2-EREB	Zm00001eb265610	Mild_Cold_vs_Control	Yes	No	0.613888	5.70158e-17
AP2-EREB	Zm00001eb302890	Mild_Cold_vs_Control	Yes	No	0.621626	3.5354e-05
AP2-EREB	Zm00001eb369560	Mild_Cold_vs_Control	Yes	Yes	1.22369	2.77163e-16
AP2-EREB	Zm00001eb288320	Mild_Cold_vs_Control	No	No
AP2-EREB	Zm00001eb093560	Mild_Cold_vs_Control	Yes	Yes	1.3688	7.28582e-05
AP2-EREB	Zm00001eb427130	Mild_Cold_vs_Control	No	No
AP2-EREB	Zm00001eb074910	Mild_Cold_vs_Control	No	No
AP2-EREB	Zm00001eb318920	Mild_Cold_vs_Control	No	No
AP2-EREB	Zm00001eb175640	Mild_Cold_vs_Control	No	No
AP2-EREB	Zm00001eb257170	Mild_Cold_vs_Control	Yes	No	0.24645	0.028194
AP2-EREB	Zm00001eb084720	Mild_Cold_vs_Control	No	No
AP2-EREB	Zm00001eb352580	Mild_Cold_vs_Control	Yes	No	0.197951	0.0113054
AP2-EREB	Zm00001eb352570	Mild_Cold_vs_Control	No	No
AP2-EREB	Zm00001eb309590	Mild_Cold_vs_Control	Yes	No	-0.892734	0.00204118
AP2-EREB	Zm00001eb004020	Mild_Cold_vs_Control	No	No
AP2-EREB	Zm00001eb338940	Mild_Cold_vs_Control	Yes	No	1.15667	0.0547758
AP2-EREB	Zm00001eb071190	Mild_Cold_vs_Control	Yes	No	0.167199	0.275353
AP2-EREB	Zm00001eb168540	Mild_Cold_vs_Control	No	No
AP2-EREB	Zm00001eb290290	Mild_Cold_vs_Control	No	No
AP2-EREB	Zm00001eb290280	Mild_Cold_vs_Control	No	No
AP2-EREB	Zm00001eb007000	Mild_Cold_vs_Control	Yes	Yes	-1.85946	0.00114126
AP2-EREB	Zm00001eb313850	Mild_Cold_vs_Control	Yes	No	0.77783	3.00692e-08
AP2-EREB	Zm00001eb120590	Mild_Cold_vs_Control	No	No
AP2-EREB	Zm00001eb249470	Mild_Cold_vs_Control	No	No
AP2-EREB	Zm00001eb073550	Mild_Cold_vs_Control	No	No
AP2-EREB	Zm00001eb168040	Mild_Cold_vs_Control	Yes	No	-0.634762	0.167059
AP2-EREB	Zm00001eb249320	Mild_Cold_vs_Control	No	No
AP2-EREB	Zm00001eb035470	Mild_Cold_vs_Control	No	No
AP2-EREB	Zm00001eb311180	Mild_Cold_vs_Control	Yes	No	-0.911228	5.84983e-16
AP2-EREB	Zm00001eb355240	Mild_Cold_vs_Control	Yes	Yes	1.0545	4.01641e-28
AP2-EREB	Zm00001eb202570	Mild_Cold_vs_Control	Yes	No	-1.19436	0.147102
AP2-EREB	Zm00001eb027780	Mild_Cold_vs_Control	Yes	No	-1.2413	0.0678827
AP2-EREB	Zm00001eb348560	Mild_Cold_vs_Control	Yes	No	-0.364508	0.670593
AP2-EREB	Zm00001eb299300	Mild_Cold_vs_Control	No	No
AP2-EREB	Zm00001eb318910	Mild_Cold_vs_Control	Yes	No	0.187662	0.481424
AP2-EREB	Zm00001eb318060	Mild_Cold_vs_Control	Yes	Yes	-1.29458	6.08021e-13
AP2-EREB	Zm00001eb356440	Mild_Cold_vs_Control	No	No
AP2-EREB	Zm00001eb335200	Mild_Cold_vs_Control	Yes	No	0.17086	0.369278
AP2-EREB	Zm00001eb335190	Mild_Cold_vs_Control	Yes	Yes	4.06961	9.55562e-07
AP2-EREB	Zm00001eb037040	Mild_Cold_vs_Control	Yes	Yes	1.51221	2.02728e-08
AP2-EREB	Zm00001eb303820	Mild_Cold_vs_Control	No	No
AP2-EREB	Zm00001eb303810	Mild_Cold_vs_Control	Yes	Yes	-1.30211	7.86832e-08
AP2-EREB	Zm00001eb375580	Mild_Cold_vs_Control	Yes	No	0.562192	0.0347834
AP2-EREB	Zm00001eb007370	Mild_Cold_vs_Control	No	No
AP2-EREB	Zm00001eb402050	Mild_Cold_vs_Control	No	No
AP2-EREB	Zm00001eb421530	Mild_Cold_vs_Control	No	No
AP2-EREB	Zm00001eb156040	Mild_Cold_vs_Control	Yes	No	-0.659264	0.00479647
AP2-EREB	Zm00001eb187190	Mild_Cold_vs_Control	Yes	Yes	-3.09327	0.00377192
AP2-EREB	Zm00001eb305780	Mild_Cold_vs_Control	Yes	Yes	-1.94197	0.00275793
AP2-EREB	Zm00001eb242090	Mild_Cold_vs_Control	Yes	No	-0.947393	6.8867e-09
AP2-EREB	Zm00001eb005740	Mild_Cold_vs_Control	No	No
AP2-EREB	Zm00001eb084820	Mild_Cold_vs_Control	Yes	No	0.165232	0.130002
AP2-EREB	Zm00001eb084810	Mild_Cold_vs_Control	Yes	No	0.307705	0.0432613
AP2-EREB	Zm00001eb183620	Mild_Cold_vs_Control	No	No
AP2-EREB	Zm00001eb289170	Mild_Cold_vs_Control	Yes	Yes	2.28935	9.6126e-14
AP2-EREB	Zm00001eb153470	Mild_Cold_vs_Control	Yes	No	0.366303	0.00467692
AP2-EREB	Zm00001eb271260	Mild_Cold_vs_Control	Yes	No	-1.04532	0.129325
AP2-EREB	Zm00001eb256080	Mild_Cold_vs_Control	Yes	Yes	1.82468	4.33151e-22
AP2-EREB	Zm00001eb256070	Mild_Cold_vs_Control	Yes	No	0.858782	0.29775
AP2-EREB	Zm00001eb038660	Mild_Cold_vs_Control	No	No
AP2-EREB	Zm00001eb234870	Mild_Cold_vs_Control	Yes	No	-0.444317	0.0027795
AP2-EREB	Zm00001eb255860	Mild_Cold_vs_Control	No	No
AP2-EREB	Zm00001eb177550	Mild_Cold_vs_Control	No	No
AP2-EREB	Zm00001eb139970	Mild_Cold_vs_Control	No	No
AP2-EREB	Zm00001eb051660	Mild_Cold_vs_Control	Yes	No	1.51801	0.11876
AP2-EREB	Zm00001eb313350	Mild_Cold_vs_Control	Yes	Yes	-1.55129	0.0039589
AP2-EREB	Zm00001eb313340	Mild_Cold_vs_Control	No	No
AP2-EREB	Zm00001eb239430	Mild_Cold_vs_Control	No	No
AP2-EREB	Zm00001eb276700	Mild_Cold_vs_Control	No	No
AP2-EREB	Zm00001eb276690	Mild_Cold_vs_Control	No	No
AP2-EREB	Zm00001eb343790	Mild_Cold_vs_Control	No	No
AP2-EREB	Zm00001eb150840	Mild_Cold_vs_Control	Yes	No	0.373932	3.08504e-06
AP2-EREB	Zm00001eb340140	Mild_Cold_vs_Control	No	No
AP2-EREB	Zm00001eb421430	Mild_Cold_vs_Control	Yes	No	-0.548083	0.00219474
AP2-EREB	Zm00001eb035490	Mild_Cold_vs_Control	No	No
AP2-EREB	Zm00001eb330200	Mild_Cold_vs_Control	No	No
AP2-EREB	Zm00001eb389400	Mild_Cold_vs_Control	No	No
AP2-EREB	Zm00001eb302740	Mild_Cold_vs_Control	No	No
AP2-EREB	Zm00001eb075900	Mild_Cold_vs_Control	Yes	No	-0.624702	0.0357366
AP2-EREB	Zm00001eb195490	Mild_Cold_vs_Control	No	No
AP2-EREB	Zm00001eb432090	Mild_Cold_vs_Control	Yes	No	0.277742	0.430691
AP2-EREB	Zm00001eb244060	Mild_Cold_vs_Control	No	No
AP2-EREB	Zm00001eb150830	Mild_Cold_vs_Control	No	No
AP2-EREB	Zm00001eb062200	Mild_Cold_vs_Control	Yes	No	0.113692	0.332774
AP2-EREB	Zm00001eb374110	Mild_Cold_vs_Control	Yes	No	-0.273763	0.376123
AP2-EREB	Zm00001eb294830	Mild_Cold_vs_Control	No	No
AP2-EREB	Zm00001eb415010	Mild_Cold_vs_Control	Yes	No	0.249673	0.00611814
AP2-EREB	Zm00001eb286280	Mild_Cold_vs_Control	No	No
AP2-EREB	Zm00001eb295930	Mild_Cold_vs_Control	Yes	No	-0.876516	0.0125831
AP2-EREB	Zm00001eb302750	Mild_Cold_vs_Control	No	No
AP2-EREB	Zm00001eb040690	Mild_Cold_vs_Control	No	No
AP2-EREB	Zm00001eb030240	Mild_Cold_vs_Control	Yes	Yes	-2.28419	2.35093e-15
AP2-EREB	Zm00001eb035460	Mild_Cold_vs_Control	No	No
AP2-EREB	Zm00001eb185680	Mild_Cold_vs_Control	No	No
AP2-EREB	Zm00001eb287100	Mild_Cold_vs_Control	No	No
AP2-EREB	Zm00001eb038070	Mild_Cold_vs_Control	Yes	No	0.521516	0.376644
AP2-EREB	Zm00001eb398110	Mild_Cold_vs_Control	No	No
AP2-EREB	Zm00001eb146650	Mild_Cold_vs_Control	No	No
AP2-EREB	Zm00001eb376110	Mild_Cold_vs_Control	No	No
AP2-EREB	Zm00001eb186490	Mild_Cold_vs_Control	Yes	No	-0.874238	3.50542e-05
AP2-EREB	Zm00001eb307550	Mild_Cold_vs_Control	Yes	Yes	-1.6175	1.66694e-11
AP2-EREB	Zm00001eb242140	Mild_Cold_vs_Control	No	No
AP2-EREB	Zm00001eb006160	Mild_Cold_vs_Control	No	No
AP2-EREB	Zm00001eb006180	Mild_Cold_vs_Control	Yes	Yes	-1.78738	3.25306e-08
AP2-EREB	Zm00001eb006200	Mild_Cold_vs_Control	Yes	Yes	-1.24906	9.5047e-24
AP2-EREB	Zm00001eb006210	Mild_Cold_vs_Control	Yes	Yes	-1.80859	9.42518e-53
AP2-EREB	Zm00001eb111080	Mild_Cold_vs_Control	No	No
AP2-EREB	Zm00001eb058850	Mild_Cold_vs_Control	No	No
AP2-EREB	Zm00001eb074750	Mild_Cold_vs_Control	No	No
AP2-EREB	Zm00001eb338000	Mild_Cold_vs_Control	Yes	No	-0.595646	0.0572643
AP2-EREB	Zm00001eb254860	Mild_Cold_vs_Control	Yes	No	0.225468	0.10326
AP2-EREB	Zm00001eb021440	Mild_Cold_vs_Control	No	No
AP2-EREB	Zm00001eb307600	Mild_Cold_vs_Control	No	No
AP2-EREB	Zm00001eb432460	Mild_Cold_vs_Control	No	No
AP2-EREB	Zm00001eb239450	Mild_Cold_vs_Control	No	No
AP2-EREB	Zm00001eb130510	Mild_Cold_vs_Control	No	No
AP2-EREB	Zm00001eb249290	Mild_Cold_vs_Control	Yes	No	-0.626003	1.5332e-05
AP2-EREB	Zm00001eb291730	Mild_Cold_vs_Control	Yes	No	0.358342	8.75217e-05
AP2-EREB	Zm00001eb068520	Mild_Cold_vs_Control	Yes	No	-0.84347	8.0973e-07
AP2-EREB	Zm00001eb074930	Mild_Cold_vs_Control	Yes	No	-0.616847	2.32239e-08
AP2-EREB	Zm00001eb040530	Mild_Cold_vs_Control	No	No
AP2-EREB	Zm00001eb330490	Mild_Cold_vs_Control	No	No
AP2-EREB	Zm00001eb325260	Mild_Cold_vs_Control	Yes	Yes	-2.17624	0.00820419
AP2-EREB	Zm00001eb325250	Mild_Cold_vs_Control	No	No
AP2-EREB	Zm00001eb099980	Mild_Cold_vs_Control	Yes	Yes	-2.42936	0.000400225
AP2-EREB	Zm00001eb387490	Mild_Cold_vs_Control	No	No
AP2-EREB	Zm00001eb042240	Mild_Cold_vs_Control	Yes	No	-0.904521	0.000132957
AP2-EREB	Zm00001eb430640	Mild_Cold_vs_Control	Yes	No	-0.275993	0.26873
AP2-EREB	Zm00001eb247080	Mild_Cold_vs_Control	No	No
AP2-EREB	Zm00001eb374830	Mild_Cold_vs_Control	No	No
AP2-EREB	Zm00001eb157950	Mild_Cold_vs_Control	No	No
AP2-EREB	Zm00001eb157940	Mild_Cold_vs_Control	No	No
AP2-EREB	Zm00001eb171050	Mild_Cold_vs_Control	Yes	No	-0.165187	0.156015
AP2-EREB	Zm00001eb110290	Mild_Cold_vs_Control	No	No
AP2-EREB	Zm00001eb100800	Mild_Cold_vs_Control	No	No
AP2-EREB	Zm00001eb432100	Mild_Cold_vs_Control	No	No
ARF	Zm00001eb035640	Mild_Cold_vs_Control	Yes	No	-0.0539437	0.307933
ARF	Zm00001eb045640	Mild_Cold_vs_Control	Yes	No	0.00430825	0.97484
ARF	Zm00001eb066640	Mild_Cold_vs_Control	Yes	No	-1.75173	0.0551253
ARF	Zm00001eb067270	Mild_Cold_vs_Control	No	No
ARF	Zm00001eb076420	Mild_Cold_vs_Control	No	No
ARF	Zm00001eb077170	Mild_Cold_vs_Control	No	No
ARF	Zm00001eb118970	Mild_Cold_vs_Control	Yes	No	-2.85156	0.0515452
ARF	Zm00001eb133000	Mild_Cold_vs_Control	No	No
ARF	Zm00001eb136130	Mild_Cold_vs_Control	Yes	No	-0.216523	0.19975
ARF	Zm00001eb142540	Mild_Cold_vs_Control	Yes	No	0.301671	1.38474e-05
ARF	Zm00001eb152940	Mild_Cold_vs_Control	Yes	No	-2.52383	0.081404
ARF	Zm00001eb157270	Mild_Cold_vs_Control	Yes	Yes	-5.27534	0.00685622
ARF	Zm00001eb170540	Mild_Cold_vs_Control	Yes	Yes	2.02497	8.70709e-47
ARF	Zm00001eb182260	Mild_Cold_vs_Control	Yes	No	0.0830008	0.739265
ARF	Zm00001eb185290	Mild_Cold_vs_Control	No	No
ARF	Zm00001eb207450	Mild_Cold_vs_Control	Yes	No	-0.364013	0.252473
ARF	Zm00001eb221620	Mild_Cold_vs_Control	Yes	No	-0.335027	0.409748
ARF	Zm00001eb224680	Mild_Cold_vs_Control	Yes	Yes	1.25795	1.04529e-28
ARF	Zm00001eb232120	Mild_Cold_vs_Control	No	No
ARF	Zm00001eb273540	Mild_Cold_vs_Control	Yes	Yes	-2.25895	9.95833e-11
ARF	Zm00001eb273840	Mild_Cold_vs_Control	Yes	No	0.324823	0.167475
ARF	Zm00001eb292830	Mild_Cold_vs_Control	Yes	Yes	-2.93954	0.0445491
ARF	Zm00001eb295830	Mild_Cold_vs_Control	Yes	No	-0.398789	0.645987
ARF	Zm00001eb363810	Mild_Cold_vs_Control	Yes	No	0.330872	2.22827e-06
ARF	Zm00001eb370810	Mild_Cold_vs_Control	Yes	Yes	-4.74354	0.00195618
ARF	Zm00001eb373970	Mild_Cold_vs_Control	Yes	No	-0.0541193	0.605379
ARF	Zm00001eb408800	Mild_Cold_vs_Control	No	No
ARF	Zm00001eb433020	Mild_Cold_vs_Control	No	No
ARF	Zm00001eb433460	Mild_Cold_vs_Control	Yes	No	-0.101025	0.882496
ARF	Zm00001eb434380	Mild_Cold_vs_Control	No	No
ARF	Zm00001eb029770	Mild_Cold_vs_Control	No	No
ARF	Zm00001eb031700	Mild_Cold_vs_Control	No	No
ARF	Zm00001eb227100	Mild_Cold_vs_Control	Yes	No	0.251481	3.2715e-05
ARF	Zm00001eb243930	Mild_Cold_vs_Control	Yes	No	-0.309742	3.34081e-05
ARF	Zm00001eb426740	Mild_Cold_vs_Control	No	No
ARID	Zm00001eb047000	Mild_Cold_vs_Control	No	No
ARID	Zm00001eb099960	Mild_Cold_vs_Control	Yes	No	0.0969533	0.110187
ARID	Zm00001eb188950	Mild_Cold_vs_Control	Yes	Yes	1.89804	6.77181e-05
ARID	Zm00001eb252640	Mild_Cold_vs_Control	No	No
ARID	Zm00001eb240740	Mild_Cold_vs_Control	Yes	No	0.067578	0.750771
ARID	Zm00001eb229050	Mild_Cold_vs_Control	Yes	No	-0.517516	1.93421e-11
ARID	Zm00001eb275690	Mild_Cold_vs_Control	Yes	No	0.20191	0.12154
ARID	Zm00001eb388060	Mild_Cold_vs_Control	Yes	No	-0.32697	0.00108677
ARR-B	Zm00001eb399830	Mild_Cold_vs_Control	Yes	No	0.632884	3.02491e-11
ARR-B	Zm00001eb374760	Mild_Cold_vs_Control	Yes	Yes	1.62518	2.30465e-13
ARR-B	Zm00001eb009140	Mild_Cold_vs_Control	Yes	No	0.146503	0.0782449
ARR-B	Zm00001eb388280	Mild_Cold_vs_Control	Yes	No	-0.0500183	0.969041
ARR-B	Zm00001eb227390	Mild_Cold_vs_Control	No	No
ARR-B	Zm00001eb144290	Mild_Cold_vs_Control	No	No
ARR-B	Zm00001eb365420	Mild_Cold_vs_Control	Yes	No	-0.185053	0.849067
ARR-B	Zm00001eb257860	Mild_Cold_vs_Control	Yes	No	-0.572565	0.000519729
BBR/BPC	Zm00001eb036170	Mild_Cold_vs_Control	Yes	No	0.527855	1.91641e-05
BBR/BPC	Zm00001eb094740	Mild_Cold_vs_Control	Yes	Yes	1.2739	0.010043
BBR/BPC	Zm00001eb174990	Mild_Cold_vs_Control	Yes	No	0.423808	2.58735e-09
BBR/BPC	Zm00001eb378270	Mild_Cold_vs_Control	Yes	No	0.0722503	0.818504
bHLH	Zm00001eb429330	Mild_Cold_vs_Control	Yes	Yes	-4.9697	1.00639e-10
bHLH	Zm00001eb009490	Mild_Cold_vs_Control	Yes	No	-0.00845647	0.986713
bHLH	Zm00001eb278470	Mild_Cold_vs_Control	Yes	No	-0.431357	0.0166854
bHLH	Zm00001eb101880	Mild_Cold_vs_Control	Yes	No	-0.562437	0.0151175
bHLH	Zm00001eb431080	Mild_Cold_vs_Control	No	No
bHLH	Zm00001eb198510	Mild_Cold_vs_Control	No	No
bHLH	Zm00001eb399390	Mild_Cold_vs_Control	No	No
bHLH	Zm00001eb374700	Mild_Cold_vs_Control	Yes	No	0.950568	1.45583e-18
bHLH	Zm00001eb188380	Mild_Cold_vs_Control	Yes	No	0.671089	0.0140829
bHLH	Zm00001eb192440	Mild_Cold_vs_Control	No	No
bHLH	Zm00001eb192430	Mild_Cold_vs_Control	No	No
bHLH	Zm00001eb187720	Mild_Cold_vs_Control	No	No
bHLH	Zm00001eb356930	Mild_Cold_vs_Control	No	No
bHLH	Zm00001eb326150	Mild_Cold_vs_Control	Yes	No	0.216978	0.122109
bHLH	Zm00001eb326140	Mild_Cold_vs_Control	No	No
bHLH	Zm00001eb332170	Mild_Cold_vs_Control	No	No
bHLH	Zm00001eb061300	Mild_Cold_vs_Control	Yes	No	-0.278492	0.643621
bHLH	Zm00001eb215740	Mild_Cold_vs_Control	Yes	Yes	1.1411	7.50417e-55
bHLH	Zm00001eb334500	Mild_Cold_vs_Control	Yes	Yes	4.45318	5.50047e-08
bHLH	Zm00001eb100380	Mild_Cold_vs_Control	No	No
bHLH	Zm00001eb401480	Mild_Cold_vs_Control	No	No
bHLH	Zm00001eb344960	Mild_Cold_vs_Control	Yes	No	-0.708378	0.383842
bHLH	Zm00001eb102580	Mild_Cold_vs_Control	No	No
bHLH	Zm00001eb204110	Mild_Cold_vs_Control	No	No
bHLH	Zm00001eb159960	Mild_Cold_vs_Control	No	No
bHLH	Zm00001eb031010	Mild_Cold_vs_Control	No	No
bHLH	Zm00001eb055990	Mild_Cold_vs_Control	Yes	No	-0.265833	0.519911
bHLH	Zm00001eb052210	Mild_Cold_vs_Control	No	No
bHLH	Zm00001eb252100	Mild_Cold_vs_Control	Yes	No	-0.18768	0.310107
bHLH	Zm00001eb254900	Mild_Cold_vs_Control	No	No
bHLH	Zm00001eb143520	Mild_Cold_vs_Control	Yes	No	0.911101	3.07187e-29
bHLH	Zm00001eb101190	Mild_Cold_vs_Control	Yes	Yes	-1.1966	0.0279291
bHLH	Zm00001eb383050	Mild_Cold_vs_Control	No	No
bHLH	Zm00001eb002830	Mild_Cold_vs_Control	Yes	Yes	-2.41878	9.33245e-06
bHLH	Zm00001eb193920	Mild_Cold_vs_Control	Yes	Yes	-2.06608	4.11904e-13
bHLH	Zm00001eb166400	Mild_Cold_vs_Control	No	No
bHLH	Zm00001eb301520	Mild_Cold_vs_Control	Yes	No	-0.829941	0.01656
bHLH	Zm00001eb179590	Mild_Cold_vs_Control	No	No
bHLH	Zm00001eb112680	Mild_Cold_vs_Control	Yes	No	0.601049	2.86012e-09
bHLH	Zm00001eb041610	Mild_Cold_vs_Control	No	No
bHLH	Zm00001eb050790	Mild_Cold_vs_Control	No	No
bHLH	Zm00001eb347270	Mild_Cold_vs_Control	No	No
bHLH	Zm00001eb119020	Mild_Cold_vs_Control	Yes	No	-0.818989	6.09934e-14
bHLH	Zm00001eb119010	Mild_Cold_vs_Control	Yes	No	-0.844713	3.39694e-09
bHLH	Zm00001eb119000	Mild_Cold_vs_Control	Yes	No	0.417945	4.18845e-05
bHLH	Zm00001eb059460	Mild_Cold_vs_Control	No	No
bHLH	Zm00001eb062130	Mild_Cold_vs_Control	Yes	No	0.414779	0.198143
bHLH	Zm00001eb002350	Mild_Cold_vs_Control	No	No
bHLH	Zm00001eb002370	Mild_Cold_vs_Control	No	No
bHLH	Zm00001eb002360	Mild_Cold_vs_Control	No	No
bHLH	Zm00001eb208200	Mild_Cold_vs_Control	No	No
bHLH	Zm00001eb251200	Mild_Cold_vs_Control	No	No
bHLH	Zm00001eb362800	Mild_Cold_vs_Control	No	No
bHLH	Zm00001eb364850	Mild_Cold_vs_Control	Yes	No	-0.38408	0.00981972
bHLH	Zm00001eb011370	Mild_Cold_vs_Control	No	No
bHLH	Zm00001eb155410	Mild_Cold_vs_Control	Yes	No	-0.34213	0.77399
bHLH	Zm00001eb155400	Mild_Cold_vs_Control	No	No
bHLH	Zm00001eb135030	Mild_Cold_vs_Control	No	No
bHLH	Zm00001eb135040	Mild_Cold_vs_Control	Yes	No	0.0662955	0.828956
bHLH	Zm00001eb135020	Mild_Cold_vs_Control	No	No
bHLH	Zm00001eb114530	Mild_Cold_vs_Control	No	No
bHLH	Zm00001eb213550	Mild_Cold_vs_Control	No	No
bHLH	Zm00001eb174240	Mild_Cold_vs_Control	No	No
bHLH	Zm00001eb337860	Mild_Cold_vs_Control	Yes	Yes	-1.93879	2.10961e-06
bHLH	Zm00001eb398190	Mild_Cold_vs_Control	No	No
bHLH	Zm00001eb332400	Mild_Cold_vs_Control	No	No
bHLH	Zm00001eb106630	Mild_Cold_vs_Control	Yes	No	-0.0729128	0.447625
bHLH	Zm00001eb106620	Mild_Cold_vs_Control	No	No
bHLH	Zm00001eb148990	Mild_Cold_vs_Control	No	No
bHLH	Zm00001eb129520	Mild_Cold_vs_Control	Yes	No	0.442495	5.00078e-05
bHLH	Zm00001eb129510	Mild_Cold_vs_Control	Yes	No	-0.419545	0.00688646
bHLH	Zm00001eb388300	Mild_Cold_vs_Control	No	No
bHLH	Zm00001eb120960	Mild_Cold_vs_Control	Yes	Yes	-2.35075	0.000391363
bHLH	Zm00001eb052200	Mild_Cold_vs_Control	Yes	Yes	-2.61352	0.00196572
bHLH	Zm00001eb240050	Mild_Cold_vs_Control	No	No
bHLH	Zm00001eb116410	Mild_Cold_vs_Control	Yes	No	-0.5515	0.38272
bHLH	Zm00001eb005500	Mild_Cold_vs_Control	No	No
bHLH	Zm00001eb357120	Mild_Cold_vs_Control	No	No
bHLH	Zm00001eb370010	Mild_Cold_vs_Control	Yes	No	-1.90064	0.0773243
bHLH	Zm00001eb106720	Mild_Cold_vs_Control	Yes	No	0.358298	5.36654e-05
bHLH	Zm00001eb036040	Mild_Cold_vs_Control	Yes	No	0.895018	1.23628e-19
bHLH	Zm00001eb345600	Mild_Cold_vs_Control	No	No
bHLH	Zm00001eb126610	Mild_Cold_vs_Control	No	No
bHLH	Zm00001eb005540	Mild_Cold_vs_Control	No	No
bHLH	Zm00001eb315870	Mild_Cold_vs_Control	Yes	No	-0.741521	0.246551
bHLH	Zm00001eb312850	Mild_Cold_vs_Control	No	No
bHLH	Zm00001eb252360	Mild_Cold_vs_Control	Yes	Yes	1.73897	1.00979e-05
bHLH	Zm00001eb323880	Mild_Cold_vs_Control	Yes	No	-0.255841	0.0184502
bHLH	Zm00001eb390330	Mild_Cold_vs_Control	Yes	No	0.0306439	0.876098
bHLH	Zm00001eb054870	Mild_Cold_vs_Control	No	No
bHLH	Zm00001eb054860	Mild_Cold_vs_Control	No	No
bHLH	Zm00001eb160210	Mild_Cold_vs_Control	Yes	Yes	-1.88166	3.97286e-15
bHLH	Zm00001eb102950	Mild_Cold_vs_Control	No	No
bHLH	Zm00001eb113220	Mild_Cold_vs_Control	No	No
bHLH	Zm00001eb402170	Mild_Cold_vs_Control	No	No
bHLH	Zm00001eb385110	Mild_Cold_vs_Control	Yes	No	-0.715474	0.262408
bHLH	Zm00001eb339360	Mild_Cold_vs_Control	Yes	Yes	-1.77292	2.15415e-16
bHLH	Zm00001eb420910	Mild_Cold_vs_Control	Yes	Yes	-1.51967	4.57432e-13
bHLH	Zm00001eb085690	Mild_Cold_vs_Control	Yes	No	-0.433894	0.039205
bHLH	Zm00001eb422960	Mild_Cold_vs_Control	No	No
bHLH	Zm00001eb056760	Mild_Cold_vs_Control	Yes	No	0.272457	0.470415
bHLH	Zm00001eb056740	Mild_Cold_vs_Control	Yes	No	-0.998339	0.00047503
bHLH	Zm00001eb123570	Mild_Cold_vs_Control	Yes	Yes	-2.77599	3.80943e-05
bHLH	Zm00001eb315610	Mild_Cold_vs_Control	No	No
bHLH	Zm00001eb315910	Mild_Cold_vs_Control	Yes	No	-0.442712	3.88053e-05
bHLH	Zm00001eb315330	Mild_Cold_vs_Control	No	No
bHLH	Zm00001eb420440	Mild_Cold_vs_Control	No	No
bHLH	Zm00001eb318500	Mild_Cold_vs_Control	No	No
bHLH	Zm00001eb004600	Mild_Cold_vs_Control	No	No
bHLH	Zm00001eb025850	Mild_Cold_vs_Control	No	No
bHLH	Zm00001eb034940	Mild_Cold_vs_Control	Yes	No	0.289382	0.00382125
bHLH	Zm00001eb176650	Mild_Cold_vs_Control	No	No
bHLH	Zm00001eb052150	Mild_Cold_vs_Control	Yes	Yes	-1.37433	1.12952e-31
bHLH	Zm00001eb032670	Mild_Cold_vs_Control	Yes	No	0.446547	6.62347e-08
bHLH	Zm00001eb415520	Mild_Cold_vs_Control	No	No
bHLH	Zm00001eb417610	Mild_Cold_vs_Control	No	No
bHLH	Zm00001eb289490	Mild_Cold_vs_Control	Yes	No	-0.0241368	0.76167
bHLH	Zm00001eb239400	Mild_Cold_vs_Control	No	No
bHLH	Zm00001eb239410	Mild_Cold_vs_Control	No	No
bHLH	Zm00001eb102260	Mild_Cold_vs_Control	Yes	No	0.474067	5.09796e-09
bHLH	Zm00001eb251650	Mild_Cold_vs_Control	No	No
bHLH	Zm00001eb282210	Mild_Cold_vs_Control	Yes	No	-2.39119	0.328432
bHLH	Zm00001eb284130	Mild_Cold_vs_Control	Yes	Yes	1.34075	5.5068e-25
bHLH	Zm00001eb375660	Mild_Cold_vs_Control	Yes	Yes	-1.51965	0.00352115
bHLH	Zm00001eb140680	Mild_Cold_vs_Control	No	No
bHLH	Zm00001eb228320	Mild_Cold_vs_Control	Yes	No	-0.578537	2.32106e-10
bHLH	Zm00001eb209480	Mild_Cold_vs_Control	Yes	No	0.271221	0.0405704
bHLH	Zm00001eb229950	Mild_Cold_vs_Control	Yes	No	0.5223	0.0251917
bHLH	Zm00001eb170530	Mild_Cold_vs_Control	Yes	Yes	1.48868	1.14616e-11
bHLH	Zm00001eb403770	Mild_Cold_vs_Control	No	No
bHLH	Zm00001eb144450	Mild_Cold_vs_Control	Yes	No	0.37423	0.00052862
bHLH	Zm00001eb425310	Mild_Cold_vs_Control	No	No
bHLH	Zm00001eb428400	Mild_Cold_vs_Control	No	No
bHLH	Zm00001eb037960	Mild_Cold_vs_Control	No	No
bHLH	Zm00001eb317460	Mild_Cold_vs_Control	Yes	No	0.382227	2.88663e-10
bHLH	Zm00001eb055830	Mild_Cold_vs_Control	Yes	No	0.627217	7.31471e-09
bHLH	Zm00001eb099400	Mild_Cold_vs_Control	No	No
bHLH	Zm00001eb099390	Mild_Cold_vs_Control	No	No
bHLH	Zm00001eb238140	Mild_Cold_vs_Control	No	No
bHLH	Zm00001eb001630	Mild_Cold_vs_Control	No	No
bHLH	Zm00001eb169340	Mild_Cold_vs_Control	Yes	No	0.447817	0.468678
bHLH	Zm00001eb275820	Mild_Cold_vs_Control	No	No
bHLH	Zm00001eb086370	Mild_Cold_vs_Control	No	No
bHLH	Zm00001eb037440	Mild_Cold_vs_Control	No	No
bHLH	Zm00001eb316660	Mild_Cold_vs_Control	Yes	No	-0.0245776	0.885419
bHLH	Zm00001eb108190	Mild_Cold_vs_Control	Yes	No	-0.138662	0.663466
bHLH	Zm00001eb070520	Mild_Cold_vs_Control	No	No
bHLH	Zm00001eb024330	Mild_Cold_vs_Control	Yes	No	-0.454076	2.634e-07
bHLH	Zm00001eb314810	Mild_Cold_vs_Control	No	No
bHLH	Zm00001eb101360	Mild_Cold_vs_Control	No	No
bHLH	Zm00001eb244380	Mild_Cold_vs_Control	No	No
bHLH	Zm00001eb417580	Mild_Cold_vs_Control	No	No
bHLH	Zm00001eb417570	Mild_Cold_vs_Control	Yes	No	-0.978953	0.1826
bHLH	Zm00001eb215610	Mild_Cold_vs_Control	Yes	No	0.162503	0.727052
bHLH	Zm00001eb253350	Mild_Cold_vs_Control	Yes	No	0.766478	0.000133169
bHLH	Zm00001eb101410	Mild_Cold_vs_Control	Yes	No	0.10537	0.293458
bHLH	Zm00001eb031020	Mild_Cold_vs_Control	No	No
bHLH	Zm00001eb212930	Mild_Cold_vs_Control	No	No
bHLH	Zm00001eb006680	Mild_Cold_vs_Control	Yes	Yes	-3.50445	0.00789114
bHLH	Zm00001eb255490	Mild_Cold_vs_Control	No	No
bHLH	Zm00001eb416800	Mild_Cold_vs_Control	Yes	No	0.237646	1.47863e-05
bHLH	Zm00001eb031560	Mild_Cold_vs_Control	Yes	No	-0.240177	0.684684
bHLH	Zm00001eb323440	Mild_Cold_vs_Control	Yes	Yes	-1.04146	6.37549e-29
bHLH	Zm00001eb175540	Mild_Cold_vs_Control	No	No
bHLH	Zm00001eb159750	Mild_Cold_vs_Control	Yes	No	-0.000535209	0.997882
bHLH	Zm00001eb082900	Mild_Cold_vs_Control	No	No
bHLH	Zm00001eb258240	Mild_Cold_vs_Control	No	No
bHLH	Zm00001eb101040	Mild_Cold_vs_Control	No	No
bHLH	Zm00001eb038320	Mild_Cold_vs_Control	No	No
bHLH	Zm00001eb374120	Mild_Cold_vs_Control	Yes	No	-0.243767	0.0179353
bHLH	Zm00001eb036990	Mild_Cold_vs_Control	No	No
bHLH	Zm00001eb142500	Mild_Cold_vs_Control	Yes	No	0.530629	0.467573
bZIP	Zm00001eb301570	Mild_Cold_vs_Control	No	No
bZIP	Zm00001eb331880	Mild_Cold_vs_Control	No	No
bZIP	Zm00001eb133640	Mild_Cold_vs_Control	Yes	No	0.454602	1.6948e-05
bZIP	Zm00001eb255970	Mild_Cold_vs_Control	Yes	No	0.509191	3.37636e-05
bZIP	Zm00001eb122740	Mild_Cold_vs_Control	Yes	No	0.133162	0.574296
bZIP	Zm00001eb316720	Mild_Cold_vs_Control	Yes	No	-1.66778	0.101288
bZIP	Zm00001eb139480	Mild_Cold_vs_Control	Yes	No	0.0384999	0.781273
bZIP	Zm00001eb309420	Mild_Cold_vs_Control	Yes	No	0.0382454	0.965839
bZIP	Zm00001eb407530	Mild_Cold_vs_Control	Yes	No	0.343528	0.124849
bZIP	Zm00001eb147220	Mild_Cold_vs_Control	Yes	Yes	-1.14602	2.28282e-11
bZIP	Zm00001eb264930	Mild_Cold_vs_Control	Yes	No	0.481561	1.53342e-05
bZIP	Zm00001eb253370	Mild_Cold_vs_Control	No	No
bZIP	Zm00001eb231040	Mild_Cold_vs_Control	Yes	No	0.422359	3.99374e-05
bZIP	Zm00001eb272230	Mild_Cold_vs_Control	No	No
bZIP	Zm00001eb199200	Mild_Cold_vs_Control	No	No
bZIP	Zm00001eb389660	Mild_Cold_vs_Control	Yes	Yes	-2.23222	8.68857e-49
bZIP	Zm00001eb296340	Mild_Cold_vs_Control	Yes	No	-0.759055	1.97377e-07
bZIP	Zm00001eb370720	Mild_Cold_vs_Control	No	No
bZIP	Zm00001eb162740	Mild_Cold_vs_Control	Yes	No	-0.0641682	0.866464
bZIP	Zm00001eb318740	Mild_Cold_vs_Control	Yes	No	0.679386	0.120474
bZIP	Zm00001eb092090	Mild_Cold_vs_Control	Yes	No	-0.894964	2.61758e-06
bZIP	Zm00001eb014590	Mild_Cold_vs_Control	No	No
bZIP	Zm00001eb352420	Mild_Cold_vs_Control	No	No
bZIP	Zm00001eb058820	Mild_Cold_vs_Control	No	No
bZIP	Zm00001eb069140	Mild_Cold_vs_Control	No	No
bZIP	Zm00001eb236380	Mild_Cold_vs_Control	Yes	Yes	-1.95352	4.22411e-05
bZIP	Zm00001eb061930	Mild_Cold_vs_Control	No	No
bZIP	Zm00001eb303220	Mild_Cold_vs_Control	Yes	No	-0.115559	0.654424
bZIP	Zm00001eb032870	Mild_Cold_vs_Control	No	No
bZIP	Zm00001eb413650	Mild_Cold_vs_Control	No	No
bZIP	Zm00001eb369280	Mild_Cold_vs_Control	Yes	No	-0.410805	4.65471e-06
bZIP	Zm00001eb387600	Mild_Cold_vs_Control	No	No
bZIP	Zm00001eb235050	Mild_Cold_vs_Control	Yes	Yes	-4.23241	1.79638e-09
bZIP	Zm00001eb411700	Mild_Cold_vs_Control	Yes	No	-0.0197566	0.914561
bZIP	Zm00001eb259650	Mild_Cold_vs_Control	Yes	No	-0.252676	0.337244
bZIP	Zm00001eb028430	Mild_Cold_vs_Control	Yes	No	0.120677	0.462016
bZIP	Zm00001eb097930	Mild_Cold_vs_Control	No	No
bZIP	Zm00001eb060810	Mild_Cold_vs_Control	Yes	No	0.115223	0.141371
bZIP	Zm00001eb129290	Mild_Cold_vs_Control	No	No
bZIP	Zm00001eb198470	Mild_Cold_vs_Control	Yes	No	0.263981	0.0441216
bZIP	Zm00001eb366690	Mild_Cold_vs_Control	Yes	No	-0.899579	0.0351457
bZIP	Zm00001eb028160	Mild_Cold_vs_Control	No	No
bZIP	Zm00001eb103000	Mild_Cold_vs_Control	No	No
bZIP	Zm00001eb318730	Mild_Cold_vs_Control	Yes	No	0.0375972	0.847049
bZIP	Zm00001eb136980	Mild_Cold_vs_Control	Yes	Yes	-2.49259	8.8336e-14
bZIP	Zm00001eb038010	Mild_Cold_vs_Control	Yes	No	0.416169	2.81405e-06
bZIP	Zm00001eb206320	Mild_Cold_vs_Control	No	No
bZIP	Zm00001eb299280	Mild_Cold_vs_Control	No	No
bZIP	Zm00001eb015150	Mild_Cold_vs_Control	Yes	No	0.127875	0.0455018
bZIP	Zm00001eb152810	Mild_Cold_vs_Control	No	No
bZIP	Zm00001eb331170	Mild_Cold_vs_Control	Yes	No	0.421049	1.58482e-09
bZIP	Zm00001eb213880	Mild_Cold_vs_Control	No	No
bZIP	Zm00001eb150360	Mild_Cold_vs_Control	Yes	No	-0.572001	0.000947032
bZIP	Zm00001eb280500	Mild_Cold_vs_Control	No	No
bZIP	Zm00001eb330680	Mild_Cold_vs_Control	Yes	No	0.255654	0.252644
bZIP	Zm00001eb280800	Mild_Cold_vs_Control	No	No
bZIP	Zm00001eb231360	Mild_Cold_vs_Control	No	No
bZIP	Zm00001eb235510	Mild_Cold_vs_Control	No	No
bZIP	Zm00001eb037290	Mild_Cold_vs_Control	No	No
bZIP	Zm00001eb403570	Mild_Cold_vs_Control	Yes	Yes	1.08351	4.21513e-20
bZIP	Zm00001eb102780	Mild_Cold_vs_Control	Yes	No	-0.61459	0.00029595
bZIP	Zm00001eb227280	Mild_Cold_vs_Control	No	No
bZIP	Zm00001eb176680	Mild_Cold_vs_Control	Yes	No	0.464681	1.3375e-07
bZIP	Zm00001eb388270	Mild_Cold_vs_Control	Yes	Yes	-1.69592	9.53273e-32
bZIP	Zm00001eb208830	Mild_Cold_vs_Control	Yes	No	0.224729	0.0252173
bZIP	Zm00001eb332590	Mild_Cold_vs_Control	Yes	No	0.290582	0.00474481
bZIP	Zm00001eb291620	Mild_Cold_vs_Control	Yes	No	-4.78809	0.185986
bZIP	Zm00001eb291610	Mild_Cold_vs_Control	Yes	No	-0.462402	0.00256218
bZIP	Zm00001eb315850	Mild_Cold_vs_Control	Yes	No	-0.571396	0.0320425
bZIP	Zm00001eb366900	Mild_Cold_vs_Control	Yes	Yes	3.12153	6.91303e-05
bZIP	Zm00001eb275130	Mild_Cold_vs_Control	Yes	Yes	1.43979	0.0044291
bZIP	Zm00001eb396160	Mild_Cold_vs_Control	No	No
bZIP	Zm00001eb021750	Mild_Cold_vs_Control	Yes	No	0.816426	5.86913e-16
bZIP	Zm00001eb197040	Mild_Cold_vs_Control	Yes	Yes	-1.00297	1.01886e-09
bZIP	Zm00001eb197030	Mild_Cold_vs_Control	Yes	No	-0.11238	0.481614
bZIP	Zm00001eb385610	Mild_Cold_vs_Control	No	No
bZIP	Zm00001eb198410	Mild_Cold_vs_Control	No	No
bZIP	Zm00001eb101350	Mild_Cold_vs_Control	No	No
bZIP	Zm00001eb228170	Mild_Cold_vs_Control	Yes	No	-0.141345	0.195534
bZIP	Zm00001eb209070	Mild_Cold_vs_Control	No	No
bZIP	Zm00001eb101910	Mild_Cold_vs_Control	No	No
bZIP	Zm00001eb095290	Mild_Cold_vs_Control	Yes	Yes	1.13606	3.82216e-18
bZIP	Zm00001eb288970	Mild_Cold_vs_Control	No	No
bZIP	Zm00001eb424050	Mild_Cold_vs_Control	No	No
bZIP	Zm00001eb424040	Mild_Cold_vs_Control	No	No
bZIP	Zm00001eb238570	Mild_Cold_vs_Control	No	No
bZIP	Zm00001eb366890	Mild_Cold_vs_Control	Yes	No	-0.259379	0.0297826
bZIP	Zm00001eb366880	Mild_Cold_vs_Control	Yes	Yes	-1.95224	0.00175025
bZIP	Zm00001eb110370	Mild_Cold_vs_Control	Yes	No	0.0337792	0.567596
bZIP	Zm00001eb331250	Mild_Cold_vs_Control	No	No
bZIP	Zm00001eb386770	Mild_Cold_vs_Control	Yes	No	0.667123	7.33044e-08
bZIP	Zm00001eb212940	Mild_Cold_vs_Control	Yes	No	0.409907	0.0997325
bZIP	Zm00001eb146690	Mild_Cold_vs_Control	Yes	No	-0.628066	2.94673e-06
bZIP	Zm00001eb352240	Mild_Cold_vs_Control	Yes	No	-0.0452597	0.800194
bZIP	Zm00001eb189840	Mild_Cold_vs_Control	No	No
bZIP	Zm00001eb016100	Mild_Cold_vs_Control	Yes	No	0.275424	0.0790945
bZIP	Zm00001eb157860	Mild_Cold_vs_Control	Yes	No	0.102386	0.665731
bZIP	Zm00001eb373300	Mild_Cold_vs_Control	Yes	No	-0.674368	0.0332274
bZIP	Zm00001eb289080	Mild_Cold_vs_Control	Yes	No	-0.0954029	0.667152
bZIP	Zm00001eb150010	Mild_Cold_vs_Control	Yes	No	0.230064	0.0944246
bZIP	Zm00001eb243050	Mild_Cold_vs_Control	Yes	No	0.0125663	0.94793
bZIP	Zm00001eb233420	Mild_Cold_vs_Control	Yes	No	0.297611	2.93963e-05
bZIP	Zm00001eb272280	Mild_Cold_vs_Control	Yes	No	-0.114845	0.0613303
bZIP	Zm00001eb412510	Mild_Cold_vs_Control	Yes	No	-2.12523	0.106279
bZIP	Zm00001eb352500	Mild_Cold_vs_Control	Yes	No	-0.345072	0.219992
bZIP	Zm00001eb406770	Mild_Cold_vs_Control	Yes	Yes	-1.35638	0.021201
bZIP	Zm00001eb202260	Mild_Cold_vs_Control	Yes	No	-0.742974	4.81089e-10
bZIP	Zm00001eb031210	Mild_Cold_vs_Control	Yes	No	-0.713784	0.329194
bZIP	Zm00001eb388050	Mild_Cold_vs_Control	Yes	No	0.218293	0.0740258
bZIP	Zm00001eb431760	Mild_Cold_vs_Control	Yes	No	-0.407317	0.716381
bZIP	Zm00001eb002010	Mild_Cold_vs_Control	Yes	No	0.923351	1.19415e-11
bZIP	Zm00001eb010190	Mild_Cold_vs_Control	Yes	No	0.0464489	0.630495
bZIP	Zm00001eb348490	Mild_Cold_vs_Control	Yes	No	0.12353	0.545895
bZIP	Zm00001eb120150	Mild_Cold_vs_Control	No	No
bZIP	Zm00001eb297700	Mild_Cold_vs_Control	No	No
bZIP	Zm00001eb169130	Mild_Cold_vs_Control	Yes	No	0.813406	8.08948e-20
bZIP	Zm00001eb204490	Mild_Cold_vs_Control	No	No
bZIP	Zm00001eb078630	Mild_Cold_vs_Control	No	No
bZIP	Zm00001eb078620	Mild_Cold_vs_Control	Yes	No	-0.584851	0.0378198
bZIP	Zm00001eb336820	Mild_Cold_vs_Control	Yes	No	-0.283234	0.330073
bZIP	Zm00001eb100750	Mild_Cold_vs_Control	Yes	No	0.431229	1.7414e-05
bZIP	Zm00001eb395100	Mild_Cold_vs_Control	No	No
bZIP	Zm00001eb279120	Mild_Cold_vs_Control	No	No
bZIP	Zm00001eb033630	Mild_Cold_vs_Control	No	No
bZIP	Zm00001eb037460	Mild_Cold_vs_Control	Yes	No	0.632611	5.20874e-10
bZIP	Zm00001eb060910	Mild_Cold_vs_Control	Yes	No	-0.404753	0.0806623
bZIP	Zm00001eb060860	Mild_Cold_vs_Control	Yes	No	-0.0201938	0.808631
BZR	Zm00001eb384820	Mild_Cold_vs_Control	Yes	No	0.43237	5.03221e-05
BZR	Zm00001eb204870	Mild_Cold_vs_Control	No	No
BZR	Zm00001eb307700	Mild_Cold_vs_Control	Yes	No	-0.147958	0.38112
BZR	Zm00001eb208910	Mild_Cold_vs_Control	Yes	No	-0.0593609	0.746297
BZR	Zm00001eb122520	Mild_Cold_vs_Control	No	No
BZR	Zm00001eb107670	Mild_Cold_vs_Control	Yes	No	-0.371913	0.478128
BZR	Zm00001eb239100	Mild_Cold_vs_Control	No	No
BZR	Zm00001eb003120	Mild_Cold_vs_Control	No	No
BZR	Zm00001eb325550	Mild_Cold_vs_Control	Yes	Yes	-4.58364	0.0396272
C2C2-CO-like	Zm00001eb380460	Mild_Cold_vs_Control	Yes	No	-0.941965	5.26387e-05
C2C2-CO-like	Zm00001eb054810	Mild_Cold_vs_Control	No	No
C2C2-CO-like	Zm00001eb379950	Mild_Cold_vs_Control	No	No
C2C2-CO-like	Zm00001eb253150	Mild_Cold_vs_Control	Yes	No	-0.474987	0.00162111
C2C2-CO-like	Zm00001eb380990	Mild_Cold_vs_Control	Yes	No	-0.954013	3.28994e-10
C2C2-CO-like	Zm00001eb425790	Mild_Cold_vs_Control	No	No
C2C2-CO-like	Zm00001eb216410	Mild_Cold_vs_Control	No	No
C2C2-CO-like	Zm00001eb189080	Mild_Cold_vs_Control	Yes	No	-0.142446	0.478494
C2C2-CO-like	Zm00001eb280600	Mild_Cold_vs_Control	No	No
C2C2-CO-like	Zm00001eb078490	Mild_Cold_vs_Control	No	No
C2C2-CO-like	Zm00001eb253650	Mild_Cold_vs_Control	No	No
C2C2-CO-like	Zm00001eb389540	Mild_Cold_vs_Control	Yes	No	0.909513	2.39221e-27
C2C2-DOF	Zm00001eb101420	Mild_Cold_vs_Control	No	No
C2C2-DOF	Zm00001eb094340	Mild_Cold_vs_Control	Yes	No	-0.341076	1.41177e-07
C2C2-DOF	Zm00001eb094330	Mild_Cold_vs_Control	No	No
C2C2-DOF	Zm00001eb157110	Mild_Cold_vs_Control	Yes	No	-0.857087	1.43129e-09
C2C2-DOF	Zm00001eb157100	Mild_Cold_vs_Control	Yes	Yes	-1.22589	5.43776e-29
C2C2-DOF	Zm00001eb355710	Mild_Cold_vs_Control	No	No
C2C2-DOF	Zm00001eb128310	Mild_Cold_vs_Control	Yes	No	0.885334	1.96749e-29
C2C2-DOF	Zm00001eb128930	Mild_Cold_vs_Control	Yes	No	-0.21797	0.0961309
C2C2-DOF	Zm00001eb189510	Mild_Cold_vs_Control	No	No
C2C2-DOF	Zm00001eb292790	Mild_Cold_vs_Control	No	No
C2C2-DOF	Zm00001eb029230	Mild_Cold_vs_Control	No	No
C2C2-DOF	Zm00001eb029220	Mild_Cold_vs_Control	No	No
C2C2-DOF	Zm00001eb219560	Mild_Cold_vs_Control	No	No
C2C2-DOF	Zm00001eb219550	Mild_Cold_vs_Control	No	No
C2C2-DOF	Zm00001eb044660	Mild_Cold_vs_Control	No	No
C2C2-DOF	Zm00001eb417670	Mild_Cold_vs_Control	No	No
C2C2-DOF	Zm00001eb315950	Mild_Cold_vs_Control	No	No
C2C2-DOF	Zm00001eb187120	Mild_Cold_vs_Control	No	No
C2C2-DOF	Zm00001eb030450	Mild_Cold_vs_Control	No	No
C2C2-DOF	Zm00001eb146810	Mild_Cold_vs_Control	No	No
C2C2-DOF	Zm00001eb005380	Mild_Cold_vs_Control	Yes	No	-0.319616	0.227544
C2C2-DOF	Zm00001eb250390	Mild_Cold_vs_Control	No	No
C2C2-DOF	Zm00001eb428830	Mild_Cold_vs_Control	No	No
C2C2-DOF	Zm00001eb214170	Mild_Cold_vs_Control	No	No
C2C2-DOF	Zm00001eb058480	Mild_Cold_vs_Control	No	No
C2C2-DOF	Zm00001eb219030	Mild_Cold_vs_Control	No	No
C2C2-DOF	Zm00001eb062640	Mild_Cold_vs_Control	No	No
C2C2-DOF	Zm00001eb062660	Mild_Cold_vs_Control	No	No
C2C2-DOF	Zm00001eb252220	Mild_Cold_vs_Control	No	No
C2C2-DOF	Zm00001eb012440	Mild_Cold_vs_Control	No	No
C2C2-DOF	Zm00001eb211710	Mild_Cold_vs_Control	No	No
C2C2-DOF	Zm00001eb211700	Mild_Cold_vs_Control	No	No
C2C2-DOF	Zm00001eb049160	Mild_Cold_vs_Control	No	No
C2C2-DOF	Zm00001eb105770	Mild_Cold_vs_Control	No	No
C2C2-DOF	Zm00001eb266750	Mild_Cold_vs_Control	No	No
C2C2-DOF	Zm00001eb020000	Mild_Cold_vs_Control	No	No
C2C2-DOF	Zm00001eb152630	Mild_Cold_vs_Control	No	No
C2C2-DOF	Zm00001eb152620	Mild_Cold_vs_Control	No	No
C2C2-DOF	Zm00001eb366750	Mild_Cold_vs_Control	No	No
C2C2-DOF	Zm00001eb051380	Mild_Cold_vs_Control	No	No
C2C2-DOF	Zm00001eb048370	Mild_Cold_vs_Control	Yes	Yes	2.03115	1.29132e-17
C2C2-DOF	Zm00001eb433840	Mild_Cold_vs_Control	No	No
C2C2-DOF	Zm00001eb253280	Mild_Cold_vs_Control	Yes	No	-0.519358	0.311603
C2C2-DOF	Zm00001eb188460	Mild_Cold_vs_Control	No	No
C2C2-DOF	Zm00001eb353140	Mild_Cold_vs_Control	No	No
C2C2-DOF	Zm00001eb370600	Mild_Cold_vs_Control	No	No
C2C2-DOF	Zm00001eb136470	Mild_Cold_vs_Control	No	No
C2C2-DOF	Zm00001eb136460	Mild_Cold_vs_Control	No	No
C2C2-GATA	Zm00001eb093480	Mild_Cold_vs_Control	No	No
C2C2-GATA	Zm00001eb340790	Mild_Cold_vs_Control	Yes	No	-0.934719	4.32303e-10
C2C2-GATA	Zm00001eb248780	Mild_Cold_vs_Control	Yes	No	-1.07638	0.206368
C2C2-GATA	Zm00001eb191940	Mild_Cold_vs_Control	Yes	Yes	1.15419	1.01067e-40
C2C2-GATA	Zm00001eb075150	Mild_Cold_vs_Control	Yes	No	0.212643	0.0579786
C2C2-GATA	Zm00001eb427580	Mild_Cold_vs_Control	Yes	No	0.281739	0.135503
C2C2-GATA	Zm00001eb407810	Mild_Cold_vs_Control	Yes	Yes	-1.55493	3.0199e-08
C2C2-GATA	Zm00001eb407830	Mild_Cold_vs_Control	No	No
C2C2-GATA	Zm00001eb032370	Mild_Cold_vs_Control	Yes	No	0.897047	1.40513e-07
C2C2-GATA	Zm00001eb402950	Mild_Cold_vs_Control	No	No
C2C2-GATA	Zm00001eb075320	Mild_Cold_vs_Control	Yes	Yes	-1.14898	7.37303e-07
C2C2-GATA	Zm00001eb282810	Mild_Cold_vs_Control	Yes	No	-0.104107	0.738303
C2C2-GATA	Zm00001eb371070	Mild_Cold_vs_Control	No	No
C2C2-GATA	Zm00001eb240100	Mild_Cold_vs_Control	No	No
C2C2-GATA	Zm00001eb023340	Mild_Cold_vs_Control	No	No
C2C2-GATA	Zm00001eb023330	Mild_Cold_vs_Control	No	No
C2C2-GATA	Zm00001eb362090	Mild_Cold_vs_Control	No	No
C2C2-GATA	Zm00001eb063610	Mild_Cold_vs_Control	Yes	No	0.823481	0.000107931
C2C2-GATA	Zm00001eb427850	Mild_Cold_vs_Control	Yes	No	-0.288216	5.5451e-06
C2C2-GATA	Zm00001eb296770	Mild_Cold_vs_Control	No	No
C2C2-GATA	Zm00001eb258290	Mild_Cold_vs_Control	Yes	No	0.475879	0.0001231
C2C2-GATA	Zm00001eb293740	Mild_Cold_vs_Control	No	No
C2C2-GATA	Zm00001eb344540	Mild_Cold_vs_Control	No	No
C2C2-GATA	Zm00001eb131420	Mild_Cold_vs_Control	Yes	No	-0.248598	0.167387
C2C2-GATA	Zm00001eb391280	Mild_Cold_vs_Control	No	No
C2C2-GATA	Zm00001eb385190	Mild_Cold_vs_Control	No	No
C2C2-GATA	Zm00001eb196120	Mild_Cold_vs_Control	No	No
C2C2-GATA	Zm00001eb139170	Mild_Cold_vs_Control	Yes	No	0.00779219	0.994589
C2C2-GATA	Zm00001eb139160	Mild_Cold_vs_Control	Yes	No	-0.932488	0.00166407
C2C2-GATA	Zm00001eb353470	Mild_Cold_vs_Control	No	No
C2C2-GATA	Zm00001eb353480	Mild_Cold_vs_Control	No	No
C2C2-GATA	Zm00001eb056640	Mild_Cold_vs_Control	No	No
C2C2-GATA	Zm00001eb056630	Mild_Cold_vs_Control	No	No
C2C2-GATA	Zm00001eb056620	Mild_Cold_vs_Control	Yes	No	-0.438254	0.104618
C2C2-GATA	Zm00001eb157620	Mild_Cold_vs_Control	No	No
C2C2-Yabby	Zm00001eb075520	Mild_Cold_vs_Control	No	No
C2C2-Yabby	Zm00001eb008680	Mild_Cold_vs_Control	No	No
C2C2-Yabby	Zm00001eb300360	Mild_Cold_vs_Control	No	No
C2C2-Yabby	Zm00001eb324980	Mild_Cold_vs_Control	No	No
C2C2-Yabby	Zm00001eb134520	Mild_Cold_vs_Control	No	No
C2C2-Yabby	Zm00001eb218500	Mild_Cold_vs_Control	No	No
C2C2-Yabby	Zm00001eb400130	Mild_Cold_vs_Control	No	No
C2C2-Yabby	Zm00001eb248640	Mild_Cold_vs_Control	No	No
C2C2-Yabby	Zm00001eb220660	Mild_Cold_vs_Control	No	No
C2C2-Yabby	Zm00001eb043940	Mild_Cold_vs_Control	No	No
C2C2-Yabby	Zm00001eb032110	Mild_Cold_vs_Control	No	No
C2C2-Yabby	Zm00001eb427470	Mild_Cold_vs_Control	No	No
C2H2	Zm00001eb353990	Mild_Cold_vs_Control	Yes	No	0.240943	0.356578
C2H2	Zm00001eb399180	Mild_Cold_vs_Control	No	No
C2H2	Zm00001eb244720	Mild_Cold_vs_Control	Yes	No	-0.207111	0.011922
C2H2	Zm00001eb267130	Mild_Cold_vs_Control	Yes	No	0.291542	0.00104277
C2H2	Zm00001eb063930	Mild_Cold_vs_Control	Yes	No	0.0199984	0.94857
C2H2	Zm00001eb010050	Mild_Cold_vs_Control	No	No
C2H2	Zm00001eb265630	Mild_Cold_vs_Control	Yes	No	0.272458	0.0210025
C2H2	Zm00001eb408000	Mild_Cold_vs_Control	Yes	No	0.0399666	0.642233
C2H2	Zm00001eb407990	Mild_Cold_vs_Control	Yes	No	0.0117333	0.897669
C2H2	Zm00001eb434360	Mild_Cold_vs_Control	No	No
C2H2	Zm00001eb243510	Mild_Cold_vs_Control	Yes	No	0.0312853	0.823493
C3H	Zm00001eb207650	Mild_Cold_vs_Control	Yes	No	0.310051	0.00010383
C3H	Zm00001eb160100	Mild_Cold_vs_Control	Yes	No	0.350158	0.0282732
C3H	Zm00001eb296640	Mild_Cold_vs_Control	No	No
C3H	Zm00001eb116590	Mild_Cold_vs_Control	Yes	No	0.274073	0.0121502
C3H	Zm00001eb381600	Mild_Cold_vs_Control	Yes	No	0.215769	0.0200642
C3H	Zm00001eb395300	Mild_Cold_vs_Control	Yes	Yes	-1.01114	5.38464e-06
C3H	Zm00001eb354920	Mild_Cold_vs_Control	Yes	No	0.337325	0.027509
C3H	Zm00001eb172260	Mild_Cold_vs_Control	No	No
C3H	Zm00001eb359300	Mild_Cold_vs_Control	Yes	No	-4.98988	0.236159
C3H	Zm00001eb089580	Mild_Cold_vs_Control	Yes	No	0.155345	0.330098
C3H	Zm00001eb169920	Mild_Cold_vs_Control	Yes	No	0.598269	1.74877e-11
C3H	Zm00001eb127840	Mild_Cold_vs_Control	Yes	No	0.265966	0.000378062
C3H	Zm00001eb143430	Mild_Cold_vs_Control	Yes	No	0.0643061	0.408499
C3H	Zm00001eb433430	Mild_Cold_vs_Control	Yes	No	0.768366	2.32072e-13
C3H	Zm00001eb107170	Mild_Cold_vs_Control	Yes	Yes	1.10521	4.91331e-23
C3H	Zm00001eb067160	Mild_Cold_vs_Control	Yes	No	0.273417	0.00525656
C3H	Zm00001eb053870	Mild_Cold_vs_Control	Yes	No	0.776255	1.26673e-10
C3H	Zm00001eb090510	Mild_Cold_vs_Control	Yes	No	0.494069	8.25441e-16
C3H	Zm00001eb330830	Mild_Cold_vs_Control	Yes	No	-1.56611	0.0540303
C3H	Zm00001eb158610	Mild_Cold_vs_Control	Yes	Yes	-2.85946	0.0268192
C3H	Zm00001eb333470	Mild_Cold_vs_Control	Yes	No	0.449789	3.09381e-06
C3H	Zm00001eb417000	Mild_Cold_vs_Control	Yes	No	0.279726	0.00433091
C3H	Zm00001eb275730	Mild_Cold_vs_Control	Yes	No	0.760457	5.02853e-14
C3H	Zm00001eb216910	Mild_Cold_vs_Control	Yes	No	0.865697	8.61104e-16
C3H	Zm00001eb333460	Mild_Cold_vs_Control	Yes	No	0.169095	0.128534
C3H	Zm00001eb227240	Mild_Cold_vs_Control	Yes	No	0.327517	0.042532
C3H	Zm00001eb063190	Mild_Cold_vs_Control	Yes	No	0.243292	0.173401
C3H	Zm00001eb415660	Mild_Cold_vs_Control	Yes	No	0.330908	0.00274739
C3H	Zm00001eb324650	Mild_Cold_vs_Control	Yes	No	0.40759	0.667152
C3H	Zm00001eb324660	Mild_Cold_vs_Control	Yes	No	0.466543	2.72403e-07
C3H	Zm00001eb250580	Mild_Cold_vs_Control	Yes	No	0.265227	0.0170137
C3H	Zm00001eb127850	Mild_Cold_vs_Control	Yes	No	-0.0443965	0.497812
C3H	Zm00001eb343760	Mild_Cold_vs_Control	Yes	No	0.371326	0.0189139
C3H	Zm00001eb336830	Mild_Cold_vs_Control	No	No
C3H	Zm00001eb206080	Mild_Cold_vs_Control	Yes	No	-0.0476134	0.493057
C3H	Zm00001eb284250	Mild_Cold_vs_Control	No	No
C3H	Zm00001eb316870	Mild_Cold_vs_Control	Yes	Yes	-1.32128	2.51808e-08
C3H	Zm00001eb014140	Mild_Cold_vs_Control	No	No
C3H	Zm00001eb333750	Mild_Cold_vs_Control	Yes	No	0.203521	0.398132
C3H	Zm00001eb204190	Mild_Cold_vs_Control	Yes	No	0.179901	0.166117
C3H	Zm00001eb137230	Mild_Cold_vs_Control	No	No
C3H	Zm00001eb015700	Mild_Cold_vs_Control	No	No
C3H	Zm00001eb358260	Mild_Cold_vs_Control	Yes	No	0.150182	0.0281179
C3H	Zm00001eb337460	Mild_Cold_vs_Control	No	No
C3H	Zm00001eb337450	Mild_Cold_vs_Control	No	No
C3H	Zm00001eb163730	Mild_Cold_vs_Control	Yes	No	0.421157	0.0257934
C3H	Zm00001eb364730	Mild_Cold_vs_Control	Yes	No	0.0577367	0.523649
C3H	Zm00001eb195700	Mild_Cold_vs_Control	No	No
C3H	Zm00001eb053460	Mild_Cold_vs_Control	Yes	No	0.522954	0.220351
C3H	Zm00001eb433050	Mild_Cold_vs_Control	Yes	No	-0.119306	0.409121
C3H	Zm00001eb295890	Mild_Cold_vs_Control	Yes	No	0.322484	1.28291e-06
C3H	Zm00001eb408640	Mild_Cold_vs_Control	Yes	No	-0.141182	0.112908
CAMTA	Zm00001eb085420	Mild_Cold_vs_Control	Yes	Yes	-1.15856	1.59095e-14
CAMTA	Zm00001eb321680	Mild_Cold_vs_Control	Yes	No	0.0502408	0.419022
CAMTA	Zm00001eb143060	Mild_Cold_vs_Control	Yes	Yes	-1.13947	8.37532e-10
CAMTA	Zm00001eb006890	Mild_Cold_vs_Control	Yes	No	0.15692	0.704085
CAMTA	Zm00001eb421120	Mild_Cold_vs_Control	Yes	Yes	-1.60712	6.37587e-75
CCAAT-DR1	Zm00001eb253260	Mild_Cold_vs_Control	No	No
CCAAT-DR1	Zm00001eb142030	Mild_Cold_vs_Control	No	No
CCAAT-DR1	Zm00001eb178500	Mild_Cold_vs_Control	Yes	No	-0.287726	0.0121572
CCAAT-DR1	Zm00001eb125090	Mild_Cold_vs_Control	No	No
CCAAT-DR1	Zm00001eb172020	Mild_Cold_vs_Control	No	No
CCAAT-DR1	Zm00001eb108760	Mild_Cold_vs_Control	No	No
CCAAT-DR1	Zm00001eb189490	Mild_Cold_vs_Control	No	No
CCAAT-DR1	Zm00001eb368260	Mild_Cold_vs_Control	No	No
CCAAT-DR1	Zm00001eb368250	Mild_Cold_vs_Control	No	No
CCAAT-DR1	Zm00001eb368240	Mild_Cold_vs_Control	No	No
CCAAT-DR1	Zm00001eb025330	Mild_Cold_vs_Control	No	No
CCAAT-DR1	Zm00001eb042490	Mild_Cold_vs_Control	Yes	No	-0.218152	0.0730477
CCAAT-DR1	Zm00001eb380770	Mild_Cold_vs_Control	No	No
CCAAT-DR1	Zm00001eb302780	Mild_Cold_vs_Control	No	No
CCAAT-DR1	Zm00001eb351690	Mild_Cold_vs_Control	Yes	No	-0.285891	0.168308
CCAAT-DR1	Zm00001eb308280	Mild_Cold_vs_Control	Yes	No	0.400259	0.00703557
CCAAT-DR1	Zm00001eb289860	Mild_Cold_vs_Control	Yes	No	0.0786572	0.877125
CCAAT-DR1	Zm00001eb289850	Mild_Cold_vs_Control	Yes	No	0.037075	0.68105
CCAAT-HAP2	Zm00001eb216950	Mild_Cold_vs_Control	Yes	No	0.275493	0.515628
CCAAT-HAP2	Zm00001eb019780	Mild_Cold_vs_Control	Yes	Yes	-1.00912	5.99838e-15
CCAAT-HAP2	Zm00001eb108930	Mild_Cold_vs_Control	Yes	Yes	-1.63989	6.91831e-05
CCAAT-HAP2	Zm00001eb032000	Mild_Cold_vs_Control	Yes	No	0.120936	0.620488
CCAAT-HAP2	Zm00001eb050320	Mild_Cold_vs_Control	Yes	No	-0.901863	4.26042e-05
CCAAT-HAP2	Zm00001eb430980	Mild_Cold_vs_Control	No	No
CCAAT-HAP2	Zm00001eb430970	Mild_Cold_vs_Control	No	No
CCAAT-HAP2	Zm00001eb327220	Mild_Cold_vs_Control	Yes	No	-0.49773	0.0309526
CCAAT-HAP2	Zm00001eb327230	Mild_Cold_vs_Control	No	No
CCAAT-HAP2	Zm00001eb218610	Mild_Cold_vs_Control	Yes	No	-0.943649	0.0395414
CCAAT-HAP2	Zm00001eb005690	Mild_Cold_vs_Control	Yes	No	-0.531873	0.00555043
CCAAT-HAP2	Zm00001eb136080	Mild_Cold_vs_Control	Yes	No	0.286605	0.117976
CCAAT-HAP2	Zm00001eb256650	Mild_Cold_vs_Control	Yes	Yes	-1.61981	0.0306153
CCAAT-HAP2	Zm00001eb117450	Mild_Cold_vs_Control	No	No
CCAAT-HAP2	Zm00001eb053830	Mild_Cold_vs_Control	Yes	No	-0.301577	0.00113175
CCAAT-HAP3	Zm00001eb148850	Mild_Cold_vs_Control	Yes	No	0.170073	0.047415
CCAAT-HAP3	Zm00001eb065670	Mild_Cold_vs_Control	No	No
CCAAT-HAP3	Zm00001eb142040	Mild_Cold_vs_Control	No	No
CCAAT-HAP3	Zm00001eb327140	Mild_Cold_vs_Control	Yes	Yes	3.00362	1.41529e-05
CCAAT-HAP5	Zm00001eb434020	Mild_Cold_vs_Control	No	No
CCAAT-HAP5	Zm00001eb274340	Mild_Cold_vs_Control	Yes	No	0.703364	2.24164e-08
CCAAT-HAP5	Zm00001eb064730	Mild_Cold_vs_Control	No	No
CCAAT-HAP5	Zm00001eb413100	Mild_Cold_vs_Control	Yes	No	-0.17146	0.141173
CCAAT-HAP5	Zm00001eb413110	Mild_Cold_vs_Control	Yes	Yes	-1.20879	0.00040332
CCAAT-HAP5	Zm00001eb389900	Mild_Cold_vs_Control	Yes	No	-0.00168133	0.991383
CCAAT-HAP5	Zm00001eb113710	Mild_Cold_vs_Control	Yes	No	0.104418	0.168718
CCAAT-HAP5	Zm00001eb197620	Mild_Cold_vs_Control	Yes	No	0.260418	5.42539e-05
CCAAT-HAP5	Zm00001eb291470	Mild_Cold_vs_Control	Yes	Yes	1.01295	1.16333e-11
CCAAT-HAP5	Zm00001eb010770	Mild_Cold_vs_Control	No	No
CCAAT-HAP5	Zm00001eb101630	Mild_Cold_vs_Control	No	No
CCAAT-HAP5	Zm00001eb033910	Mild_Cold_vs_Control	Yes	No	-0.760054	3.36364e-12
CCAAT-HAP5	Zm00001eb199430	Mild_Cold_vs_Control	No	No
CCAAT-HAP5	Zm00001eb122050	Mild_Cold_vs_Control	Yes	No	0.449135	0.646621
CCAAT-HAP5	Zm00001eb316260	Mild_Cold_vs_Control	Yes	No	-0.670893	1.73635e-10
CCAAT-HAP5	Zm00001eb407130	Mild_Cold_vs_Control	No	No
CPP	Zm00001eb301170	Mild_Cold_vs_Control	No	No
CPP	Zm00001eb031300	Mild_Cold_vs_Control	Yes	No	0.183316	0.0293112
CPP	Zm00001eb352860	Mild_Cold_vs_Control	Yes	No	-0.686084	6.90453e-12
CPP	Zm00001eb292380	Mild_Cold_vs_Control	Yes	No	-0.591325	2.85063e-06
CPP	Zm00001eb031310	Mild_Cold_vs_Control	Yes	No	0.924816	1.38491e-12
CPP	Zm00001eb050860	Mild_Cold_vs_Control	No	No
CPP	Zm00001eb370470	Mild_Cold_vs_Control	Yes	No	0.137235	0.340766
CPP	Zm00001eb237340	Mild_Cold_vs_Control	Yes	No	-0.0172465	0.954261
CPP	Zm00001eb135750	Mild_Cold_vs_Control	Yes	No	0.0460116	0.795602
CPP	Zm00001eb152420	Mild_Cold_vs_Control	No	No
CPP	Zm00001eb281570	Mild_Cold_vs_Control	Yes	No	0.310739	0.0258665
CPP	Zm00001eb135740	Mild_Cold_vs_Control	Yes	No	-0.270578	0.583734
CSD	Zm00001eb208310	Mild_Cold_vs_Control	Yes	No	0.0764209	0.542043
DBP	Zm00001eb192230	Mild_Cold_vs_Control	Yes	No	-0.96531	0.00781527
DBP	Zm00001eb258020	Mild_Cold_vs_Control	No	No
DBP	Zm00001eb258010	Mild_Cold_vs_Control	Yes	No	-0.275175	0.00581479
DBP	Zm00001eb374920	Mild_Cold_vs_Control	Yes	Yes	-1.38948	1.73073e-19
DBP	Zm00001eb385910	Mild_Cold_vs_Control	Yes	No	0.502449	0.00164456
E2F-DP	Zm00001eb046190	Mild_Cold_vs_Control	No	No
E2F-DP	Zm00001eb046180	Mild_Cold_vs_Control	No	No
E2F-DP	Zm00001eb113250	Mild_Cold_vs_Control	No	No
E2F-DP	Zm00001eb053560	Mild_Cold_vs_Control	No	No
E2F-DP	Zm00001eb243000	Mild_Cold_vs_Control	Yes	Yes	1.35882	5.95379e-35
E2F-DP	Zm00001eb089380	Mild_Cold_vs_Control	Yes	No	0.0378844	0.879704
E2F-DP	Zm00001eb403140	Mild_Cold_vs_Control	Yes	No	-0.540662	6.90378e-06
E2F-DP	Zm00001eb254070	Mild_Cold_vs_Control	Yes	No	0.202709	0.76338
E2F-DP	Zm00001eb244670	Mild_Cold_vs_Control	No	No
E2F-DP	Zm00001eb360340	Mild_Cold_vs_Control	No	No
E2F-DP	Zm00001eb373690	Mild_Cold_vs_Control	No	No
E2F-DP	Zm00001eb407120	Mild_Cold_vs_Control	Yes	No	0.675419	7.35934e-09
E2F-DP	Zm00001eb280090	Mild_Cold_vs_Control	Yes	No	0.168534	0.114277
E2F-DP	Zm00001eb194770	Mild_Cold_vs_Control	No	No
E2F-DP	Zm00001eb181510	Mild_Cold_vs_Control	Yes	No	0.886969	2.5352e-15
E2F-DP	Zm00001eb431380	Mild_Cold_vs_Control	No	No
E2F-DP	Zm00001eb292470	Mild_Cold_vs_Control	No	No
E2F-DP	Zm00001eb083590	Mild_Cold_vs_Control	No	No
E2F-DP	Zm00001eb222650	Mild_Cold_vs_Control	Yes	No	0.00101983	0.995223
E2F-DP	Zm00001eb004190	Mild_Cold_vs_Control	Yes	No	0.0800836	0.634439
EIL	Zm00001eb015440	Mild_Cold_vs_Control	Yes	No	-0.170543	0.0684773
EIL	Zm00001eb111680	Mild_Cold_vs_Control	Yes	No	0.989859	0.00366544
EIL	Zm00001eb034980	Mild_Cold_vs_Control	Yes	No	0.317931	0.00530497
EIL	Zm00001eb316730	Mild_Cold_vs_Control	Yes	No	-0.0429195	0.587714
EIL	Zm00001eb182890	Mild_Cold_vs_Control	No	No
EIL	Zm00001eb331080	Mild_Cold_vs_Control	No	No
EIL	Zm00001eb081010	Mild_Cold_vs_Control	No	No
EIL	Zm00001eb081000	Mild_Cold_vs_Control	No	No
EIL	Zm00001eb244830	Mild_Cold_vs_Control	No	No
FAR1-Like	Zm00001eb011070	Mild_Cold_vs_Control	Yes	No	-0.786298	2.792e-15
FAR1-Like	Zm00001eb064180	Mild_Cold_vs_Control	Yes	No	0.0726347	0.787883
FAR1-Like	Zm00001eb122270	Mild_Cold_vs_Control	Yes	No	0.0536278	0.548229
FAR1-Like	Zm00001eb243410	Mild_Cold_vs_Control	Yes	No	-0.132348	0.643456
FAR1-Like	Zm00001eb243420	Mild_Cold_vs_Control	Yes	No	0.212887	0.393983
FAR1-Like	Zm00001eb385850	Mild_Cold_vs_Control	Yes	No	-0.358327	0.097613
FLO/LFY	Zm00001eb071990	Mild_Cold_vs_Control	No	No
FLO/LFY	Zm00001eb430240	Mild_Cold_vs_Control	No	No
G2-like	Zm00001eb309360	Mild_Cold_vs_Control	Yes	No	-0.838735	4.27413e-14
G2-like	Zm00001eb383720	Mild_Cold_vs_Control	No	No
G2-like	Zm00001eb349460	Mild_Cold_vs_Control	Yes	No	1.52841	0.151904
G2-like	Zm00001eb349450	Mild_Cold_vs_Control	Yes	No	0.417974	0.775035
G2-like	Zm00001eb406610	Mild_Cold_vs_Control	Yes	No	0.518642	0.288344
G2-like	Zm00001eb406660	Mild_Cold_vs_Control	Yes	No	-0.978223	0.0189809
G2-like	Zm00001eb041430	Mild_Cold_vs_Control	Yes	Yes	-1.44638	0.00196088
G2-like	Zm00001eb309370	Mild_Cold_vs_Control	Yes	No	0.655094	9.31431e-18
G2-like	Zm00001eb214200	Mild_Cold_vs_Control	Yes	No	0.0184915	0.948106
G2-like	Zm00001eb214190	Mild_Cold_vs_Control	Yes	No	-0.0853564	0.579089
G2-like	Zm00001eb030400	Mild_Cold_vs_Control	Yes	No	0.181327	0.153187
G2-like	Zm00001eb251670	Mild_Cold_vs_Control	Yes	No	0.155129	0.718
G2-like	Zm00001eb275780	Mild_Cold_vs_Control	No	No
G2-like	Zm00001eb118900	Mild_Cold_vs_Control	Yes	No	0.179233	0.51567
G2-like	Zm00001eb122550	Mild_Cold_vs_Control	No	No
G2-like	Zm00001eb306220	Mild_Cold_vs_Control	Yes	No	0.187699	0.00426257
G2-like	Zm00001eb067190	Mild_Cold_vs_Control	No	No
G2-like	Zm00001eb015750	Mild_Cold_vs_Control	Yes	No	-0.42198	1.75753e-05
G2-like	Zm00001eb232000	Mild_Cold_vs_Control	Yes	Yes	-1.53585	1.55263e-06
G2-like	Zm00001eb130350	Mild_Cold_vs_Control	No	No
G2-like	Zm00001eb250280	Mild_Cold_vs_Control	No	No
G2-like	Zm00001eb311960	Mild_Cold_vs_Control	No	No
G2-like	Zm00001eb172240	Mild_Cold_vs_Control	No	No
G2-like	Zm00001eb051310	Mild_Cold_vs_Control	No	No
G2-like	Zm00001eb234170	Mild_Cold_vs_Control	Yes	No	0.0808774	0.30988
G2-like	Zm00001eb352210	Mild_Cold_vs_Control	Yes	Yes	-1.07094	0.0453475
G2-like	Zm00001eb352200	Mild_Cold_vs_Control	No	No
G2-like	Zm00001eb015490	Mild_Cold_vs_Control	Yes	No	-0.672183	0.289872
G2-like	Zm00001eb118010	Mild_Cold_vs_Control	Yes	No	-0.914881	0.00478762
G2-like	Zm00001eb187880	Mild_Cold_vs_Control	No	No
G2-like	Zm00001eb403500	Mild_Cold_vs_Control	No	No
G2-like	Zm00001eb274260	Mild_Cold_vs_Control	No	No
G2-like	Zm00001eb390020	Mild_Cold_vs_Control	Yes	Yes	-1.6096	0.0032668
G2-like	Zm00001eb277820	Mild_Cold_vs_Control	No	No
G2-like	Zm00001eb389770	Mild_Cold_vs_Control	No	No
G2-like	Zm00001eb094230	Mild_Cold_vs_Control	No	No
G2-like	Zm00001eb071920	Mild_Cold_vs_Control	No	No
G2-like	Zm00001eb073790	Mild_Cold_vs_Control	No	No
G2-like	Zm00001eb042980	Mild_Cold_vs_Control	Yes	No	-0.322917	0.126282
G2-like	Zm00001eb238710	Mild_Cold_vs_Control	No	No
G2-like	Zm00001eb041890	Mild_Cold_vs_Control	No	No
G2-like	Zm00001eb428890	Mild_Cold_vs_Control	No	No
G2-like	Zm00001eb135200	Mild_Cold_vs_Control	No	No
G2-like	Zm00001eb291140	Mild_Cold_vs_Control	No	No
G2-like	Zm00001eb058460	Mild_Cold_vs_Control	Yes	No	0.463922	7.46902e-08
G2-like	Zm00001eb046540	Mild_Cold_vs_Control	No	No
G2-like	Zm00001eb179290	Mild_Cold_vs_Control	No	No
G2-like	Zm00001eb251390	Mild_Cold_vs_Control	No	No
G2-like	Zm00001eb002310	Mild_Cold_vs_Control	No	No
G2-like	Zm00001eb179690	Mild_Cold_vs_Control	No	No
G2-like	Zm00001eb288090	Mild_Cold_vs_Control	Yes	No	0.0375681	0.703825
G2-like	Zm00001eb288080	Mild_Cold_vs_Control	Yes	No	0.714709	0.220727
G2-like	Zm00001eb433040	Mild_Cold_vs_Control	Yes	No	-0.803186	0.0641281
G2-like	Zm00001eb233310	Mild_Cold_vs_Control	No	No
G2-like	Zm00001eb148190	Mild_Cold_vs_Control	Yes	No	0.0658634	0.840403
G2-like	Zm00001eb415640	Mild_Cold_vs_Control	No	No
G2-like	Zm00001eb362240	Mild_Cold_vs_Control	Yes	Yes	1.03582	7.57859e-05
G2-like	Zm00001eb371980	Mild_Cold_vs_Control	No	No
G2-like	Zm00001eb291350	Mild_Cold_vs_Control	Yes	No	-0.280715	0.00193922
G2-like	Zm00001eb331010	Mild_Cold_vs_Control	Yes	No	0.63148	0.396034
GeBP	Zm00001eb264080	Mild_Cold_vs_Control	Yes	No	-0.481556	0.212192
GeBP	Zm00001eb054670	Mild_Cold_vs_Control	Yes	No	0.147495	0.210203
GeBP	Zm00001eb373390	Mild_Cold_vs_Control	Yes	No	0.247893	0.10401
GeBP	Zm00001eb216500	Mild_Cold_vs_Control	Yes	No	0.329351	0.0121516
GeBP	Zm00001eb110030	Mild_Cold_vs_Control	Yes	No	-0.163279	0.119679
GeBP	Zm00001eb314630	Mild_Cold_vs_Control	Yes	No	0.287197	0.0153675
GeBP	Zm00001eb100610	Mild_Cold_vs_Control	Yes	No	0.348401	0.00790114
GeBP	Zm00001eb394180	Mild_Cold_vs_Control	Yes	No	-0.26872	0.285066
GeBP	Zm00001eb279010	Mild_Cold_vs_Control	Yes	No	-0.109261	0.673682
GeBP	Zm00001eb418630	Mild_Cold_vs_Control	No	No
GeBP	Zm00001eb328650	Mild_Cold_vs_Control	Yes	No	-0.299723	0.181365
GeBP	Zm00001eb203350	Mild_Cold_vs_Control	Yes	No	0.558818	1.63386e-07
GeBP	Zm00001eb264150	Mild_Cold_vs_Control	Yes	Yes	-1.06327	0.0438116
GeBP	Zm00001eb256160	Mild_Cold_vs_Control	Yes	No	-0.836663	1.33882e-09
GeBP	Zm00001eb256290	Mild_Cold_vs_Control	Yes	No	0.328057	0.00336226
GeBP	Zm00001eb018020	Mild_Cold_vs_Control	Yes	No	0.436386	8.06805e-05
GeBP	Zm00001eb213600	Mild_Cold_vs_Control	Yes	No	-0.0833527	0.792976
GeBP	Zm00001eb176440	Mild_Cold_vs_Control	No	No
GeBP	Zm00001eb127420	Mild_Cold_vs_Control	No	No
GRAS	Zm00001eb397720	Mild_Cold_vs_Control	Yes	No	-0.239176	0.00225996
GRAS	Zm00001eb363140	Mild_Cold_vs_Control	Yes	No	-0.5005	0.209181
GRAS	Zm00001eb029390	Mild_Cold_vs_Control	Yes	No	-0.377134	0.000285351
GRAS	Zm00001eb141310	Mild_Cold_vs_Control	No	No
GRAS	Zm00001eb139470	Mild_Cold_vs_Control	No	No
GRAS	Zm00001eb096600	Mild_Cold_vs_Control	No	No
GRAS	Zm00001eb355870	Mild_Cold_vs_Control	No	No
GRAS	Zm00001eb355860	Mild_Cold_vs_Control	No	No
GRAS	Zm00001eb144340	Mild_Cold_vs_Control	No	No
GRAS	Zm00001eb054480	Mild_Cold_vs_Control	Yes	No	0.371614	1.19575e-05
GRAS	Zm00001eb202270	Mild_Cold_vs_Control	No	No
GRAS	Zm00001eb249840	Mild_Cold_vs_Control	Yes	No	0.22275	0.145079
GRAS	Zm00001eb326210	Mild_Cold_vs_Control	No	No
GRAS	Zm00001eb158520	Mild_Cold_vs_Control	No	No
GRAS	Zm00001eb196430	Mild_Cold_vs_Control	No	No
GRAS	Zm00001eb115950	Mild_Cold_vs_Control	No	No
GRAS	Zm00001eb049880	Mild_Cold_vs_Control	No	No
GRAS	Zm00001eb236120	Mild_Cold_vs_Control	No	No
GRAS	Zm00001eb268470	Mild_Cold_vs_Control	No	No
GRAS	Zm00001eb268460	Mild_Cold_vs_Control	No	No
GRAS	Zm00001eb326020	Mild_Cold_vs_Control	No	No
GRAS	Zm00001eb344400	Mild_Cold_vs_Control	No	No
GRAS	Zm00001eb027720	Mild_Cold_vs_Control	Yes	No	0.000510326	0.995932
GRAS	Zm00001eb428430	Mild_Cold_vs_Control	Yes	No	0.285648	2.0949e-05
GRAS	Zm00001eb148290	Mild_Cold_vs_Control	Yes	No	0.406863	9.04979e-05
GRAS	Zm00001eb196420	Mild_Cold_vs_Control	No	No
GRAS	Zm00001eb082700	Mild_Cold_vs_Control	Yes	No	-0.35629	0.00313942
GRAS	Zm00001eb019640	Mild_Cold_vs_Control	Yes	No	-0.521591	0.0247375
GRAS	Zm00001eb170110	Mild_Cold_vs_Control	No	No
GRAS	Zm00001eb170100	Mild_Cold_vs_Control	No	No
GRAS	Zm00001eb405100	Mild_Cold_vs_Control	No	No
GRAS	Zm00001eb405110	Mild_Cold_vs_Control	No	No
GRAS	Zm00001eb074460	Mild_Cold_vs_Control	Yes	No	0.45519	1.3624e-14
GRAS	Zm00001eb379340	Mild_Cold_vs_Control	Yes	No	-0.411312	0.00362105
GRAS	Zm00001eb023010	Mild_Cold_vs_Control	Yes	Yes	2.30229	3.54687e-55
GRAS	Zm00001eb164530	Mild_Cold_vs_Control	Yes	No	-0.0500879	0.664915
GRAS	Zm00001eb067930	Mild_Cold_vs_Control	No	No
GRAS	Zm00001eb067940	Mild_Cold_vs_Control	No	No
GRAS	Zm00001eb093670	Mild_Cold_vs_Control	No	No
GRAS	Zm00001eb325750	Mild_Cold_vs_Control	Yes	Yes	-1.07007	0.00263088
GRAS	Zm00001eb246430	Mild_Cold_vs_Control	Yes	No	-0.859325	0.0617788
GRAS	Zm00001eb062760	Mild_Cold_vs_Control	Yes	No	0.312929	3.66641e-06
GRAS	Zm00001eb401210	Mild_Cold_vs_Control	Yes	No	-0.0651841	0.438857
GRAS	Zm00001eb378590	Mild_Cold_vs_Control	No	No
GRAS	Zm00001eb164470	Mild_Cold_vs_Control	Yes	No	-0.338353	0.559921
GRAS	Zm00001eb216610	Mild_Cold_vs_Control	Yes	No	-0.262528	0.106915
GRAS	Zm00001eb136150	Mild_Cold_vs_Control	No	No
GRAS	Zm00001eb136140	Mild_Cold_vs_Control	No	No
GRAS	Zm00001eb164350	Mild_Cold_vs_Control	Yes	Yes	-2.08177	7.46182e-07
GRAS	Zm00001eb106490	Mild_Cold_vs_Control	Yes	No	0.710448	3.27808e-23
GRAS	Zm00001eb136350	Mild_Cold_vs_Control	Yes	No	0.783435	2.9075e-06
GRAS	Zm00001eb081760	Mild_Cold_vs_Control	No	No
GRAS	Zm00001eb073130	Mild_Cold_vs_Control	Yes	No	-0.712173	8.23425e-17
GRAS	Zm00001eb000470	Mild_Cold_vs_Control	Yes	No	-0.382932	0.137715
GRAS	Zm00001eb000460	Mild_Cold_vs_Control	No	No
GRAS	Zm00001eb324600	Mild_Cold_vs_Control	Yes	Yes	-3.91871	0.00192174
GRAS	Zm00001eb215870	Mild_Cold_vs_Control	No	No
GRAS	Zm00001eb291030	Mild_Cold_vs_Control	No	No
GRAS	Zm00001eb266920	Mild_Cold_vs_Control	Yes	No	-0.372526	0.0690088
GRAS	Zm00001eb020840	Mild_Cold_vs_Control	No	No
GRAS	Zm00001eb020850	Mild_Cold_vs_Control	No	No
GRAS	Zm00001eb266930	Mild_Cold_vs_Control	Yes	No	0.797587	0.213911
GRAS	Zm00001eb011560	Mild_Cold_vs_Control	No	No
GRAS	Zm00001eb291940	Mild_Cold_vs_Control	No	No
GRAS	Zm00001eb291930	Mild_Cold_vs_Control	No	No
GRAS	Zm00001eb326550	Mild_Cold_vs_Control	No	No
GRAS	Zm00001eb112130	Mild_Cold_vs_Control	No	No
GRAS	Zm00001eb055700	Mild_Cold_vs_Control	No	No
GRAS	Zm00001eb012280	Mild_Cold_vs_Control	Yes	Yes	-1.63543	1.78397e-13
GRAS	Zm00001eb164480	Mild_Cold_vs_Control	Yes	No	-0.728794	0.000167076
GRAS	Zm00001eb288400	Mild_Cold_vs_Control	Yes	No	-0.0886188	0.0813149
GRAS	Zm00001eb388460	Mild_Cold_vs_Control	No	No
GRAS	Zm00001eb164490	Mild_Cold_vs_Control	Yes	No	-0.663675	0.00439174
GRAS	Zm00001eb108250	Mild_Cold_vs_Control	No	No
GRAS	Zm00001eb392980	Mild_Cold_vs_Control	Yes	No	0.578273	0.00042678
GRAS	Zm00001eb107910	Mild_Cold_vs_Control	Yes	No	-0.655703	0.00478455
GRAS	Zm00001eb187310	Mild_Cold_vs_Control	Yes	Yes	-1.24559	3.82845e-11
GRAS	Zm00001eb285410	Mild_Cold_vs_Control	No	No
GRAS	Zm00001eb195650	Mild_Cold_vs_Control	No	No
GRAS	Zm00001eb429450	Mild_Cold_vs_Control	Yes	No	0.490408	5.86508e-10
GRAS	Zm00001eb186770	Mild_Cold_vs_Control	Yes	No	0.427672	0.000309857
GRAS	Zm00001eb327300	Mild_Cold_vs_Control	No	No
GRAS	Zm00001eb165340	Mild_Cold_vs_Control	No	No
GRAS	Zm00001eb164500	Mild_Cold_vs_Control	Yes	No	0.018338	0.918129
GRAS	Zm00001eb108090	Mild_Cold_vs_Control	No	No
GRAS	Zm00001eb405090	Mild_Cold_vs_Control	No	No
GRAS	Zm00001eb405080	Mild_Cold_vs_Control	No	No
GRF	Zm00001eb056050	Mild_Cold_vs_Control	No	No
GRF	Zm00001eb104790	Mild_Cold_vs_Control	Yes	No	-0.266198	0.0310331
GRF	Zm00001eb320200	Mild_Cold_vs_Control	Yes	No	0.128947	0.355561
GRF	Zm00001eb052070	Mild_Cold_vs_Control	Yes	No	-0.449911	0.325854
GRF	Zm00001eb430290	Mild_Cold_vs_Control	Yes	No	-0.191338	0.0725384
GRF	Zm00001eb430300	Mild_Cold_vs_Control	No	No
GRF	Zm00001eb430310	Mild_Cold_vs_Control	No	No
GRF	Zm00001eb430320	Mild_Cold_vs_Control	No	No
GRF	Zm00001eb430330	Mild_Cold_vs_Control	No	No
GRF	Zm00001eb430340	Mild_Cold_vs_Control	Yes	No	0.166971	0.202764
GRF	Zm00001eb430250	Mild_Cold_vs_Control	Yes	No	0.325035	0.000577389
GRF	Zm00001eb251820	Mild_Cold_vs_Control	No	No
GRF	Zm00001eb269150	Mild_Cold_vs_Control	Yes	No	0.430773	0.504726
GRF	Zm00001eb071830	Mild_Cold_vs_Control	No	No
GRF	Zm00001eb193180	Mild_Cold_vs_Control	No	No
GRF	Zm00001eb278670	Mild_Cold_vs_Control	No	No
GRF	Zm00001eb250620	Mild_Cold_vs_Control	No	No
GRF	Zm00001eb215560	Mild_Cold_vs_Control	No	No
GRF	Zm00001eb113950	Mild_Cold_vs_Control	Yes	No	0.101173	0.658651
HOMEOBOX	Zm00001eb055920	Mild_Cold_vs_Control	No	No
HOMEOBOX	Zm00001eb239680	Mild_Cold_vs_Control	No	No
HOMEOBOX	Zm00001eb295800	Mild_Cold_vs_Control	Yes	No	0.0988255	0.274304
HOMEOBOX	Zm00001eb377500	Mild_Cold_vs_Control	No	No
HOMEOBOX	Zm00001eb006710	Mild_Cold_vs_Control	Yes	No	0.310658	0.679633
HOMEOBOX	Zm00001eb006700	Mild_Cold_vs_Control	Yes	No	-0.502829	0.0073805
HOMEOBOX	Zm00001eb202150	Mild_Cold_vs_Control	No	No
HOMEOBOX	Zm00001eb202140	Mild_Cold_vs_Control	Yes	No	-0.228144	0.407748
HOMEOBOX	Zm00001eb179000	Mild_Cold_vs_Control	Yes	No	-0.000551202	0.995482
HOMEOBOX	Zm00001eb058930	Mild_Cold_vs_Control	No	No
HOMEOBOX	Zm00001eb371020	Mild_Cold_vs_Control	Yes	No	0.464044	3.42834e-16
HOMEOBOX	Zm00001eb314500	Mild_Cold_vs_Control	No	No
HOMEOBOX	Zm00001eb401450	Mild_Cold_vs_Control	Yes	No	-0.907594	0.100164
HOMEOBOX	Zm00001eb325630	Mild_Cold_vs_Control	No	No
HOMEOBOX	Zm00001eb325620	Mild_Cold_vs_Control	No	No
HOMEOBOX	Zm00001eb319090	Mild_Cold_vs_Control	Yes	No	0.20186	0.0196928
HOMEOBOX	Zm00001eb024680	Mild_Cold_vs_Control	No	No
HOMEOBOX	Zm00001eb355310	Mild_Cold_vs_Control	No	No
HOMEOBOX	Zm00001eb416980	Mild_Cold_vs_Control	No	No
HOMEOBOX	Zm00001eb367200	Mild_Cold_vs_Control	No	No
HOMEOBOX	Zm00001eb384240	Mild_Cold_vs_Control	No	No
HOMEOBOX	Zm00001eb402230	Mild_Cold_vs_Control	No	No
HOMEOBOX	Zm00001eb402220	Mild_Cold_vs_Control	Yes	Yes	-4.78492	2.04023e-05
HOMEOBOX	Zm00001eb354880	Mild_Cold_vs_Control	Yes	No	-0.301073	0.0856
HOMEOBOX	Zm00001eb208000	Mild_Cold_vs_Control	No	No
HOMEOBOX	Zm00001eb136060	Mild_Cold_vs_Control	Yes	Yes	1.12188	0.0225696
HOMEOBOX	Zm00001eb335810	Mild_Cold_vs_Control	No	No
HOMEOBOX	Zm00001eb235090	Mild_Cold_vs_Control	No	No
HOMEOBOX	Zm00001eb235080	Mild_Cold_vs_Control	No	No
HOMEOBOX	Zm00001eb232240	Mild_Cold_vs_Control	Yes	No	0.589414	2.87998e-12
HOMEOBOX	Zm00001eb343660	Mild_Cold_vs_Control	Yes	No	0.343504	2.24354e-07
HOMEOBOX	Zm00001eb001770	Mild_Cold_vs_Control	Yes	Yes	-1.75159	1.33805e-15
HOMEOBOX	Zm00001eb126140	Mild_Cold_vs_Control	Yes	Yes	1.91579	6.17403e-05
HOMEOBOX	Zm00001eb153100	Mild_Cold_vs_Control	Yes	No	0.372917	1.6792e-07
HOMEOBOX	Zm00001eb051900	Mild_Cold_vs_Control	Yes	No	0.289135	1.50398e-09
HOMEOBOX	Zm00001eb098960	Mild_Cold_vs_Control	Yes	Yes	-2.80893	4.52145e-25
HOMEOBOX	Zm00001eb056260	Mild_Cold_vs_Control	Yes	No	-0.571183	0.236444
HOMEOBOX	Zm00001eb217350	Mild_Cold_vs_Control	Yes	No	-0.00908168	0.885657
HOMEOBOX	Zm00001eb268690	Mild_Cold_vs_Control	No	No
HOMEOBOX	Zm00001eb264910	Mild_Cold_vs_Control	Yes	No	0.0417682	0.786979
HOMEOBOX	Zm00001eb264920	Mild_Cold_vs_Control	Yes	No	0.419353	0.447189
HOMEOBOX	Zm00001eb248930	Mild_Cold_vs_Control	Yes	No	-0.270356	0.644007
HOMEOBOX	Zm00001eb226570	Mild_Cold_vs_Control	No	No
HOMEOBOX	Zm00001eb226590	Mild_Cold_vs_Control	No	No
HOMEOBOX	Zm00001eb226580	Mild_Cold_vs_Control	No	No
HOMEOBOX	Zm00001eb009550	Mild_Cold_vs_Control	Yes	No	0.0917514	0.602549
HOMEOBOX	Zm00001eb158680	Mild_Cold_vs_Control	No	No
HOMEOBOX	Zm00001eb293840	Mild_Cold_vs_Control	No	No
HOMEOBOX	Zm00001eb147970	Mild_Cold_vs_Control	Yes	No	0.112886	0.708288
HOMEOBOX	Zm00001eb048440	Mild_Cold_vs_Control	Yes	No	0.404443	0.00527073
HOMEOBOX	Zm00001eb359810	Mild_Cold_vs_Control	No	No
HOMEOBOX	Zm00001eb001720	Mild_Cold_vs_Control	Yes	No	-0.105231	0.536282
HOMEOBOX	Zm00001eb337970	Mild_Cold_vs_Control	Yes	No	0.250487	0.167337
HOMEOBOX	Zm00001eb074830	Mild_Cold_vs_Control	No	No
HOMEOBOX	Zm00001eb101280	Mild_Cold_vs_Control	Yes	Yes	-3.89601	0.00642509
HOMEOBOX	Zm00001eb309600	Mild_Cold_vs_Control	Yes	No	-0.268111	0.00330011
HOMEOBOX	Zm00001eb182650	Mild_Cold_vs_Control	Yes	Yes	-4.14251	1.07297e-09
HOMEOBOX	Zm00001eb087250	Mild_Cold_vs_Control	No	No
HOMEOBOX	Zm00001eb000690	Mild_Cold_vs_Control	Yes	No	0.576294	5.02136e-11
HOMEOBOX	Zm00001eb100690	Mild_Cold_vs_Control	No	No
HOMEOBOX	Zm00001eb270270	Mild_Cold_vs_Control	Yes	Yes	2.49715	0.0019966
HOMEOBOX	Zm00001eb117820	Mild_Cold_vs_Control	Yes	Yes	1.24643	0.000523015
HOMEOBOX	Zm00001eb399360	Mild_Cold_vs_Control	Yes	No	0.37216	0.565656
HOMEOBOX	Zm00001eb147630	Mild_Cold_vs_Control	No	No
HOMEOBOX	Zm00001eb005020	Mild_Cold_vs_Control	Yes	Yes	-3.73148	2.03611e-20
HOMEOBOX	Zm00001eb075230	Mild_Cold_vs_Control	Yes	No	0.92118	0.0708968
HOMEOBOX	Zm00001eb067310	Mild_Cold_vs_Control	No	No
HOMEOBOX	Zm00001eb007950	Mild_Cold_vs_Control	No	No
HOMEOBOX	Zm00001eb045630	Mild_Cold_vs_Control	Yes	No	0.0427858	0.792675
HOMEOBOX	Zm00001eb427650	Mild_Cold_vs_Control	No	No
HOMEOBOX	Zm00001eb256420	Mild_Cold_vs_Control	No	No
HOMEOBOX	Zm00001eb386830	Mild_Cold_vs_Control	Yes	No	-0.356265	7.39496e-08
HOMEOBOX	Zm00001eb414580	Mild_Cold_vs_Control	No	No
HOMEOBOX	Zm00001eb130180	Mild_Cold_vs_Control	Yes	No	-0.0398628	0.934352
HOMEOBOX	Zm00001eb070050	Mild_Cold_vs_Control	No	No
HOMEOBOX	Zm00001eb289480	Mild_Cold_vs_Control	No	No
HOMEOBOX	Zm00001eb377490	Mild_Cold_vs_Control	Yes	Yes	1.49187	3.63459e-05
HOMEOBOX	Zm00001eb377480	Mild_Cold_vs_Control	Yes	No	0.124889	0.367045
HOMEOBOX	Zm00001eb023620	Mild_Cold_vs_Control	Yes	Yes	1.1908	0.0309835
HOMEOBOX	Zm00001eb234270	Mild_Cold_vs_Control	Yes	No	-0.272223	0.00089921
HOMEOBOX	Zm00001eb206760	Mild_Cold_vs_Control	Yes	No	0.330308	0.00178432
HOMEOBOX	Zm00001eb273120	Mild_Cold_vs_Control	No	No
HOMEOBOX	Zm00001eb265710	Mild_Cold_vs_Control	No	No
HOMEOBOX	Zm00001eb193330	Mild_Cold_vs_Control	No	No
HOMEOBOX	Zm00001eb032780	Mild_Cold_vs_Control	Yes	No	-0.0514143	0.650419
HOMEOBOX	Zm00001eb157360	Mild_Cold_vs_Control	No	No
HOMEOBOX	Zm00001eb385620	Mild_Cold_vs_Control	Yes	No	-1.17726	0.105066
HOMEOBOX	Zm00001eb367990	Mild_Cold_vs_Control	No	No
HOMEOBOX	Zm00001eb180280	Mild_Cold_vs_Control	No	No
HOMEOBOX	Zm00001eb431350	Mild_Cold_vs_Control	No	No
HOMEOBOX	Zm00001eb293860	Mild_Cold_vs_Control	Yes	No	0.351472	9.33511e-05
HOMEOBOX	Zm00001eb114470	Mild_Cold_vs_Control	No	No
HOMEOBOX	Zm00001eb114480	Mild_Cold_vs_Control	Yes	No	0.336733	0.0761709
HOMEOBOX	Zm00001eb114490	Mild_Cold_vs_Control	Yes	No	-0.13467	0.681054
HOMEOBOX	Zm00001eb114500	Mild_Cold_vs_Control	Yes	No	-0.0805411	0.507237
HOMEOBOX	Zm00001eb114460	Mild_Cold_vs_Control	No	No
HOMEOBOX	Zm00001eb148390	Mild_Cold_vs_Control	No	No
HOMEOBOX	Zm00001eb055940	Mild_Cold_vs_Control	No	No
HOMEOBOX	Zm00001eb087210	Mild_Cold_vs_Control	No	No
HOMEOBOX	Zm00001eb087220	Mild_Cold_vs_Control	No	No
HOMEOBOX	Zm00001eb087200	Mild_Cold_vs_Control	No	No
HOMEOBOX	Zm00001eb171720	Mild_Cold_vs_Control	No	No
HOMEOBOX	Zm00001eb223300	Mild_Cold_vs_Control	Yes	No	-0.0504378	0.860657
HOMEOBOX	Zm00001eb157210	Mild_Cold_vs_Control	Yes	No	0.236929	0.185625
HOMEOBOX	Zm00001eb157220	Mild_Cold_vs_Control	Yes	No	0.196	0.456129
HOMEOBOX	Zm00001eb157230	Mild_Cold_vs_Control	Yes	No	0.695604	0.00520386
HOMEOBOX	Zm00001eb157200	Mild_Cold_vs_Control	Yes	No	0.582868	0.385869
HOMEOBOX	Zm00001eb021970	Mild_Cold_vs_Control	Yes	No	-0.535344	0.191723
HOMEOBOX	Zm00001eb021980	Mild_Cold_vs_Control	Yes	No	-0.88655	0.251931
HOMEOBOX	Zm00001eb005440	Mild_Cold_vs_Control	No	No
HOMEOBOX	Zm00001eb353320	Mild_Cold_vs_Control	Yes	No	-0.843781	0.00158245
HOMEOBOX	Zm00001eb428740	Mild_Cold_vs_Control	Yes	No	-0.634899	0.125375
HOMEOBOX	Zm00001eb051910	Mild_Cold_vs_Control	No	No
HOMEOBOX	Zm00001eb395430	Mild_Cold_vs_Control	No	No
HOMEOBOX	Zm00001eb107800	Mild_Cold_vs_Control	No	No
HOMEOBOX	Zm00001eb368970	Mild_Cold_vs_Control	Yes	No	0.236739	0.440448
HOMEOBOX	Zm00001eb052120	Mild_Cold_vs_Control	No	No
HOMEOBOX	Zm00001eb217480	Mild_Cold_vs_Control	No	No
HOMEOBOX	Zm00001eb217470	Mild_Cold_vs_Control	No	No
HOMEOBOX	Zm00001eb042400	Mild_Cold_vs_Control	Yes	No	-0.326668	9.11056e-05
HOMEOBOX	Zm00001eb189900	Mild_Cold_vs_Control	Yes	No	0.678856	4.22259e-09
HOMEOBOX	Zm00001eb149680	Mild_Cold_vs_Control	Yes	No	0.318182	0.00840989
HOMEOBOX	Zm00001eb295920	Mild_Cold_vs_Control	No	No
HOMEOBOX	Zm00001eb151130	Mild_Cold_vs_Control	No	No
HOMEOBOX	Zm00001eb031670	Mild_Cold_vs_Control	Yes	No	0.62271	0.0194779
HOMEOBOX	Zm00001eb031660	Mild_Cold_vs_Control	Yes	No	-0.02851	0.949249
HOMEOBOX	Zm00001eb315750	Mild_Cold_vs_Control	Yes	No	-0.475979	0.0342434
HOMEOBOX	Zm00001eb025650	Mild_Cold_vs_Control	Yes	No	0.965314	0.000283866
HOMEOBOX	Zm00001eb433010	Mild_Cold_vs_Control	No	No
HOMEOBOX	Zm00001eb347710	Mild_Cold_vs_Control	No	No
HOMEOBOX	Zm00001eb092480	Mild_Cold_vs_Control	No	No
HOMEOBOX	Zm00001eb103330	Mild_Cold_vs_Control	Yes	No	-0.0626798	0.612171
HOMEOBOX	Zm00001eb027860	Mild_Cold_vs_Control	Yes	No	-0.0597847	0.603308
HOMEOBOX	Zm00001eb319390	Mild_Cold_vs_Control	Yes	No	-0.347845	2.93082e-07
HOMEOBOX	Zm00001eb037670	Mild_Cold_vs_Control	No	No
HOMEOBOX	Zm00001eb015500	Mild_Cold_vs_Control	No	No
HOMEOBOX	Zm00001eb097990	Mild_Cold_vs_Control	Yes	No	-0.476873	0.00319392
HOMEOBOX	Zm00001eb299420	Mild_Cold_vs_Control	Yes	Yes	-2.62187	0.0464483
HOMEOBOX	Zm00001eb404260	Mild_Cold_vs_Control	Yes	No	0.0327574	0.883562
HSF	Zm00001eb100770	Mild_Cold_vs_Control	Yes	No	0.487623	6.295e-09
HSF	Zm00001eb100410	Mild_Cold_vs_Control	No	No
HSF	Zm00001eb160080	Mild_Cold_vs_Control	Yes	No	-0.692842	0.414172
HSF	Zm00001eb301280	Mild_Cold_vs_Control	Yes	No	0.969136	1.82641e-08
HSF	Zm00001eb064860	Mild_Cold_vs_Control	Yes	No	0.587868	1.04641e-12
HSF	Zm00001eb242480	Mild_Cold_vs_Control	Yes	No	0.725885	1.98494e-25
HSF	Zm00001eb198620	Mild_Cold_vs_Control	Yes	No	0.233193	0.0741055
HSF	Zm00001eb037600	Mild_Cold_vs_Control	Yes	Yes	1.58378	4.57126e-05
HSF	Zm00001eb399800	Mild_Cold_vs_Control	Yes	No	-0.329814	0.00813786
HSF	Zm00001eb319350	Mild_Cold_vs_Control	Yes	No	0.357576	0.000142271
HSF	Zm00001eb384070	Mild_Cold_vs_Control	Yes	Yes	-1.7432	1.77243e-05
HSF	Zm00001eb004670	Mild_Cold_vs_Control	Yes	Yes	-1.62703	0.0342666
HSF	Zm00001eb293250	Mild_Cold_vs_Control	No	No
HSF	Zm00001eb353710	Mild_Cold_vs_Control	Yes	Yes	-1.34257	2.29484e-11
HSF	Zm00001eb353720	Mild_Cold_vs_Control	No	No
HSF	Zm00001eb353730	Mild_Cold_vs_Control	No	No
HSF	Zm00001eb353700	Mild_Cold_vs_Control	Yes	No	-0.474302	0.00162783
HSF	Zm00001eb056980	Mild_Cold_vs_Control	Yes	Yes	1.88366	0.00360717
HSF	Zm00001eb056970	Mild_Cold_vs_Control	Yes	Yes	1.76074	1.09425e-20
HSF	Zm00001eb239380	Mild_Cold_vs_Control	Yes	No	0.136461	0.85717
HSF	Zm00001eb017880	Mild_Cold_vs_Control	No	No
HSF	Zm00001eb428800	Mild_Cold_vs_Control	No	No
HSF	Zm00001eb314890	Mild_Cold_vs_Control	Yes	Yes	-1.33168	4.02227e-07
HSF	Zm00001eb210530	Mild_Cold_vs_Control	Yes	No	0.1293	0.134952
HSF	Zm00001eb159390	Mild_Cold_vs_Control	No	No
HSF	Zm00001eb047760	Mild_Cold_vs_Control	Yes	Yes	1.19938	2.89613e-21
HSF	Zm00001eb358700	Mild_Cold_vs_Control	No	No
HSF	Zm00001eb371000	Mild_Cold_vs_Control	Yes	No	-0.754923	1.13099e-10
HSF	Zm00001eb328900	Mild_Cold_vs_Control	No	No
HSF	Zm00001eb384760	Mild_Cold_vs_Control	Yes	No	0.252245	0.0418885
HSF	Zm00001eb384750	Mild_Cold_vs_Control	Yes	No	0.125237	0.421822
HSF	Zm00001eb241300	Mild_Cold_vs_Control	Yes	No	0.244142	0.0359313
LBD	Zm00001eb003910	Mild_Cold_vs_Control	Yes	No	-0.304157	0.594682
LBD	Zm00001eb003920	Mild_Cold_vs_Control	Yes	Yes	1.36697	2.52048e-10
LBD	Zm00001eb010570	Mild_Cold_vs_Control	No	No
LBD	Zm00001eb019930	Mild_Cold_vs_Control	No	No
LBD	Zm00001eb020750	Mild_Cold_vs_Control	No	No	-4.8325
LBD	Zm00001eb020740	Mild_Cold_vs_Control	Yes	No	-0.40482	0.029005
LBD	Zm00001eb026870	Mild_Cold_vs_Control	No	No
LBD	Zm00001eb035850	Mild_Cold_vs_Control	No	No
LBD	Zm00001eb042180	Mild_Cold_vs_Control	No	No
LBD	Zm00001eb051480	Mild_Cold_vs_Control	Yes	No	0.26505	0.000942452
LBD	Zm00001eb051620	Mild_Cold_vs_Control	No	No
LBD	Zm00001eb052620	Mild_Cold_vs_Control	No	No
LBD	Zm00001eb060210	Mild_Cold_vs_Control	No	No
LBD	Zm00001eb108240	Mild_Cold_vs_Control	No	No
LBD	Zm00001eb117390	Mild_Cold_vs_Control	No	No
LBD	Zm00001eb117380	Mild_Cold_vs_Control	No	No
LBD	Zm00001eb123060	Mild_Cold_vs_Control	No	No
LBD	Zm00001eb125420	Mild_Cold_vs_Control	No	No
LBD	Zm00001eb134030	Mild_Cold_vs_Control	No	No
LBD	Zm00001eb145160	Mild_Cold_vs_Control	No	No
LBD	Zm00001eb145150	Mild_Cold_vs_Control	No	No
LBD	Zm00001eb149370	Mild_Cold_vs_Control	No	No
LBD	Zm00001eb149360	Mild_Cold_vs_Control	Yes	Yes	-2.51005	0.00552419
LBD	Zm00001eb151910	Mild_Cold_vs_Control	No	No
LBD	Zm00001eb167220	Mild_Cold_vs_Control	No	No
LBD	Zm00001eb178740	Mild_Cold_vs_Control	No	No
LBD	Zm00001eb191160	Mild_Cold_vs_Control	No	No
LBD	Zm00001eb191170	Mild_Cold_vs_Control	No	No
LBD	Zm00001eb218120	Mild_Cold_vs_Control	No	No
LBD	Zm00001eb219100	Mild_Cold_vs_Control	Yes	No	0.294806	0.0765372
LBD	Zm00001eb265490	Mild_Cold_vs_Control	No	No
LBD	Zm00001eb269620	Mild_Cold_vs_Control	No	No
LBD	Zm00001eb272570	Mild_Cold_vs_Control	No	No
LBD	Zm00001eb286410	Mild_Cold_vs_Control	No	No
LBD	Zm00001eb288160	Mild_Cold_vs_Control	No	No
LBD	Zm00001eb292980	Mild_Cold_vs_Control	Yes	Yes	-2.09436	0.000366745
LBD	Zm00001eb292990	Mild_Cold_vs_Control	Yes	Yes	-2.2491	1.08612e-22
LBD	Zm00001eb345960	Mild_Cold_vs_Control	Yes	Yes	-1.0289	0.00421162
LBD	Zm00001eb349310	Mild_Cold_vs_Control	No	No
LBD	Zm00001eb353210	Mild_Cold_vs_Control	No	No
LBD	Zm00001eb353230	Mild_Cold_vs_Control	Yes	Yes	-4.82603	3.0086e-26
LBD	Zm00001eb355150	Mild_Cold_vs_Control	No	No
LBD	Zm00001eb365880	Mild_Cold_vs_Control	No	No
LBD	Zm00001eb397130	Mild_Cold_vs_Control	No	No
LBD	Zm00001eb398670	Mild_Cold_vs_Control	No	No
LBD	Zm00001eb403030	Mild_Cold_vs_Control	No	No
LBD	Zm00001eb405850	Mild_Cold_vs_Control	Yes	No	-0.189069	0.436358
MADS	Zm00001eb403750	Mild_Cold_vs_Control	No	No
MADS	Zm00001eb138380	Mild_Cold_vs_Control	No	No
MADS	Zm00001eb298680	Mild_Cold_vs_Control	No	No
MADS	Zm00001eb057540	Mild_Cold_vs_Control	No	No
MADS	Zm00001eb187330	Mild_Cold_vs_Control	No	No
MADS	Zm00001eb036590	Mild_Cold_vs_Control	No	No
MADS	Zm00001eb317770	Mild_Cold_vs_Control	No	No
MADS	Zm00001eb400120	Mild_Cold_vs_Control	No	No
MADS	Zm00001eb070900	Mild_Cold_vs_Control	Yes	No	-0.443038	1.23365e-06
MADS	Zm00001eb070890	Mild_Cold_vs_Control	Yes	No	-0.826169	1.47853e-06
MADS	Zm00001eb118120	Mild_Cold_vs_Control	No	No
MADS	Zm00001eb272490	Mild_Cold_vs_Control	Yes	No	-0.707623	0.14627
MADS	Zm00001eb250710	Mild_Cold_vs_Control	No	No
MADS	Zm00001eb303660	Mild_Cold_vs_Control	No	No
MADS	Zm00001eb008690	Mild_Cold_vs_Control	No	No
MADS	Zm00001eb214750	Mild_Cold_vs_Control	No	No
MADS	Zm00001eb145660	Mild_Cold_vs_Control	Yes	No	0.0640536	0.842407
MADS	Zm00001eb107600	Mild_Cold_vs_Control	No	No
MADS	Zm00001eb349070	Mild_Cold_vs_Control	No	No
MADS	Zm00001eb349080	Mild_Cold_vs_Control	Yes	Yes	-1.2016	4.8306e-05
MADS	Zm00001eb259770	Mild_Cold_vs_Control	No	No
MADS	Zm00001eb259760	Mild_Cold_vs_Control	No	No
MADS	Zm00001eb303440	Mild_Cold_vs_Control	No	No
MADS	Zm00001eb041650	Mild_Cold_vs_Control	No	No
MADS	Zm00001eb411130	Mild_Cold_vs_Control	No	No
MADS	Zm00001eb057560	Mild_Cold_vs_Control	No	No
MADS	Zm00001eb167270	Mild_Cold_vs_Control	No	No
MADS	Zm00001eb078540	Mild_Cold_vs_Control	No	No
MADS	Zm00001eb078550	Mild_Cold_vs_Control	No	No
MADS	Zm00001eb078530	Mild_Cold_vs_Control	No	No
MADS	Zm00001eb397040	Mild_Cold_vs_Control	No	No
MADS	Zm00001eb349060	Mild_Cold_vs_Control	No	No
MADS	Zm00001eb423130	Mild_Cold_vs_Control	No	No
MADS	Zm00001eb214740	Mild_Cold_vs_Control	No	No
MADS	Zm00001eb174000	Mild_Cold_vs_Control	No	No
MADS	Zm00001eb173990	Mild_Cold_vs_Control	Yes	No	-0.0269977	0.936413
MADS	Zm00001eb414410	Mild_Cold_vs_Control	No	No
MADS	Zm00001eb409460	Mild_Cold_vs_Control	No	No
MADS	Zm00001eb338060	Mild_Cold_vs_Control	No	No
MADS	Zm00001eb154380	Mild_Cold_vs_Control	No	No
MADS	Zm00001eb284010	Mild_Cold_vs_Control	No	No
MADS	Zm00001eb279440	Mild_Cold_vs_Control	No	No
MADS	Zm00001eb165510	Mild_Cold_vs_Control	Yes	Yes	-3.06817	0.000143243
MADS	Zm00001eb145460	Mild_Cold_vs_Control	No	No
MADS	Zm00001eb357980	Mild_Cold_vs_Control	No	No
MADS	Zm00001eb361790	Mild_Cold_vs_Control	No	No
MADS	Zm00001eb233110	Mild_Cold_vs_Control	No	No
MADS	Zm00001eb260590	Mild_Cold_vs_Control	No	No
MADS	Zm00001eb340810	Mild_Cold_vs_Control	No	No
MADS	Zm00001eb382780	Mild_Cold_vs_Control	No	No
MADS	Zm00001eb036340	Mild_Cold_vs_Control	No	No
MADS	Zm00001eb102450	Mild_Cold_vs_Control	No	No
MADS	Zm00001eb278780	Mild_Cold_vs_Control	No	No
MADS	Zm00001eb393670	Mild_Cold_vs_Control	No	No
MADS	Zm00001eb197860	Mild_Cold_vs_Control	No	No
MADS	Zm00001eb145040	Mild_Cold_vs_Control	Yes	No	-0.308642	0.332153
MADS	Zm00001eb124790	Mild_Cold_vs_Control	Yes	No	-0.514064	0.491196
MADS	Zm00001eb136820	Mild_Cold_vs_Control	No	No
MADS	Zm00001eb001670	Mild_Cold_vs_Control	No	No
MADS	Zm00001eb286420	Mild_Cold_vs_Control	No	No
MADS	Zm00001eb344240	Mild_Cold_vs_Control	No	No
MADS	Zm00001eb372610	Mild_Cold_vs_Control	No	No
MADS	Zm00001eb375830	Mild_Cold_vs_Control	No	No
MADS	Zm00001eb117090	Mild_Cold_vs_Control	Yes	No	-0.821441	0.0398597
MADS	Zm00001eb080670	Mild_Cold_vs_Control	Yes	No	0.300692	0.0367348
MADS	Zm00001eb219630	Mild_Cold_vs_Control	No	No
MADS	Zm00001eb243490	Mild_Cold_vs_Control	No	No
MADS	Zm00001eb327050	Mild_Cold_vs_Control	No	No
MADS	Zm00001eb327040	Mild_Cold_vs_Control	No	No
MADS	Zm00001eb006480	Mild_Cold_vs_Control	Yes	No	-0.582199	6.79309e-05
MADS	Zm00001eb143080	Mild_Cold_vs_Control	No	No
MADS	Zm00001eb296470	Mild_Cold_vs_Control	No	No
MADS	Zm00001eb384950	Mild_Cold_vs_Control	Yes	No	-0.620846	5.41163e-06
MADS	Zm00001eb193790	Mild_Cold_vs_Control	No	No
MADS	Zm00001eb255670	Mild_Cold_vs_Control	No	No
MADS	Zm00001eb372960	Mild_Cold_vs_Control	No	No
MADS	Zm00001eb303670	Mild_Cold_vs_Control	No	No
MADS	Zm00001eb393670	Mild_Cold_vs_Control	No	No
mTERF	Zm00001eb017630	Mild_Cold_vs_Control	No	No
mTERF	Zm00001eb035740	Mild_Cold_vs_Control	Yes	No	-1.43022	0.072124
mTERF	Zm00001eb049650	Mild_Cold_vs_Control	Yes	No	-0.358677	0.101459
mTERF	Zm00001eb062820	Mild_Cold_vs_Control	Yes	No	0.313902	0.000217369
mTERF	Zm00001eb063940	Mild_Cold_vs_Control	Yes	No	-0.038363	0.802873
mTERF	Zm00001eb107280	Mild_Cold_vs_Control	Yes	Yes	-1.63871	1.78638e-26
mTERF	Zm00001eb107900	Mild_Cold_vs_Control	Yes	No	0.470967	0.0212827
mTERF	Zm00001eb136360	Mild_Cold_vs_Control	Yes	No	-0.0702813	0.780221
mTERF	Zm00001eb143990	Mild_Cold_vs_Control	Yes	No	-0.650854	0.00335475
mTERF	Zm00001eb183160	Mild_Cold_vs_Control	Yes	Yes	-1.40245	0.00076545
mTERF	Zm00001eb192920	Mild_Cold_vs_Control	Yes	No	-0.0739181	0.626843
mTERF	Zm00001eb234500	Mild_Cold_vs_Control	Yes	No	-0.198423	0.440294
mTERF	Zm00001eb341840	Mild_Cold_vs_Control	Yes	No	0.443902	0.000610646
mTERF	Zm00001eb341830	Mild_Cold_vs_Control	Yes	No	0.77089	9.11371e-13
mTERF	Zm00001eb246440	Mild_Cold_vs_Control	Yes	Yes	-1.00177	0.0190525
mTERF	Zm00001eb254990	Mild_Cold_vs_Control	No	No
mTERF	Zm00001eb255520	Mild_Cold_vs_Control	Yes	No	-0.437544	0.310508
mTERF	Zm00001eb287710	Mild_Cold_vs_Control	Yes	No	-0.233206	0.305937
mTERF	Zm00001eb299540	Mild_Cold_vs_Control	No	No
mTERF	Zm00001eb320340	Mild_Cold_vs_Control	Yes	No	0.234439	0.151144
mTERF	Zm00001eb321620	Mild_Cold_vs_Control	Yes	No	-0.18724	0.653776
mTERF	Zm00001eb349860	Mild_Cold_vs_Control	Yes	No	-0.557282	0.000170934
mTERF	Zm00001eb349900	Mild_Cold_vs_Control	Yes	No	-0.00534006	0.991925
MYB	Zm00001eb373660	Mild_Cold_vs_Control	No	No
MYB	Zm00001eb278680	Mild_Cold_vs_Control	No	No
MYB	Zm00001eb014260	Mild_Cold_vs_Control	No	No
MYB	Zm00001eb165000	Mild_Cold_vs_Control	No	No
MYB	Zm00001eb430010	Mild_Cold_vs_Control	No	No
MYB	Zm00001eb430000	Mild_Cold_vs_Control	No	No
MYB	Zm00001eb136720	Mild_Cold_vs_Control	Yes	Yes	-2.08525	0.00240272
MYB	Zm00001eb109820	Mild_Cold_vs_Control	Yes	No	0.148221	0.098516
MYB	Zm00001eb138920	Mild_Cold_vs_Control	Yes	Yes	-2.81772	3.48541e-09
MYB	Zm00001eb429940	Mild_Cold_vs_Control	No	No
MYB	Zm00001eb360850	Mild_Cold_vs_Control	No	No
MYB	Zm00001eb332030	Mild_Cold_vs_Control	Yes	No	0.477921	0.0103889
MYB	Zm00001eb213800	Mild_Cold_vs_Control	Yes	Yes	-2.80649	5.86913e-16
MYB	Zm00001eb072200	Mild_Cold_vs_Control	Yes	No	0.761756	2.97151e-06
MYB	Zm00001eb321920	Mild_Cold_vs_Control	Yes	No	-2.15759	0.504729
MYB	Zm00001eb148320	Mild_Cold_vs_Control	Yes	No	-0.0482128	0.606309
MYB	Zm00001eb192770	Mild_Cold_vs_Control	No	No
MYB	Zm00001eb202670	Mild_Cold_vs_Control	No	No
MYB	Zm00001eb202680	Mild_Cold_vs_Control	No	No
MYB	Zm00001eb187820	Mild_Cold_vs_Control	No	No
MYB	Zm00001eb187810	Mild_Cold_vs_Control	No	No
MYB	Zm00001eb123130	Mild_Cold_vs_Control	No	No
MYB	Zm00001eb266370	Mild_Cold_vs_Control	Yes	No	-2.99235	0.0781373
MYB	Zm00001eb335060	Mild_Cold_vs_Control	Yes	No	-0.202382	0.722301
MYB	Zm00001eb328600	Mild_Cold_vs_Control	No	No
MYB	Zm00001eb360510	Mild_Cold_vs_Control	Yes	No	-0.859298	0.0734782
MYB	Zm00001eb348760	Mild_Cold_vs_Control	Yes	No	-0.0248522	0.956587
MYB	Zm00001eb248560	Mild_Cold_vs_Control	Yes	No	0.360146	2.39541e-06
MYB	Zm00001eb162680	Mild_Cold_vs_Control	No	No
MYB	Zm00001eb179650	Mild_Cold_vs_Control	No	No
MYB	Zm00001eb179640	Mild_Cold_vs_Control	No	No
MYB	Zm00001eb395580	Mild_Cold_vs_Control	No	No
MYB	Zm00001eb354510	Mild_Cold_vs_Control	Yes	No	0.752064	0.208996
MYB	Zm00001eb103740	Mild_Cold_vs_Control	No	No
MYB	Zm00001eb103730	Mild_Cold_vs_Control	Yes	No	-0.683269	0.00921902
MYB	Zm00001eb146230	Mild_Cold_vs_Control	Yes	No	0.218001	0.0503213
MYB	Zm00001eb041330	Mild_Cold_vs_Control	No	No
MYB	Zm00001eb147710	Mild_Cold_vs_Control	Yes	No	-0.243864	0.175643
MYB	Zm00001eb099570	Mild_Cold_vs_Control	No	No
MYB	Zm00001eb367660	Mild_Cold_vs_Control	Yes	No	0.0437995	0.748911
MYB	Zm00001eb216040	Mild_Cold_vs_Control	No	No
MYB	Zm00001eb040070	Mild_Cold_vs_Control	No	No
MYB	Zm00001eb185160	Mild_Cold_vs_Control	No	No
MYB	Zm00001eb130260	Mild_Cold_vs_Control	Yes	No	-0.380316	0.0460026
MYB	Zm00001eb247570	Mild_Cold_vs_Control	No	No
MYB	Zm00001eb128750	Mild_Cold_vs_Control	No	No
MYB	Zm00001eb128760	Mild_Cold_vs_Control	No	No
MYB	Zm00001eb299750	Mild_Cold_vs_Control	Yes	No	-0.0759864	0.670547
MYB	Zm00001eb013670	Mild_Cold_vs_Control	No	No
MYB	Zm00001eb155200	Mild_Cold_vs_Control	No	No
MYB	Zm00001eb155190	Mild_Cold_vs_Control	No	No
MYB	Zm00001eb255300	Mild_Cold_vs_Control	Yes	No	-1.17783	0.307497
MYB	Zm00001eb080690	Mild_Cold_vs_Control	No	No
MYB	Zm00001eb234690	Mild_Cold_vs_Control	Yes	No	0.342178	0.498471
MYB	Zm00001eb138640	Mild_Cold_vs_Control	No	No
MYB	Zm00001eb392230	Mild_Cold_vs_Control	Yes	No	0.150595	0.803157
MYB	Zm00001eb158910	Mild_Cold_vs_Control	No	No
MYB	Zm00001eb075640	Mild_Cold_vs_Control	No	No
MYB	Zm00001eb028820	Mild_Cold_vs_Control	Yes	No	-0.0971487	0.794105
MYB	Zm00001eb268770	Mild_Cold_vs_Control	No	No
MYB	Zm00001eb049000	Mild_Cold_vs_Control	No	No
MYB	Zm00001eb273580	Mild_Cold_vs_Control	Yes	No	-0.268002	0.0118924
MYB	Zm00001eb332860	Mild_Cold_vs_Control	Yes	No	0.25217	0.476233
MYB	Zm00001eb201930	Mild_Cold_vs_Control	No	No
MYB	Zm00001eb266360	Mild_Cold_vs_Control	Yes	Yes	-5.30265	0.000802989
MYB	Zm00001eb199170	Mild_Cold_vs_Control	No	No
MYB	Zm00001eb091300	Mild_Cold_vs_Control	No	No
MYB	Zm00001eb430020	Mild_Cold_vs_Control	No	No
MYB	Zm00001eb312120	Mild_Cold_vs_Control	No	No
MYB	Zm00001eb201150	Mild_Cold_vs_Control	Yes	Yes	-1.27732	0.00020478
MYB	Zm00001eb429830	Mild_Cold_vs_Control	No	No
MYB	Zm00001eb405450	Mild_Cold_vs_Control	Yes	No	-0.0806494	0.880491
MYB	Zm00001eb328280	Mild_Cold_vs_Control	No	No
MYB	Zm00001eb286270	Mild_Cold_vs_Control	No	No
MYB	Zm00001eb077700	Mild_Cold_vs_Control	Yes	Yes	-1.48532	1.30769e-11
MYB	Zm00001eb050770	Mild_Cold_vs_Control	No	No
MYB	Zm00001eb369190	Mild_Cold_vs_Control	Yes	No	0.768637	5.78968e-11
MYB	Zm00001eb015120	Mild_Cold_vs_Control	No	No
MYB	Zm00001eb336500	Mild_Cold_vs_Control	No	No
MYB	Zm00001eb055540	Mild_Cold_vs_Control	No	No
MYB	Zm00001eb041450	Mild_Cold_vs_Control	No	No
MYB	Zm00001eb367300	Mild_Cold_vs_Control	Yes	Yes	1.37548	1.45054e-06
MYB	Zm00001eb060990	Mild_Cold_vs_Control	Yes	No	-0.35693	0.137518
MYB	Zm00001eb060980	Mild_Cold_vs_Control	Yes	No	0.40768	0.0544457
MYB	Zm00001eb124630	Mild_Cold_vs_Control	Yes	No	-0.908559	4.64103e-07
MYB	Zm00001eb386360	Mild_Cold_vs_Control	No	No
MYB	Zm00001eb041320	Mild_Cold_vs_Control	No	No
MYB	Zm00001eb424660	Mild_Cold_vs_Control	No	No
MYB	Zm00001eb289320	Mild_Cold_vs_Control	Yes	No	0.388409	0.35067
MYB	Zm00001eb247370	Mild_Cold_vs_Control	No	No
MYB	Zm00001eb386370	Mild_Cold_vs_Control	Yes	No	-0.194909	0.450166
MYB	Zm00001eb164740	Mild_Cold_vs_Control	Yes	No	-4.37791	0.220447
MYB	Zm00001eb248590	Mild_Cold_vs_Control	No	No
MYB	Zm00001eb339810	Mild_Cold_vs_Control	No	No
MYB	Zm00001eb342580	Mild_Cold_vs_Control	No	No
MYB	Zm00001eb416400	Mild_Cold_vs_Control	Yes	Yes	-4.98751	0.000359549
MYB	Zm00001eb286260	Mild_Cold_vs_Control	No	No
MYB	Zm00001eb340010	Mild_Cold_vs_Control	No	No
MYB	Zm00001eb340000	Mild_Cold_vs_Control	Yes	No	-0.876356	0.000187082
MYB	Zm00001eb340740	Mild_Cold_vs_Control	No	No
MYB	Zm00001eb195850	Mild_Cold_vs_Control	No	No
MYB	Zm00001eb035590	Mild_Cold_vs_Control	No	No
MYB	Zm00001eb294560	Mild_Cold_vs_Control	No	No
MYB	Zm00001eb028610	Mild_Cold_vs_Control	Yes	Yes	-2.1315	7.71676e-06
MYB	Zm00001eb417170	Mild_Cold_vs_Control	No	No
MYB	Zm00001eb220890	Mild_Cold_vs_Control	No	No
MYB	Zm00001eb074810	Mild_Cold_vs_Control	No	No
MYB	Zm00001eb324070	Mild_Cold_vs_Control	No	No
MYB	Zm00001eb280660	Mild_Cold_vs_Control	Yes	Yes	1.15773	0.0344471
MYB	Zm00001eb405510	Mild_Cold_vs_Control	No	No
MYB	Zm00001eb178050	Mild_Cold_vs_Control	No	No
MYB	Zm00001eb410950	Mild_Cold_vs_Control	No	No
MYB	Zm00001eb111710	Mild_Cold_vs_Control	No	No
MYB	Zm00001eb099830	Mild_Cold_vs_Control	No	No
MYB	Zm00001eb387370	Mild_Cold_vs_Control	Yes	No	1.11981	0.109649
MYB	Zm00001eb095760	Mild_Cold_vs_Control	No	No
MYB	Zm00001eb361680	Mild_Cold_vs_Control	No	No
MYB	Zm00001eb273750	Mild_Cold_vs_Control	No	No
MYB	Zm00001eb119340	Mild_Cold_vs_Control	No	No
MYB	Zm00001eb136760	Mild_Cold_vs_Control	No	No
MYB	Zm00001eb286240	Mild_Cold_vs_Control	No	No
MYB	Zm00001eb286230	Mild_Cold_vs_Control	No	No
MYB	Zm00001eb003470	Mild_Cold_vs_Control	No	No
MYB	Zm00001eb045780	Mild_Cold_vs_Control	Yes	No	0.459488	4.93836e-05
MYB	Zm00001eb386350	Mild_Cold_vs_Control	No	No
MYB	Zm00001eb405470	Mild_Cold_vs_Control	No	No
MYB	Zm00001eb361040	Mild_Cold_vs_Control	Yes	No	-4.79985	0.127585
MYB	Zm00001eb041540	Mild_Cold_vs_Control	No	No
MYB	Zm00001eb245040	Mild_Cold_vs_Control	No	No
MYB	Zm00001eb139600	Mild_Cold_vs_Control	No	No
MYB	Zm00001eb129490	Mild_Cold_vs_Control	Yes	No	-0.600833	0.33778
MYB	Zm00001eb219740	Mild_Cold_vs_Control	No	No
MYB	Zm00001eb295060	Mild_Cold_vs_Control	Yes	Yes	-1.21247	0.002138
MYB	Zm00001eb121290	Mild_Cold_vs_Control	Yes	No	-0.846098	0.000344606
MYB	Zm00001eb426670	Mild_Cold_vs_Control	Yes	Yes	-1.95021	0.000118159
MYB	Zm00001eb066260	Mild_Cold_vs_Control	Yes	No	-0.00164629	0.986801
MYB	Zm00001eb417190	Mild_Cold_vs_Control	No	No
MYB	Zm00001eb142770	Mild_Cold_vs_Control	Yes	No	0.627805	1.68058e-13
MYB	Zm00001eb128770	Mild_Cold_vs_Control	No	No
MYB	Zm00001eb125520	Mild_Cold_vs_Control	No	No
MYB	Zm00001eb150140	Mild_Cold_vs_Control	No	No
MYB	Zm00001eb095690	Mild_Cold_vs_Control	No	No
MYB	Zm00001eb313580	Mild_Cold_vs_Control	No	No
MYB	Zm00001eb106790	Mild_Cold_vs_Control	No	No
MYB	Zm00001eb190160	Mild_Cold_vs_Control	No	No
MYB	Zm00001eb029300	Mild_Cold_vs_Control	No	No
MYB	Zm00001eb184890	Mild_Cold_vs_Control	No	No
MYB	Zm00001eb130020	Mild_Cold_vs_Control	No	No
MYB	Zm00001eb041860	Mild_Cold_vs_Control	No	No
MYB	Zm00001eb354750	Mild_Cold_vs_Control	No	No
MYB	Zm00001eb379110	Mild_Cold_vs_Control	No	No
MYB	Zm00001eb417620	Mild_Cold_vs_Control	Yes	Yes	1.24206	7.81596e-11
MYB	Zm00001eb224600	Mild_Cold_vs_Control	No	No
MYB	Zm00001eb154560	Mild_Cold_vs_Control	Yes	No	-0.429389	0.0813914
MYB	Zm00001eb319620	Mild_Cold_vs_Control	Yes	Yes	-2.14715	1.03528e-20
MYB	Zm00001eb307400	Mild_Cold_vs_Control	Yes	Yes	-2.08675	0.0304976
MYB	Zm00001eb396390	Mild_Cold_vs_Control	No	No
MYB	Zm00001eb415180	Mild_Cold_vs_Control	No	No
MYB	Zm00001eb018070	Mild_Cold_vs_Control	No	No
MYB	Zm00001eb237460	Mild_Cold_vs_Control	Yes	Yes	-1.16807	9.32985e-18
MYB	Zm00001eb275490	Mild_Cold_vs_Control	Yes	Yes	1.71404	9.8986e-11
MYB	Zm00001eb312160	Mild_Cold_vs_Control	No	No
MYB	Zm00001eb212880	Mild_Cold_vs_Control	Yes	No	0.659784	2.5824e-05
MYB	Zm00001eb229870	Mild_Cold_vs_Control	Yes	No	0.120913	0.842059
MYB	Zm00001eb312600	Mild_Cold_vs_Control	No	No
MYB	Zm00001eb366540	Mild_Cold_vs_Control	Yes	Yes	-1.50045	1.15151e-11
MYB	Zm00001eb033610	Mild_Cold_vs_Control	No	No
MYB	Zm00001eb402890	Mild_Cold_vs_Control	Yes	No	-0.35783	0.3668
MYB	Zm00001eb185920	Mild_Cold_vs_Control	Yes	No	-0.858465	0.0148234
MYB	Zm00001eb040160	Mild_Cold_vs_Control	Yes	Yes	-1.93426	0.002343
MYB-related	Zm00001eb354390	Mild_Cold_vs_Control	No	No
MYB-related	Zm00001eb332340	Mild_Cold_vs_Control	Yes	No	0.146383	0.631513
MYB-related	Zm00001eb288740	Mild_Cold_vs_Control	Yes	No	-1.16731	0.67667
MYB-related	Zm00001eb288730	Mild_Cold_vs_Control	Yes	No	0.26269	0.728914
MYB-related	Zm00001eb093920	Mild_Cold_vs_Control	No	No
MYB-related	Zm00001eb109060	Mild_Cold_vs_Control	No	No
MYB-related	Zm00001eb109050	Mild_Cold_vs_Control	No	No
MYB-related	Zm00001eb160740	Mild_Cold_vs_Control	Yes	No	0.297924	0.0177884
MYB-related	Zm00001eb155280	Mild_Cold_vs_Control	Yes	No	0.052507	0.618928
MYB-related	Zm00001eb417880	Mild_Cold_vs_Control	No	No
MYB-related	Zm00001eb170030	Mild_Cold_vs_Control	No	No
MYB-related	Zm00001eb249750	Mild_Cold_vs_Control	No	No
MYB-related	Zm00001eb288890	Mild_Cold_vs_Control	No	No
MYB-related	Zm00001eb138850	Mild_Cold_vs_Control	Yes	No	-0.681504	3.59582e-06
MYB-related	Zm00001eb040810	Mild_Cold_vs_Control	No	No
MYB-related	Zm00001eb040830	Mild_Cold_vs_Control	Yes	No	-0.674208	0.367927
MYB-related	Zm00001eb161460	Mild_Cold_vs_Control	Yes	No	-0.449553	0.478128
MYB-related	Zm00001eb335680	Mild_Cold_vs_Control	No	No
MYB-related	Zm00001eb375260	Mild_Cold_vs_Control	No	No
MYB-related	Zm00001eb072870	Mild_Cold_vs_Control	Yes	No	-0.00286711	0.992739
MYB-related	Zm00001eb335690	Mild_Cold_vs_Control	Yes	Yes	-1.49175	1.4627e-07
MYB-related	Zm00001eb121110	Mild_Cold_vs_Control	Yes	No	-0.451264	0.00235847
MYB-related	Zm00001eb337410	Mild_Cold_vs_Control	Yes	No	-0.713714	4.20095e-07
MYB-related	Zm00001eb257280	Mild_Cold_vs_Control	No	No
MYB-related	Zm00001eb416530	Mild_Cold_vs_Control	Yes	No	0.861031	1.68309e-16
MYB-related	Zm00001eb218710	Mild_Cold_vs_Control	Yes	No	-0.219043	0.0211749
MYB-related	Zm00001eb108630	Mild_Cold_vs_Control	Yes	Yes	-1.14968	6.16262e-10
MYB-related	Zm00001eb391130	Mild_Cold_vs_Control	Yes	No	0.42536	3.95146e-07
MYB-related	Zm00001eb023780	Mild_Cold_vs_Control	Yes	No	0.0537642	0.627609
MYB-related	Zm00001eb417840	Mild_Cold_vs_Control	No	No
MYB-related	Zm00001eb170680	Mild_Cold_vs_Control	No	No
MYB-related	Zm00001eb357780	Mild_Cold_vs_Control	Yes	No	-0.56845	0.344711
MYB-related	Zm00001eb072260	Mild_Cold_vs_Control	No	No
MYB-related	Zm00001eb147010	Mild_Cold_vs_Control	Yes	No	0.375381	0.0350909
MYB-related	Zm00001eb243450	Mild_Cold_vs_Control	Yes	No	0.0941095	0.530301
MYB-related	Zm00001eb158990	Mild_Cold_vs_Control	No	No
MYB-related	Zm00001eb219460	Mild_Cold_vs_Control	Yes	No	-0.221263	0.524662
MYB-related	Zm00001eb219470	Mild_Cold_vs_Control	Yes	No	-0.254796	0.230595
MYB-related	Zm00001eb219480	Mild_Cold_vs_Control	No	No
MYB-related	Zm00001eb219490	Mild_Cold_vs_Control	Yes	No	0.0659091	0.431122
MYB-related	Zm00001eb029320	Mild_Cold_vs_Control	No	No
MYB-related	Zm00001eb023160	Mild_Cold_vs_Control	Yes	No	-0.222777	0.00930811
MYB-related	Zm00001eb065430	Mild_Cold_vs_Control	No	No
MYB-related	Zm00001eb147880	Mild_Cold_vs_Control	No	No
MYB-related	Zm00001eb296170	Mild_Cold_vs_Control	No	No
MYB-related	Zm00001eb128510	Mild_Cold_vs_Control	No	No
MYB-related	Zm00001eb250940	Mild_Cold_vs_Control	Yes	No	0.477162	0.0631544
MYB-related	Zm00001eb055620	Mild_Cold_vs_Control	Yes	Yes	-1.11631	7.98885e-15
MYB-related	Zm00001eb399030	Mild_Cold_vs_Control	Yes	No	0.0435563	0.620488
MYB-related	Zm00001eb366790	Mild_Cold_vs_Control	Yes	Yes	-2.67949	1.37006e-05
MYB-related	Zm00001eb117440	Mild_Cold_vs_Control	Yes	No	0.382427	0.443163
MYB-related	Zm00001eb296850	Mild_Cold_vs_Control	No	No
MYB-related	Zm00001eb187450	Mild_Cold_vs_Control	Yes	No	-0.104919	0.829739
MYB-related	Zm00001eb350880	Mild_Cold_vs_Control	Yes	No	0.7308	0.229701
MYB-related	Zm00001eb201260	Mild_Cold_vs_Control	Yes	No	-0.068832	0.426848
MYB-related	Zm00001eb284910	Mild_Cold_vs_Control	Yes	No	-0.0754325	0.610619
MYB-related	Zm00001eb265240	Mild_Cold_vs_Control	Yes	No	0.374794	1.33843e-09
MYB-related	Zm00001eb388950	Mild_Cold_vs_Control	No	No
MYB-related	Zm00001eb256690	Mild_Cold_vs_Control	Yes	No	0.0326379	0.798535
MYB-related	Zm00001eb426280	Mild_Cold_vs_Control	No	No
MYB-related	Zm00001eb379300	Mild_Cold_vs_Control	No	No
MYB-related	Zm00001eb431440	Mild_Cold_vs_Control	Yes	No	0.488436	1.48613e-23
MYB-related	Zm00001eb431450	Mild_Cold_vs_Control	No	No
MYB-related	Zm00001eb090750	Mild_Cold_vs_Control	No	No
MYB-related	Zm00001eb361210	Mild_Cold_vs_Control	Yes	No	0.188668	0.062728
MYB-related	Zm00001eb361200	Mild_Cold_vs_Control	Yes	No	-0.0887546	0.643701
MYB-related	Zm00001eb129010	Mild_Cold_vs_Control	Yes	No	-1.90781	0.100667
MYB-related	Zm00001eb274210	Mild_Cold_vs_Control	Yes	No	0.180388	0.113378
MYB-related	Zm00001eb252160	Mild_Cold_vs_Control	No	No
MYB-related	Zm00001eb172460	Mild_Cold_vs_Control	No	No
MYB-related	Zm00001eb172470	Mild_Cold_vs_Control	No	No
MYB-related	Zm00001eb172450	Mild_Cold_vs_Control	Yes	No	0.367607	0.00109377
MYB-related	Zm00001eb123510	Mild_Cold_vs_Control	Yes	No	-0.659598	1.37651e-05
MYB-related	Zm00001eb417830	Mild_Cold_vs_Control	No	No
MYB-related	Zm00001eb316800	Mild_Cold_vs_Control	Yes	No	-0.0681125	0.510724
MYB-related	Zm00001eb172100	Mild_Cold_vs_Control	Yes	No	0.147948	0.241723
MYB-related	Zm00001eb416380	Mild_Cold_vs_Control	No	No
MYB-related	Zm00001eb416370	Mild_Cold_vs_Control	Yes	Yes	-1.02037	0.000120541
MYB-related	Zm00001eb355010	Mild_Cold_vs_Control	Yes	No	0.115199	0.0372733
MYB-related	Zm00001eb389960	Mild_Cold_vs_Control	Yes	No	-0.425244	5.97481e-07
MYB-related	Zm00001eb344000	Mild_Cold_vs_Control	No	No
MYB-related	Zm00001eb206120	Mild_Cold_vs_Control	Yes	No	-0.284768	0.0132177
MYB-related	Zm00001eb222520	Mild_Cold_vs_Control	No	No
MYB-related	Zm00001eb172880	Mild_Cold_vs_Control	Yes	No	0.0686311	0.718094
MYB-related	Zm00001eb079510	Mild_Cold_vs_Control	Yes	No	-0.441535	0.00622235
MYB-related	Zm00001eb079500	Mild_Cold_vs_Control	Yes	No	-0.215889	0.780276
MYB-related	Zm00001eb244750	Mild_Cold_vs_Control	No	No
MYB-related	Zm00001eb065440	Mild_Cold_vs_Control	No	No
MYB-related	Zm00001eb228670	Mild_Cold_vs_Control	Yes	No	0.53866	3.78688e-12
MYB-related	Zm00001eb159610	Mild_Cold_vs_Control	No	No
MYB-related	Zm00001eb271970	Mild_Cold_vs_Control	Yes	No	0.0195439	0.909289
MYB-related	Zm00001eb219980	Mild_Cold_vs_Control	No	No
MYB-related	Zm00001eb219990	Mild_Cold_vs_Control	No	No
MYB-related	Zm00001eb220000	Mild_Cold_vs_Control	Yes	No	-0.444029	0.105079
MYB-related	Zm00001eb357490	Mild_Cold_vs_Control	Yes	No	0.190157	0.0078856
MYB-related	Zm00001eb035050	Mild_Cold_vs_Control	Yes	Yes	1.27838	3.83468e-25
MYB-related	Zm00001eb064900	Mild_Cold_vs_Control	No	No
MYB-related	Zm00001eb081290	Mild_Cold_vs_Control	Yes	No	-0.0327773	0.783591
MYB-related	Zm00001eb081310	Mild_Cold_vs_Control	Yes	No	-0.115368	0.852665
MYB-related	Zm00001eb081280	Mild_Cold_vs_Control	Yes	No	-0.249995	0.000505102
MYB-related	Zm00001eb214850	Mild_Cold_vs_Control	No	No
MYB-related	Zm00001eb214840	Mild_Cold_vs_Control	Yes	No	0.401361	6.64064e-08
MYB-related	Zm00001eb332640	Mild_Cold_vs_Control	No	No
MYB-related	Zm00001eb160570	Mild_Cold_vs_Control	No	No
MYB-related	Zm00001eb160580	Mild_Cold_vs_Control	No	No
MYB-related	Zm00001eb160560	Mild_Cold_vs_Control	No	No
MYB-related	Zm00001eb428070	Mild_Cold_vs_Control	Yes	No	-0.740296	0.0319678
MYB-related	Zm00001eb347900	Mild_Cold_vs_Control	No	No
MYB-related	Zm00001eb427380	Mild_Cold_vs_Control	No	No
MYB-related	Zm00001eb089420	Mild_Cold_vs_Control	No	No
MYB-related	Zm00001eb359630	Mild_Cold_vs_Control	No	No
MYB-related	Zm00001eb102850	Mild_Cold_vs_Control	Yes	No	-0.108403	0.341689
NAC	Zm00001eb359950	Mild_Cold_vs_Control	Yes	Yes	-2.14818	0.00945346
NAC	Zm00001eb330910	Mild_Cold_vs_Control	Yes	No	0.292937	0.000248153
NAC	Zm00001eb288270	Mild_Cold_vs_Control	Yes	No	0.318962	0.383305
NAC	Zm00001eb303630	Mild_Cold_vs_Control	Yes	No	0.308212	0.129944
NAC	Zm00001eb303620	Mild_Cold_vs_Control	Yes	No	0.120242	0.18135
NAC	Zm00001eb095110	Mild_Cold_vs_Control	Yes	No	0.900751	0.00305866
NAC	Zm00001eb059350	Mild_Cold_vs_Control	Yes	No	-0.169328	0.806632
NAC	Zm00001eb363940	Mild_Cold_vs_Control	Yes	No	-0.307151	0.00970761
NAC	Zm00001eb248680	Mild_Cold_vs_Control	No	No
NAC	Zm00001eb015570	Mild_Cold_vs_Control	Yes	No	0.579612	8.97567e-12
NAC	Zm00001eb175840	Mild_Cold_vs_Control	Yes	No	-0.0905439	0.182865
NAC	Zm00001eb246010	Mild_Cold_vs_Control	Yes	No	0.894123	8.75753e-10
NAC	Zm00001eb312500	Mild_Cold_vs_Control	No	No
NAC	Zm00001eb424870	Mild_Cold_vs_Control	No	No
NAC	Zm00001eb121380	Mild_Cold_vs_Control	Yes	No	-1.03971	0.357327
NAC	Zm00001eb185110	Mild_Cold_vs_Control	No	No
NAC	Zm00001eb320820	Mild_Cold_vs_Control	No	No
NAC	Zm00001eb320810	Mild_Cold_vs_Control	Yes	No	0.471521	0.0337489
NAC	Zm00001eb238270	Mild_Cold_vs_Control	No	No
NAC	Zm00001eb288360	Mild_Cold_vs_Control	Yes	Yes	-1.39115	3.85763e-12
NAC	Zm00001eb269810	Mild_Cold_vs_Control	No	No
NAC	Zm00001eb070490	Mild_Cold_vs_Control	Yes	Yes	-3.78841	8.29338e-17
NAC	Zm00001eb369060	Mild_Cold_vs_Control	Yes	Yes	1.03899	3.81333e-36
NAC	Zm00001eb102160	Mild_Cold_vs_Control	Yes	Yes	-1.25427	1.4848e-05
NAC	Zm00001eb405590	Mild_Cold_vs_Control	Yes	No	-0.832923	1.19214e-11
NAC	Zm00001eb191020	Mild_Cold_vs_Control	Yes	No	0.323447	5.40135e-09
NAC	Zm00001eb186010	Mild_Cold_vs_Control	No	No
NAC	Zm00001eb299030	Mild_Cold_vs_Control	No	No
NAC	Zm00001eb395380	Mild_Cold_vs_Control	Yes	No	0.649735	3.08945e-13
NAC	Zm00001eb245030	Mild_Cold_vs_Control	Yes	No	-0.828162	0.00472043
NAC	Zm00001eb288900	Mild_Cold_vs_Control	No	No
NAC	Zm00001eb080700	Mild_Cold_vs_Control	Yes	No	-0.164745	0.237356
NAC	Zm00001eb001990	Mild_Cold_vs_Control	No	No
NAC	Zm00001eb077830	Mild_Cold_vs_Control	No	No
NAC	Zm00001eb102540	Mild_Cold_vs_Control	Yes	Yes	-1.02459	0.00016245
NAC	Zm00001eb077580	Mild_Cold_vs_Control	Yes	Yes	-2.15154	0.00127972
NAC	Zm00001eb179740	Mild_Cold_vs_Control	No	No
NAC	Zm00001eb349010	Mild_Cold_vs_Control	Yes	No	0.491858	7.53681e-10
NAC	Zm00001eb402580	Mild_Cold_vs_Control	Yes	Yes	-2.02239	0.016118
NAC	Zm00001eb183190	Mild_Cold_vs_Control	Yes	No	0.74379	1.02539e-06
NAC	Zm00001eb197170	Mild_Cold_vs_Control	No	No
NAC	Zm00001eb272040	Mild_Cold_vs_Control	No	No
NAC	Zm00001eb024300	Mild_Cold_vs_Control	Yes	Yes	-1.44597	1.48491e-07
NAC	Zm00001eb015630	Mild_Cold_vs_Control	Yes	Yes	-1.09531	0.0119017
NAC	Zm00001eb399810	Mild_Cold_vs_Control	No	No
NAC	Zm00001eb379460	Mild_Cold_vs_Control	No	No
NAC	Zm00001eb337530	Mild_Cold_vs_Control	Yes	No	-0.0475588	0.968678
NAC	Zm00001eb036920	Mild_Cold_vs_Control	Yes	No	-0.353566	0.113664
NAC	Zm00001eb062170	Mild_Cold_vs_Control	Yes	No	-0.252575	0.15537
NAC	Zm00001eb032650	Mild_Cold_vs_Control	Yes	Yes	-3.46859	2.39889e-05
NAC	Zm00001eb191780	Mild_Cold_vs_Control	Yes	No	-0.426566	0.271126
NAC	Zm00001eb002660	Mild_Cold_vs_Control	No	No
NAC	Zm00001eb260790	Mild_Cold_vs_Control	No	No
NAC	Zm00001eb041350	Mild_Cold_vs_Control	No	No
NAC	Zm00001eb317170	Mild_Cold_vs_Control	No	No
NAC	Zm00001eb182960	Mild_Cold_vs_Control	No	No
NAC	Zm00001eb212120	Mild_Cold_vs_Control	Yes	No	-0.653527	0.00708229
NAC	Zm00001eb415730	Mild_Cold_vs_Control	Yes	No	-0.534819	1.00018e-12
NAC	Zm00001eb260000	Mild_Cold_vs_Control	No	No
NAC	Zm00001eb317890	Mild_Cold_vs_Control	Yes	No	-1.49689	0.105066
NAC	Zm00001eb008350	Mild_Cold_vs_Control	No	No
NAC	Zm00001eb426640	Mild_Cold_vs_Control	Yes	Yes	-3.57639	9.45921e-06
NAC	Zm00001eb128000	Mild_Cold_vs_Control	Yes	No	0.516037	6.67944e-13
NAC	Zm00001eb408860	Mild_Cold_vs_Control	Yes	No	-0.121044	0.422426
NAC	Zm00001eb379550	Mild_Cold_vs_Control	Yes	No	0.240872	0.107646
NAC	Zm00001eb280490	Mild_Cold_vs_Control	Yes	No	0.405739	0.00237211
NAC	Zm00001eb149820	Mild_Cold_vs_Control	Yes	No	-0.305387	0.570371
NAC	Zm00001eb149810	Mild_Cold_vs_Control	Yes	Yes	-1.12537	9.74514e-07
NAC	Zm00001eb082040	Mild_Cold_vs_Control	No	No
NAC	Zm00001eb360270	Mild_Cold_vs_Control	No	No
NAC	Zm00001eb299720	Mild_Cold_vs_Control	Yes	No	0.126207	0.761154
NAC	Zm00001eb213710	Mild_Cold_vs_Control	No	No
NAC	Zm00001eb175500	Mild_Cold_vs_Control	Yes	No	-0.832801	2.08128e-05
NAC	Zm00001eb082430	Mild_Cold_vs_Control	Yes	No	0.291533	0.55175
NAC	Zm00001eb172410	Mild_Cold_vs_Control	Yes	No	0.217201	0.000132037
NAC	Zm00001eb001460	Mild_Cold_vs_Control	No	No
NAC	Zm00001eb142410	Mild_Cold_vs_Control	No	No
NAC	Zm00001eb157260	Mild_Cold_vs_Control	Yes	No	0.914802	1.21184e-10
NAC	Zm00001eb341230	Mild_Cold_vs_Control	No	No
NAC	Zm00001eb423160	Mild_Cold_vs_Control	No	No
NAC	Zm00001eb378150	Mild_Cold_vs_Control	No	No
NAC	Zm00001eb295810	Mild_Cold_vs_Control	No	No
NAC	Zm00001eb349120	Mild_Cold_vs_Control	No	No
NAC	Zm00001eb142790	Mild_Cold_vs_Control	Yes	No	0.186549	0.388359
NAC	Zm00001eb142800	Mild_Cold_vs_Control	Yes	No	-0.23985	0.625026
NAC	Zm00001eb176840	Mild_Cold_vs_Control	No	No
NAC	Zm00001eb147030	Mild_Cold_vs_Control	No	No
NAC	Zm00001eb156890	Mild_Cold_vs_Control	Yes	Yes	-1.57861	0.00798073
NAC	Zm00001eb145340	Mild_Cold_vs_Control	No	No
NAC	Zm00001eb117730	Mild_Cold_vs_Control	No	No
NAC	Zm00001eb333350	Mild_Cold_vs_Control	Yes	No	0.175789	0.408472
NAC	Zm00001eb384320	Mild_Cold_vs_Control	No	No
NAC	Zm00001eb399930	Mild_Cold_vs_Control	Yes	No	0.207952	0.238965
NAC	Zm00001eb139220	Mild_Cold_vs_Control	No	No
NAC	Zm00001eb183700	Mild_Cold_vs_Control	Yes	Yes	1.81549	0.00404145
NAC	Zm00001eb076470	Mild_Cold_vs_Control	No	No
NAC	Zm00001eb258400	Mild_Cold_vs_Control	Yes	Yes	-1.61383	4.47153e-05
NAC	Zm00001eb173960	Mild_Cold_vs_Control	No	No
NAC	Zm00001eb348340	Mild_Cold_vs_Control	Yes	No	0.67656	0.461258
NAC	Zm00001eb135910	Mild_Cold_vs_Control	Yes	No	-0.549982	0.261878
NAC	Zm00001eb145580	Mild_Cold_vs_Control	Yes	No	0.389408	3.54459e-08
NAC	Zm00001eb413540	Mild_Cold_vs_Control	Yes	Yes	-1.33219	2.39306e-18
NAC	Zm00001eb079630	Mild_Cold_vs_Control	No	No
NAC	Zm00001eb288420	Mild_Cold_vs_Control	Yes	No	-0.284952	0.000725372
NAC	Zm00001eb224800	Mild_Cold_vs_Control	Yes	No	-0.106495	0.12242
NAC	Zm00001eb035180	Mild_Cold_vs_Control	No	No
NAC	Zm00001eb173840	Mild_Cold_vs_Control	No	No
NAC	Zm00001eb277900	Mild_Cold_vs_Control	No	No
NAC	Zm00001eb379550	Mild_Cold_vs_Control	Yes	No	0.240872	0.107646
NAC	Zm00001eb334160	Mild_Cold_vs_Control	Yes	Yes	-1.71136	9.6709e-11
NAC	Zm00001eb264380	Mild_Cold_vs_Control	No	No
NAC	Zm00001eb076640	Mild_Cold_vs_Control	Yes	No	0.237361	0.000347602
NAC	Zm00001eb076630	Mild_Cold_vs_Control	Yes	No	-0.969548	0.02165
NAC	Zm00001eb320830	Mild_Cold_vs_Control	Yes	No	-0.871151	0.579865
NAC	Zm00001eb330850	Mild_Cold_vs_Control	Yes	No	-0.669984	0.0346952
NAC	Zm00001eb260850	Mild_Cold_vs_Control	No	No
NAC	Zm00001eb383230	Mild_Cold_vs_Control	No	No
NAC	Zm00001eb201290	Mild_Cold_vs_Control	Yes	No	-0.597201	8.33475e-05
NAC	Zm00001eb093650	Mild_Cold_vs_Control	Yes	No	-0.247286	0.0328537
NAC	Zm00001eb228520	Mild_Cold_vs_Control	Yes	No	0.0425856	0.967547
NAC	Zm00001eb126890	Mild_Cold_vs_Control	No	No
NAC	Zm00001eb334180	Mild_Cold_vs_Control	No	No
NAC	Zm00001eb075510	Mild_Cold_vs_Control	No	No
NAC	Zm00001eb324550	Mild_Cold_vs_Control	No	No
NAC	Zm00001eb243730	Mild_Cold_vs_Control	No	No
NAC	Zm00001eb360260	Mild_Cold_vs_Control	Yes	No	-0.625031	0.0211979
NLP	Zm00001eb118790	Mild_Cold_vs_Control	Yes	No	0.295316	0.00368358
NLP	Zm00001eb073910	Mild_Cold_vs_Control	Yes	No	0.0600191	0.719483
NLP	Zm00001eb078590	Mild_Cold_vs_Control	Yes	No	0.492784	1.71166e-10
NLP	Zm00001eb339390	Mild_Cold_vs_Control	Yes	No	-0.295072	0.00344582
NLP	Zm00001eb320950	Mild_Cold_vs_Control	Yes	No	-0.743745	2.09674e-12
NLP	Zm00001eb118950	Mild_Cold_vs_Control	Yes	Yes	-1.78723	0.00975105
NLP	Zm00001eb002490	Mild_Cold_vs_Control	Yes	No	0.294568	0.0031785
NLP	Zm00001eb002480	Mild_Cold_vs_Control	No	No
NLP	Zm00001eb284410	Mild_Cold_vs_Control	No	No
NLP	Zm00001eb425660	Mild_Cold_vs_Control	Yes	No	0.0804056	0.408472
NLP	Zm00001eb254520	Mild_Cold_vs_Control	No	No
NLP	Zm00001eb372370	Mild_Cold_vs_Control	No	No
NLP	Zm00001eb372360	Mild_Cold_vs_Control	No	No
NLP	Zm00001eb231720	Mild_Cold_vs_Control	Yes	Yes	1.27796	9.44967e-28
NLP	Zm00001eb133740	Mild_Cold_vs_Control	No	No
NLP	Zm00001eb104260	Mild_Cold_vs_Control	Yes	No	-0.71516	1.39429e-18
ORPHANS	Zm00001eb071240	Mild_Cold_vs_Control	Yes	No	-0.975059	1.42059e-08
ORPHANS	Zm00001eb240940	Mild_Cold_vs_Control	Yes	Yes	-1.08363	1.38236e-25
ORPHANS	Zm00001eb321820	Mild_Cold_vs_Control	Yes	No	-0.199363	0.524956
ORPHANS	Zm00001eb198960	Mild_Cold_vs_Control	Yes	No	0.667395	5.9037e-20
ORPHANS	Zm00001eb222950	Mild_Cold_vs_Control	No	No
ORPHANS	Zm00001eb264360	Mild_Cold_vs_Control	Yes	No	-1.33183	0.141892
ORPHANS	Zm00001eb350030	Mild_Cold_vs_Control	Yes	No	0.516066	0.491842
ORPHANS	Zm00001eb221190	Mild_Cold_vs_Control	No	No
ORPHANS	Zm00001eb367840	Mild_Cold_vs_Control	Yes	Yes	1.16863	5.06337e-19
ORPHANS	Zm00001eb378820	Mild_Cold_vs_Control	No	No
ORPHANS	Zm00001eb355760	Mild_Cold_vs_Control	No	No
ORPHANS	Zm00001eb003000	Mild_Cold_vs_Control	Yes	No	-0.0370807	0.665133
ORPHANS	Zm00001eb155230	Mild_Cold_vs_Control	No	No
ORPHANS	Zm00001eb300680	Mild_Cold_vs_Control	Yes	No	0.0552698	0.51329
ORPHANS	Zm00001eb275790	Mild_Cold_vs_Control	No	No
ORPHANS	Zm00001eb329510	Mild_Cold_vs_Control	Yes	No	0.161706	0.0293864
ORPHANS	Zm00001eb067350	Mild_Cold_vs_Control	Yes	Yes	-1.21308	1.65381e-17
ORPHANS	Zm00001eb012350	Mild_Cold_vs_Control	Yes	No	-0.0469152	0.738918
ORPHANS	Zm00001eb213970	Mild_Cold_vs_Control	Yes	No	0.123233	0.530583
ORPHANS	Zm00001eb003210	Mild_Cold_vs_Control	No	No
ORPHANS	Zm00001eb232360	Mild_Cold_vs_Control	Yes	No	0.365188	2.43061e-11
ORPHANS	Zm00001eb261240	Mild_Cold_vs_Control	No	No
ORPHANS	Zm00001eb400570	Mild_Cold_vs_Control	Yes	Yes	1.57082	1.02652e-11
ORPHANS	Zm00001eb208040	Mild_Cold_vs_Control	No	No
ORPHANS	Zm00001eb418700	Mild_Cold_vs_Control	No	No
ORPHANS	Zm00001eb227830	Mild_Cold_vs_Control	Yes	No	-0.798233	3.70756e-07
ORPHANS	Zm00001eb394120	Mild_Cold_vs_Control	Yes	Yes	1.58434	6.2784e-38
ORPHANS	Zm00001eb294110	Mild_Cold_vs_Control	Yes	No	0.691508	8.93495e-08
ORPHANS	Zm00001eb355120	Mild_Cold_vs_Control	Yes	Yes	1.05581	3.09304e-24
ORPHANS	Zm00001eb131110	Mild_Cold_vs_Control	No	No
ORPHANS	Zm00001eb308690	Mild_Cold_vs_Control	Yes	Yes	-5.96174	0.000226534
ORPHANS	Zm00001eb050910	Mild_Cold_vs_Control	No	No
ORPHANS	Zm00001eb122570	Mild_Cold_vs_Control	No	No
ORPHANS	Zm00001eb345270	Mild_Cold_vs_Control	Yes	Yes	1.51806	4.05396e-20
ORPHANS	Zm00001eb344180	Mild_Cold_vs_Control	No	No
ORPHANS	Zm00001eb344170	Mild_Cold_vs_Control	No	No
ORPHANS	Zm00001eb430620	Mild_Cold_vs_Control	Yes	No	0.225689	0.000657501
ORPHANS	Zm00001eb013450	Mild_Cold_vs_Control	Yes	No	-0.0973324	0.578935
ORPHANS	Zm00001eb016800	Mild_Cold_vs_Control	Yes	No	0.285732	0.00601624
ORPHANS	Zm00001eb393810	Mild_Cold_vs_Control	Yes	No	-0.0188958	0.912935
ORPHANS	Zm00001eb086410	Mild_Cold_vs_Control	No	No
ORPHANS	Zm00001eb110590	Mild_Cold_vs_Control	Yes	No	0.368596	2.59255e-17
ORPHANS	Zm00001eb017140	Mild_Cold_vs_Control	Yes	No	-0.391223	0.0496852
ORPHANS	Zm00001eb292350	Mild_Cold_vs_Control	Yes	No	0.023986	0.744336
ORPHANS	Zm00001eb046390	Mild_Cold_vs_Control	No	No
ORPHANS	Zm00001eb326040	Mild_Cold_vs_Control	Yes	No	0.647474	1.00994e-07
ORPHANS	Zm00001eb148890	Mild_Cold_vs_Control	Yes	No	0.650655	7.68291e-10
ORPHANS	Zm00001eb428680	Mild_Cold_vs_Control	Yes	Yes	-3.34634	0.00598511
ORPHANS	Zm00001eb426600	Mild_Cold_vs_Control	Yes	No	0.10528	0.539825
ORPHANS	Zm00001eb160470	Mild_Cold_vs_Control	Yes	No	0.0715222	0.57524
ORPHANS	Zm00001eb431460	Mild_Cold_vs_Control	Yes	No	-0.0149241	0.886052
ORPHANS	Zm00001eb268260	Mild_Cold_vs_Control	No	No
ORPHANS	Zm00001eb143050	Mild_Cold_vs_Control	Yes	No	0.00822166	0.919635
ORPHANS	Zm00001eb190410	Mild_Cold_vs_Control	Yes	No	-0.991173	3.80866e-06
ORPHANS	Zm00001eb388790	Mild_Cold_vs_Control	Yes	No	-0.374272	9.77826e-06
ORPHANS	Zm00001eb047010	Mild_Cold_vs_Control	Yes	No	-0.390376	0.406631
ORPHANS	Zm00001eb388430	Mild_Cold_vs_Control	No	No
ORPHANS	Zm00001eb072840	Mild_Cold_vs_Control	Yes	No	-0.0162022	0.86895
ORPHANS	Zm00001eb356480	Mild_Cold_vs_Control	Yes	No	-0.543673	0.198117
ORPHANS	Zm00001eb162530	Mild_Cold_vs_Control	Yes	No	-0.532951	0.0230252
ORPHANS	Zm00001eb019240	Mild_Cold_vs_Control	Yes	No	-0.336947	0.00316005
ORPHANS	Zm00001eb425880	Mild_Cold_vs_Control	No	No
ORPHANS	Zm00001eb289840	Mild_Cold_vs_Control	No	No
ORPHANS	Zm00001eb139990	Mild_Cold_vs_Control	Yes	No	-0.2501	0.0150885
ORPHANS	Zm00001eb022330	Mild_Cold_vs_Control	Yes	No	0.548	1.1294e-08
ORPHANS	Zm00001eb121390	Mild_Cold_vs_Control	Yes	Yes	1.13399	0.0232044
ORPHANS	Zm00001eb323940	Mild_Cold_vs_Control	Yes	No	-0.0316607	0.759221
ORPHANS	Zm00001eb325790	Mild_Cold_vs_Control	Yes	No	-0.0549707	0.842059
ORPHANS	Zm00001eb389570	Mild_Cold_vs_Control	Yes	No	0.072804	0.546253
ORPHANS	Zm00001eb050610	Mild_Cold_vs_Control	Yes	Yes	-1.5308	6.06696e-23
ORPHANS	Zm00001eb105950	Mild_Cold_vs_Control	Yes	Yes	1.43816	4.04897e-13
ORPHANS	Zm00001eb160490	Mild_Cold_vs_Control	Yes	No	0.426338	3.17262e-10
ORPHANS	Zm00001eb396460	Mild_Cold_vs_Control	Yes	No	-0.285606	0.128725
ORPHANS	Zm00001eb419810	Mild_Cold_vs_Control	Yes	No	-0.42455	3.32524e-05
ORPHANS	Zm00001eb320490	Mild_Cold_vs_Control	Yes	No	0.819432	6.95569e-14
ORPHANS	Zm00001eb213320	Mild_Cold_vs_Control	Yes	No	-0.762005	0.0702374
ORPHANS	Zm00001eb233790	Mild_Cold_vs_Control	Yes	No	0.433806	0.00158038
ORPHANS	Zm00001eb082130	Mild_Cold_vs_Control	No	No
ORPHANS	Zm00001eb393920	Mild_Cold_vs_Control	Yes	No	0.230507	0.000157613
ORPHANS	Zm00001eb184870	Mild_Cold_vs_Control	Yes	No	-0.306237	0.0313515
ORPHANS	Zm00001eb062680	Mild_Cold_vs_Control	Yes	No	0.153217	0.16346
ORPHANS	Zm00001eb285830	Mild_Cold_vs_Control	Yes	No	-0.512477	1.27854e-07
ORPHANS	Zm00001eb400640	Mild_Cold_vs_Control	Yes	Yes	-1.11593	0.032268
ORPHANS	Zm00001eb297870	Mild_Cold_vs_Control	No	No
ORPHANS	Zm00001eb081920	Mild_Cold_vs_Control	No	No
ORPHANS	Zm00001eb030930	Mild_Cold_vs_Control	No	No
ORPHANS	Zm00001eb168030	Mild_Cold_vs_Control	No	No
ORPHANS	Zm00001eb168020	Mild_Cold_vs_Control	No	No
ORPHANS	Zm00001eb128390	Mild_Cold_vs_Control	No	No
ORPHANS	Zm00001eb128400	Mild_Cold_vs_Control	No	No
ORPHANS	Zm00001eb128380	Mild_Cold_vs_Control	No	No
ORPHANS	Zm00001eb322340	Mild_Cold_vs_Control	Yes	No	0.103485	0.105969
ORPHANS	Zm00001eb371170	Mild_Cold_vs_Control	No	No
ORPHANS	Zm00001eb168010	Mild_Cold_vs_Control	Yes	Yes	-4.19241	0.0138504
ORPHANS	Zm00001eb357000	Mild_Cold_vs_Control	Yes	No	0.645568	1.44378e-10
ORPHANS	Zm00001eb364280	Mild_Cold_vs_Control	Yes	No	-0.245262	0.0283554
ORPHANS	Zm00001eb047020	Mild_Cold_vs_Control	Yes	No	-0.29999	0.337791
ORPHANS	Zm00001eb091500	Mild_Cold_vs_Control	Yes	No	-1.60277	0.0581208
ORPHANS	Zm00001eb256500	Mild_Cold_vs_Control	No	No
ORPHANS	Zm00001eb047030	Mild_Cold_vs_Control	Yes	No	0.132758	0.790767
ORPHANS	Zm00001eb223920	Mild_Cold_vs_Control	Yes	No	-0.182221	0.0196175
ORPHANS	Zm00001eb135690	Mild_Cold_vs_Control	No	No
ORPHANS	Zm00001eb135680	Mild_Cold_vs_Control	No	No
ORPHANS	Zm00001eb094040	Mild_Cold_vs_Control	No	No
ORPHANS	Zm00001eb056810	Mild_Cold_vs_Control	No	No
ORPHANS	Zm00001eb045250	Mild_Cold_vs_Control	Yes	No	0.327637	3.39063e-15
ORPHANS	Zm00001eb246600	Mild_Cold_vs_Control	Yes	No	0.153802	0.170644
ORPHANS	Zm00001eb290040	Mild_Cold_vs_Control	No	No
ORPHANS	Zm00001eb025830	Mild_Cold_vs_Control	No	No
ORPHANS	Zm00001eb306330	Mild_Cold_vs_Control	Yes	No	0.566699	0.276777
ORPHANS	Zm00001eb178220	Mild_Cold_vs_Control	No	No
ORPHANS	Zm00001eb394770	Mild_Cold_vs_Control	Yes	Yes	-4.48499	0.0301639
ORPHANS	Zm00001eb310180	Mild_Cold_vs_Control	Yes	No	-0.930308	0.000681169
ORPHANS	Zm00001eb161440	Mild_Cold_vs_Control	No	No
ORPHANS	Zm00001eb161430	Mild_Cold_vs_Control	No	No
ORPHANS	Zm00001eb112250	Mild_Cold_vs_Control	Yes	No	-0.829554	1.05842e-08
ORPHANS	Zm00001eb067610	Mild_Cold_vs_Control	Yes	No	-0.0701179	0.235381
ORPHANS	Zm00001eb093890	Mild_Cold_vs_Control	No	No
ORPHANS	Zm00001eb393910	Mild_Cold_vs_Control	No	No
ORPHANS	Zm00001eb213160	Mild_Cold_vs_Control	Yes	No	0.604054	9.85357e-15
ORPHANS	Zm00001eb248800	Mild_Cold_vs_Control	No	No
ORPHANS	Zm00001eb103490	Mild_Cold_vs_Control	Yes	Yes	3.1654	1.62312e-36
ORPHANS	Zm00001eb208010	Mild_Cold_vs_Control	Yes	No	0.480556	4.78072e-18
ORPHANS	Zm00001eb323560	Mild_Cold_vs_Control	Yes	No	-2.24738	0.0659809
ORPHANS	Zm00001eb323550	Mild_Cold_vs_Control	Yes	No	-0.639247	0.000189011
ORPHANS	Zm00001eb047910	Mild_Cold_vs_Control	No	No
ORPHANS	Zm00001eb356420	Mild_Cold_vs_Control	Yes	No	0.33808	0.0209908
ORPHANS	Zm00001eb073660	Mild_Cold_vs_Control	Yes	Yes	-2.14015	4.13955e-05
ORPHANS	Zm00001eb344220	Mild_Cold_vs_Control	No	No
ORPHANS	Zm00001eb344210	Mild_Cold_vs_Control	No	No
ORPHANS	Zm00001eb030080	Mild_Cold_vs_Control	No	No
ORPHANS	Zm00001eb174830	Mild_Cold_vs_Control	No	No
ORPHANS	Zm00001eb240140	Mild_Cold_vs_Control	No	No
ORPHANS	Zm00001eb084510	Mild_Cold_vs_Control	Yes	No	0.519129	6.40687e-14
ORPHANS	Zm00001eb272430	Mild_Cold_vs_Control	Yes	No	-0.880449	0.175315
[truncated: 3,271 more rows]
